# Supplementary material for: Breast cancer oestrogen independence mediated by BCAR1 or BCAR3 genes is transmitted through mechanisms distinct from the oestrogen receptor signalling pathway or the epidermal growth factor receptor signalling pathway
Source: Breast Cancer Res. 2004 Nov 16;7(1):R82–92. doi: 10.1186/bcr954 (PMC1064102; doi:10.1186/bcr954)
Supplement: Additional File 2 — An Excel file containing gene expression data, namely Incyte spot ID, accession number, sequence name and description, and the Rosetta Resolver output data columns: log(ratio), P value and log(error). [file bcr954-S2.xls]

## Sheet: Sheet1
					BCAR3E6h/BCAR3	BCAR3E6h/BCAR3	BCAR3E6h/BCAR3	ZRE6h/ZR	ZRE6h/ZR	ZRE6h/ZR	ZREc/ZR	ZREc/ZR	ZREc/ZR	ZREc/BCAR3	ZREc/BCAR3	ZREc/BCAR3	ZREc/BCAR1	ZREc/BCAR1	ZREc/BCAR1	ZREc/EGF	ZREc/EGF	ZREc/EGF	BCAR3/ZR	BCAR3/ZR	BCAR3/ZR	BCAR3/BCAR1	BCAR3/BCAR1	BCAR3/BCAR1
Order	ID	Accession #	Sequence Name(s)	Sequence Description	Log(Error)	Log(Ratio)	P-value	Log(Error)	Log(Ratio)	P-value	Log(Error)	Log(Ratio)	P-value	Log(Error)	Log(Ratio)	P-value	Log(Error)	Log(Ratio)	P-value	Log(Error)	Log(Ratio)	P-value	Log(Error)	Log(Ratio)	P-value	Log(Error)	Log(Ratio)	P-value
1	5336256	AV707450	RPS7	ribosomal protein S7	0.07	-0.07	0.31	0.06	-0.02	0.71	0.14	-0.21	0.13	0.11	-0.17	0.13	0.13	-0.03	0.8	0.3	0.05	0.88	0.04	0.09	0.02	0.05	0.23	6.53e-06
2	4663667	AW973154	RPL31	ribosomal protein L31	0.08	-0.13	0.12	0.07	-0.07	0.28	0.06	-0.2	0.00256	0.06	-0.17	0.00406	0.05	-0.06	0.19	0.06	0.11	0.05	0.05	0.07	0.14	0.07	0.23	0.00063
3	2469891	BG285655	RPS15A	ribosomal protein S15a	0.09	-0.12	0.18	0.06	-0.07	0.22	0.07	-0.19	0.00659	0.06	-0.11	0.08	0.06	-0.06	0.34	0.06	0.15	0.01	0.04	0.09	0.05	0.07	0.19	0.01
4	2046652	AA127145	RPL9	ribosomal protein L9	0.09	-0.16	0.08	0.07	-0.09	0.23	0.09	-0.15	0.1	0.04	-0.09	0.03	0.06	-0.00208	0.97	0.07	0.18	0.02	0.06	0.07	0.23	0.07	0.23	0.0023
5	2739076	AV764335	RPS20	ribosomal protein S20	0.12	-0.08	0.51	0.11	-0.09	0.43	0.05	-0.18	0.00012	0.05	-0.22	3.38e-05	0.07	-0.07	0.28	0.06	0.18	0.00338	0.07	0.05	0.51	0.11	0.19	0.09
6	2610088	AA133124	BAF53A	BAF53	0.06	-0.18	0.00535	0.06	-0.14	0.02	0.1	-0.18	0.06	0.08	-0.21	0.00896	0.07	-0.06	0.42	0.08	0.11	0.15	0.05	0.05	0.29	0.05	0.19	0.000359
7	4636791	L18877	MAGEA12	melanoma antigen, family A, 12	0.06	-0.11	0.05	0.04	-0.06	0.12	0.05	-0.08	0.13	0.07	-0.16	0.02	0.07	-0.01	0.87	0.05	0.02	0.63	0.02	0.11	8.56e-07	0.07	0.18	0.00995
8	1929383	AI952178	ATP5F1	ATP synthase, H+ transporting, mitochondrial F0 complex, subunit b, isoform 1	0.1	-0.16	0.11	0.09	-0.09	0.35	0.08	-0.08	0.32	0.07	-0.11	0.13	0.07	-0.04	0.61	0.08	0.05	0.49	0.05	0.13	0.00485	0.09	0.15	0.11
9	4085306	BG260215	KIAA0013	KIAA0013 gene product	0.08	-0.15	0.07	0.07	-0.13	0.05	0.06	-0.12	0.05	0.09	-0.25	0.00557	0.06	-0.08	0.18	0.05	0.05	0.33	0.05	0.1	0.03	0.07	0.21	0.00293
10	2992044	AI695863	ATP6J	ATPase, H+ transporting, lysosomal (vacuolar proton pump), member J	0.09	-0.08	0.35	0.08	0.08	0.32	0.06	-0.22	7.45e-05	0.04	-0.18	4.46e-05	0.06	-0.07	0.28	0.05	0.1	0.07	0.04	0.12	0.00454	0.08	0.16	0.04
11	2498216	NM_004362	CLGN	calmegin	0.06	-0.06	0.32	0.06	-0.00617	0.92	0.08	-0.16	0.05	0.07	-0.16	0.01	0.06	-0.09	0.1	0.06	0.07	0.26	0.04	0.09	0.02	0.04	0.16	0.000451
12	1877829	AI126040	BNIP3L	BCL2/adenovirus E1B 19kD-interacting protein 3-like	0.07	-0.06	0.37	0.05	0.03	0.54	0.05	-0.17	0.000304	0.05	-0.26	8.51e-07	0.05	-0.1	0.04	0.05	0.07	0.11	0.05	0.13	0.0075	0.05	0.21	2.36e-05
13	2997479	BC002734	WIT-1	Wilms tumor associated protein	0.07	-0.17	0.00866	0.06	-0.07	0.3			1			1			1			1	0.04	0.00769	0.86	0.06	0.11	0.06
14	1822066	BF062131	LOC58525	hypothetical protein DKFZp547M136 similar to widely-interspaced zinc finger motifs	0.06	-0.16	0.00709	0.06	-0.07	0.25	0.08	-0.06	0.47	0.08	-0.04	0.57	0.07	-0.02	0.81	0.08	0.03	0.69	0.04	0.01	0.78	0.09	0.11	0.25
15	1508331	AI690717	KIAA0483	KIAA0483 protein	0.08	-0.15	0.04	0.05	-0.07	0.19	0.07	-0.07	0.34	0.07	-0.07	0.35	0.06	-0.06	0.32	0.07	0.07	0.28	0.05	0.01	0.81	0.05	0.13	0.0079
16	1342448	BF000372	DKFZP564N1363	DKFZP564N1363 protein	0.07	-0.16	0.02	0.07	-0.11	0.1	0.08	-0.04	0.58	0.06	-0.02	0.68	0.05	-0.02	0.69	0.06	0.06	0.3	0.04	0.02	0.71	0.05	0.13	0.00892
17	1399490	AF037364	PNMA1	paraneoplastic antigen MA1	0.06	-0.15	0.01	0.08	-0.11	0.16	0.07	-0.06	0.42	0.08	-0.04	0.58	0.06	-0.01	0.85	0.04	0.06	0.12	0.06	0.02	0.76	0.05	0.13	0.00465
18	2505759	D63395	NOTCH4	Notch (Drosophila) homolog 4	0.06	-0.18	0.00577	0.05	-0.12	0.01	0.07	-0.08	0.23	0.06	-0.03	0.54	0.05	-0.03	0.54	0.04	0.07	0.11	0.04	0.04	0.34	0.06	0.15	0.00674
19	1738376	AW300082		ESTs	0.06	-0.17	0.00524	0.05	-0.12	0.00943	0.06	-0.05	0.39	0.06	-0.05	0.38	0.06	-0.03	0.61	0.06	0.07	0.26	0.03	0.03	0.24	0.05	0.14	0.00406
20	1402105	AA464691	DKFZP564I1922	DKFZP564I1922 protein	0.06	-0.15	0.02	0.05	-0.12	0.01	0.08	-0.07	0.4	0.06	-0.04	0.55	0.06	-0.00296	0.96	0.05	0.04	0.46	0.05	0.03	0.54	0.04	0.14	0.00136
21	2199995	AB004848	C21orf18	chromosome 21 open reading frame 18	0.07	-0.15	0.04	0.06	-0.11	0.08	0.07	-0.08	0.23	0.07	-0.05	0.47	0.07	-0.01	0.88	0.05	0.04	0.45	0.05	0.00443	0.93	0.05	0.15	0.00307
22	1879041	AW976979	MYBL1	v-myb avian myeloblastosis viral oncogene homolog-like 1	0.08	-0.17	0.04	0.06	-0.1	0.07	0.09	-0.07	0.41	0.08	-0.04	0.62	0.07	-0.03	0.68	0.07	0.05	0.51	0.04	0.03	0.41	0.06	0.17	0.0021
23	1208611	AK000838	FLJ20831	hypothetical protein FLJ20831	0.08	-0.13	0.09	0.07	-0.09	0.2	0.05	-0.06	0.18	0.05	-0.01	0.79	0.05	-0.04	0.44	0.06	0.04	0.47	0.04	0.03	0.42	0.05	0.15	0.0027
24	2723146	NM_021795	ELK4	ELK4, ETS-domain protein (SRF accessory protein 1)	0.07	-0.12	0.09	0.06	-0.1	0.08	0.07	-0.08	0.21	0.05	-0.02	0.69	0.05	-0.03	0.55	0.04	0.02	0.6	0.05	0.03	0.54	0.06	0.15	0.00959
25	910753	AA704113	MGC3200	hypothetical protein MGC3200	0.06	-0.15	0.02	0.06	-0.08	0.14	0.05	-0.05	0.23	0.05	-0.04	0.36	0.05	-0.05	0.33	0.05	0.03	0.55	0.03	0.04	0.22	0.05	0.12	0.00667
26	1618195	AI694163	BMPR2	bone morphogenetic protein receptor, type II (serine/threonine kinase)	0.06	-0.15	0.00958	0.05	-0.09	0.1	0.06	-0.06	0.32	0.06	-0.03	0.61	0.06	-0.03	0.57	0.06	0.02	0.77	0.03	0.03	0.39	0.04	0.12	0.00513
27	2937340	AI869974		ESTs	0.06	-0.12	0.06	0.05	-0.07	0.17	0.08	-0.06	0.44	0.06	-0.05	0.4	0.06	-0.02	0.7	0.05	0.06	0.24	0.03	0.02	0.49	0.04	0.11	0.00673
28	2356133	AW241587	FLJ22504	hypothetical C2H2 zinc finger protein FLJ22504	0.06	-0.13	0.02	0.04	-0.11	0.00721	0.06	-0.05	0.38	0.07	-0.06	0.38	0.06	-0.03	0.68	0.06	0.07	0.28	0.03	0.02	0.34	0.05	0.1	0.04
29	2912987	AI248998		ESTs	0.06	-0.12	0.04	0.06	-0.1	0.07	0.07	-0.05	0.43	0.08	-0.05	0.53	0.07	-0.02	0.75	0.06	0.05	0.43	0.03	0.03	0.23	0.04	0.12	0.00543
30	2069806	AI347511		Homo sapiens mRNA; cDNA DKFZp564D016 (from clone DKFZp564D016)	0.06	-0.13	0.04	0.05	-0.11	0.03	0.07	-0.09	0.23	0.08	-0.04	0.57	0.06	-0.02	0.73	0.08	0.08	0.28	0.04	0.03	0.54	0.04	0.12	0.00296
31	3472502	AF143883	ALOX12	arachidonate 12-lipoxygenase	0.06	-0.14	0.01	0.05	-0.12	0.00984	0.07	-0.06	0.4	0.08	-0.07	0.36	0.07	-0.02	0.79	0.06	0.09	0.14	0.03	0.02	0.53	0.05	0.12	0.03
32	1737456	AW733094	LLPL	LCAT-like lysophospholipase	0.07	-0.15	0.03	0.04	-0.12	0.00643	0.09	-0.08	0.33	0.07	-0.08	0.29	0.07	-0.05	0.44	0.07	0.08	0.24	0.03	0.02	0.49	0.04	0.11	0.00923
33	1284378	NM_004160	PYY	peptide YY	0.08	-0.14	0.07	0.07	-0.1	0.17	0.06	-0.03	0.64	0.06	0.01	0.83	0.07	0.02	0.82	0.06	0.03	0.65	0.05	0.00258	0.96	0.05	0.14	0.00994
34	1382920	AI366088	JAM2	junctional adhesion molecule 2	0.06	-0.15	0.02	0.05	-0.09	0.04	0.07	-0.02	0.77	0.06	-0.00715	0.91	0.05	0.01	0.85	0.07	0.07	0.29	0.04	0.02	0.67	0.05	0.13	0.00614
35	2132285	AV710912	TMSB10	thymosin, beta 10	0.07	-0.1	0.11	0.05	-0.09	0.07	0.05	-0.05	0.32	0.06	-0.07	0.23	0.05	0.00903	0.84	0.05	0.08	0.11	0.04	-0.00726	0.87	0.06	0.15	0.00766
36	2081974	AA195189	ASB2	ankyrin repeat and SOCS box-containing 2	0.08	-0.13	0.11	0.04	-0.12	0.00371	0.05	-0.03	0.49	0.06	-0.05	0.39	0.06	-0.03	0.64	0.06	0.07	0.23	0.04	0.000558	0.99	0.06	0.07	0.21
37	3857518	3857518		Incyte EST	0.09	-0.12	0.19	0.07	-0.17	0.02	0.1	-0.12	0.23	0.13	-0.1	0.44	0.13	-0.07	0.58	0.09	-0.01	0.88	0.06	0.01	0.82	0.05	0.13	0.00574
38	2254530	AW474066	D8S2298E	reproduction 8	0.08	-0.16	0.06	0.05	-0.16	0.00128	0.06	-0.11	0.07	0.06	-0.1	0.07	0.06	-0.09	0.15	0.05	-0.00718	0.89	0.04	0.00957	0.79	0.06	0.13	0.04
39	603654	AA535580		Homo sapiens cDNA: FLJ21482 fis, clone COL05135	0.08	-0.15	0.07	0.05	-0.15	0.000917	0.05	-0.13	0.02	0.06	-0.09	0.1	0.07	-0.09	0.17	0.06	-0.00356	0.95	0.04	0.02	0.63	0.07	0.13	0.07
40	1739863	AA031914	KIAA0143	KIAA0143 protein	0.07	-0.14	0.05	0.05	-0.13	0.00699	0.05	-0.11	0.03	0.05	-0.11	0.03	0.06	-0.1	0.09	0.04	-0.04	0.37	0.04	0.00851	0.85	0.06	0.11	0.06
41	1426049	AK023850	PPFIA3	protein tyrosine phosphatase, receptor type, f polypeptide (PTPRF), interacting protein (liprin), alpha 3			1			1	0.04	-0.14	0.0016	0.06	-0.07	0.25	0.06	-0.06	0.32	0.06	-0.03	0.62	0.11	0.03	0.78			1
42	2074205	AI671762	FLJ22548	hypothetical protein FLJ22548 similar to gene trap PAT 12	0.07	-0.16	0.03	0.05	-0.13	0.00496	0.09	-0.13	0.14	0.08	-0.08	0.31	0.07	-0.04	0.54	0.08	-0.04	0.65	0.04	0.02	0.62	0.04	0.14	0.00135
43	2671967	AK022584	FLJ23017	hypothetical protein FLJ23017	0.06	-0.18	0.00282	0.06	-0.12	0.04	0.06	-0.09	0.1	0.08	-0.1	0.2	0.05	-0.08	0.06	0.05	0.03	0.53	0.05	0.00929	0.85	0.05	0.15	0.004
44	1300835	AW204003		Homo sapiens mRNA for OCIM (Oncogene in Multiple Myeloma) protein	0.06	-0.16	0.00688	0.05	-0.11	0.02	0.06	-0.11	0.07	0.08	-0.09	0.27	0.05	-0.08	0.12	0.06	0.00886	0.88	0.05	0.01	0.81	0.04	0.15	0.000758
45	2290302	AI379891	DKFZP586N1922	DKFZP586N1922 protein	0.07	-0.16	0.02	0.08	-0.13	0.12	0.06	-0.13	0.03	0.06	-0.1	0.13	0.06	-0.1	0.1	0.05	0.02	0.64	0.05	-0.00555	0.92	0.06	0.15	0.00832
46	1997605	BF060712		ESTs, Weakly similar to A56194 thromboxane A-2 receptor, endothelial [H.sapiens]	0.08	-0.15	0.06	0.06	-0.12	0.06	0.06	-0.13	0.04	0.05	-0.09	0.06	0.05	-0.08	0.07	0.04	0.01	0.8	0.04	0.04	0.42	0.04	0.13	0.00386
47	858309	AA424514	SOX10	SRY (sex determining region Y)-box 10	0.06	-0.14	0.02	0.06	-0.1	0.08	0.06	-0.12	0.05	0.05	-0.07	0.16	0.05	-0.09	0.09	0.05	-0.000411	0.99	0.06	0.05	0.43	0.04	0.12	0.00822
48	2737804	BF222194	MFN1	mitofusin 1	0.08	-0.14	0.1	0.11	-0.1	0.37	0.05	-0.14	0.00642	0.07	-0.11	0.08	0.06	-0.1	0.11	0.06	0.01	0.83	0.09	0.04	0.62	0.06	0.14	0.02
49	1822965	AL037069		ESTs	0.07	-0.14	0.04	0.05	-0.16	0.000495	0.08	-0.07	0.39	0.07	-0.06	0.33	0.07	-0.07	0.31	0.06	0.00328	0.96	0.05	0.0054	0.91	0.05	0.13	0.02
50	890629	AA825430		Homo sapiens cDNA FLJ11616 fis, clone HEMBA1004038	0.07	-0.12	0.11	0.05	-0.13	0.00853	0.04	-0.08	0.07	0.05	-0.07	0.14	0.05	-0.06	0.21	0.06	0.000972	0.99	0.04	0.01	0.76	0.07	0.11	0.12
51	1405545	AA679577	HSPC135	HSPC135 protein	0.08	-0.12	0.14	0.07	-0.12	0.11	0.04	-0.09	0.05	0.05	-0.06	0.18	0.05	-0.07	0.18	0.05	-0.02	0.73	0.06	0.00748	0.91	0.05	0.13	0.00728
52	2429466	AU149534	ALDH7A1	aldehyde dehydrogenase 7 family, member A1	0.07	-0.14	0.05	0.06	-0.13	0.03	0.04	-0.09	0.03	0.04	-0.05	0.21	0.06	-0.08	0.13	0.07	-0.03	0.7	0.06	0.00849	0.88	0.05	0.15	0.0063
53	891592	AI191861		ESTs, Weakly similar to LKHU proteoglycan link protein precursor [H.sapiens]	0.07	-0.14	0.04	0.06	-0.12	0.04	0.05	-0.1	0.04	0.04	-0.06	0.16	0.05	-0.06	0.22	0.06	-0.02	0.67	0.04	0.03	0.43	0.05	0.13	0.00814
54	2656943	AA625304		af71c01.r1 Soares_NhHMPu_S1 Homo sapiens cDNA clone IMAGE:1047456 5', mRNA sequence.	0.06	-0.14	0.02	0.05	-0.11	0.03	0.06	-0.08	0.18	0.06	-0.07	0.25	0.06	-0.05	0.36	0.05	-0.00808	0.88	0.04	0.03	0.46	0.04	0.12	0.00278
55	2869983	AU118870	DIO2	deiodinase, iodothyronine, type II	0.07	-0.13	0.05	0.07	-0.16	0.02	0.05	-0.1	0.05	0.05	-0.06	0.19	0.05	-0.06	0.25	0.06	-0.02	0.8	0.04	0.01	0.78	0.05	0.14	0.0082
56	1963753	AA503479		Homo sapiens cDNA: FLJ21409 fis, clone COL03924	0.07	-0.14	0.04	0.04	-0.16	0.000182	0.05	-0.09	0.06	0.05	-0.05	0.26	0.05	-0.07	0.18	0.04	-0.02	0.63	0.04	0.03	0.36	0.04	0.12	0.00452
57	1923572	NM_007286	KIAA1029	synaptopodin	0.08	-0.16	0.04	0.05	-0.16	0.0015	0.08	-0.1	0.18	0.06	-0.08	0.23	0.04	-0.05	0.25	0.05	-0.00703	0.88	0.03	0.03	0.32	0.06	0.14	0.02
58	597759	AA134751	MGC10848	hypothetical protein MGC10848	0.09	-0.14	0.13	0.05	-0.18	0.000257	0.05	-0.1	0.04	0.05	-0.05	0.32	0.06	-0.06	0.34	0.06	-0.00573	0.93	0.04	0.03	0.47	0.07	0.15	0.02
59	2397717	AW269652		ESTs	0.07	-0.15	0.03	0.04	-0.14	0.00208	0.04	-0.09	0.03	0.04	-0.07	0.12	0.06	-0.08	0.17	0.05	-0.00204	0.97	0.04	0.04	0.36	0.05	0.14	0.00312
60	515055	AI288509	CD209	CD209 antigen	0.07	-0.15	0.02	0.06	-0.14	0.01	0.06	-0.09	0.12	0.04	-0.07	0.08	0.05	-0.08	0.09	0.05	0.00812	0.86	0.05	0.03	0.63	0.04	0.14	0.00144
61	2260783	AI285001	ZNF281	zinc finger protein 281	0.08	-0.15	0.05	0.07	-0.13	0.05	0.05	-0.1	0.03	0.04	-0.07	0.08	0.05	-0.05	0.34	0.05	0.01	0.79	0.04	0.03	0.46	0.05	0.14	0.00296
62	1969146	N67270	LHFP	lipoma HMGIC fusion partner	0.07	-0.16	0.02	0.05	-0.12	0.0092	0.05	-0.08	0.09	0.04	-0.07	0.11	0.05	-0.07	0.18	0.06	-0.01	0.86	0.04	0.04	0.38	0.06	0.15	0.00697
63	1842264	AA806432	FLJ10687	hypothetical protein FLJ10687	0.06	-0.16	0.00549	0.06	-0.13	0.02	0.05	-0.07	0.19	0.04	-0.07	0.12	0.05	-0.06	0.19	0.06	0.00868	0.88	0.04	0.04	0.23	0.05	0.13	0.00296
64	2246132	BF528327	LOC54550	hypothetical protein	0.06	-0.15	0.01	0.06	-0.14	0.01	0.06	-0.1	0.09	0.04	-0.07	0.08	0.05	-0.08	0.12	0.05	0.02	0.65	0.04	0.05	0.24	0.05	0.16	0.00205
65	1964518	R44477	FLJ14621	hypothetical protein FLJ14621	0.06	-0.16	0.01	0.05	-0.14	0.003	0.04	-0.05	0.25	0.04	-0.08	0.07	0.05	-0.06	0.25	0.05	0.02	0.75	0.04	0.03	0.41	0.05	0.15	0.00166
66	1467246	AI796501	IFI41	interferon-induced protein 41, 30kD	0.08	-0.16	0.03	0.05	-0.15	0.004	0.08	-0.06	0.43	0.09	-0.08	0.37	0.05	-0.06	0.25	0.05	0.03	0.55	0.03	0.03	0.27	0.07	0.14	0.03
67	694279	AI363134		ESTs	0.06	-0.17	0.00487	0.05	-0.14	0.00851	0.05	-0.07	0.18	0.05	-0.08	0.09	0.05	-0.06	0.28	0.05	0.02	0.72	0.05	0.03	0.53	0.04	0.17	9.52e-05
68	2157385	AI027810	KIAA1102	KIAA1102 protein	0.07	-0.16	0.02	0.07	-0.17	0.01	0.07	-0.06	0.36	0.07	-0.07	0.3	0.07	-0.05	0.4	0.07	0.03	0.66	0.02	0.04	0.1	0.04	0.13	0.00253
69	1902265	AU151944		ESTs	0.08	-0.17	0.04	0.06	-0.18	0.00101	0.04	-0.1	0.03	0.04	-0.08	0.05	0.06	-0.08	0.16	0.05	-0.02	0.73	0.05	0.02	0.62	0.07	0.09	0.19
70	4554357	AK025320	SCEL	sciellin	0.07	-0.15	0.03	0.07	-0.21	0.0045	0.05	-0.08	0.14	0.05	-0.06	0.22	0.05	-0.04	0.4	0.05	-0.000537	0.99	0.05	0.03	0.57	0.06	0.08	0.21
71	1356160	H17304		ESTs	0.06	-0.17	0.0081	0.05	-0.16	0.0013	0.11	-0.02	0.84	0.06	-0.09	0.11	0.1	-0.05	0.63	0.08	0.03	0.7	0.06	0.00485	0.93	0.04	0.14	0.00118
72	2016229	AV727120	IGSF1	immunoglobulin superfamily, member 1	0.06	-0.17	0.00924	0.05	-0.12	0.02	0.07	-0.06	0.43	0.08	-0.07	0.36	0.07	-0.04	0.54	0.07	0.07	0.33	0.06	0.00775	0.89	0.06	0.16	0.00594
73	3038946	AA469097		Homo sapiens clone 23645 mRNA sequence	0.07	-0.17	0.01	0.05	-0.12	0.02	0.1	-0.08	0.42	0.09	-0.1	0.29	0.07	-0.05	0.47	0.09	0.07	0.41	0.04	0.01	0.76	0.05	0.17	0.00134
74	2381431	AU160162	ORC6L	origin recognition complex, subunit 6 (yeast homolog)-like	0.06	-0.18	0.00419	0.05	-0.16	0.00179	0.09	-0.07	0.42	0.08	-0.09	0.25	0.07	-0.04	0.57	0.07	0.08	0.24	0.05	0.01	0.81	0.07	0.19	0.00591
75	1663543	AW250798		ESTs, Weakly similar to A46010 X-linked retinopathy protein [H.sapiens]	0.06	-0.17	0.0051	0.05	-0.15	0.00223	0.09	-0.06	0.47	0.08	-0.09	0.28	0.07	-0.05	0.45	0.07	0.08	0.26	0.03	0.00727	0.8	0.05	0.15	0.00644
76	2052386	AI952084	SUFU	suppressor of fused homolog (Drosophila)	0.06	-0.14	0.03	0.05	-0.16	0.00115	0.08	-0.09	0.29	0.08	-0.05	0.52	0.06	-0.04	0.49	0.06	0.09	0.16	0.05	0.000727	0.99	0.05	0.14	0.00588
77	3839240	AI342806	HS3ST2	heparan sulfate (glucosamine) 3-O-sulfotransferase 2	0.08	-0.16	0.04	0.06	-0.17	0.00404	0.08	-0.09	0.22	0.07	-0.06	0.36	0.07	-0.04	0.58	0.07	0.08	0.27	0.04	0.000101	1	0.08	0.12	0.17
78	2488807	BG231623	CMAH	cytidine monophosphate-N-acetylneuraminic acid hydroxylase (CMP-N-acetylneuraminate monooxygenase)	0.06	-0.16	0.00762	0.05	-0.13	0.00991	0.07	-0.12	0.07	0.06	-0.13	0.02	0.05	-0.06	0.2	0.05	0.05	0.27	0.06	0.02	0.76	0.05	0.16	0.00133
79	2673080	AI791162		ESTs	0.07	-0.16	0.01	0.06	-0.13	0.02	0.12	-0.11	0.34	0.1	-0.13	0.21	0.09	-0.06	0.52	0.12	0.07	0.53	0.04	0.00584	0.87	0.06	0.15	0.00916
80	1690314	AA913909		ESTs	0.07	-0.16	0.01	0.06	-0.16	0.01	0.08	-0.12	0.14	0.08	-0.1	0.18	0.06	-0.05	0.4	0.08	0.07	0.35	0.07	0.00769	0.91	0.05	0.16	0.00324
81	1639524	AA157506		ESTs	0.06	-0.16	0.01	0.05	-0.16	0.000758	0.1	-0.11	0.27	0.09	-0.08	0.34	0.08	-0.04	0.62	0.09	0.09	0.32	0.05	0.01	0.82	0.04	0.16	0.000165
82	3730714	AA603688	KIAA1145	KIAA1145 protein	0.07	-0.18	0.00763	0.05	-0.15	0.00634	0.09	-0.12	0.21	0.07	-0.12	0.1	0.08	-0.06	0.45	0.08	0.08	0.33	0.06	0.03	0.6	0.04	0.17	0.000157
83	2772567	AA629911	HDAC7B-PENDING	histone deacetylase 7B	0.07	-0.17	0.02	0.05	-0.17	0.000574	0.09	-0.09	0.28	0.08	-0.08	0.35	0.05	-0.05	0.41	0.07	0.05	0.46	0.03	0.02	0.57	0.05	0.13	0.0086
84	2881629	AI955355	GNG2	guanine nucleotide binding protein (G protein), gamma 2	0.09	-0.15	0.1	0.05	-0.18	0.000797	0.08	-0.1	0.22	0.08	-0.09	0.26	0.06	-0.06	0.36	0.07	0.06	0.4	0.04	0.02	0.66	0.06	0.12	0.05
85	3935316	BF515939	GL002	GL002 protein	0.1	-0.14	0.16	0.07	-0.18	0.00847	0.09	-0.11	0.23	0.08	-0.1	0.21	0.07	-0.04	0.56	0.08	0.04	0.58	0.04	0.00704	0.86	0.08	0.12	0.11
86	1653974	BE858194		Homo sapiens mRNA full length insert cDNA clone EUROIMAGE 26539	0.07	-0.15	0.04	0.07	-0.18	0.00717	0.09	-0.12	0.18	0.08	-0.09	0.23	0.08	-0.07	0.34	0.1	0.05	0.62	0.05	0.000249	1	0.06	0.12	0.05
87	2736350	BE674356	KIAA1335	hypothetical protein KIAA1335	0.06	-0.17	0.00788	0.06	-0.16	0.00359	0.1	-0.11	0.24	0.09	-0.08	0.35	0.07	-0.06	0.41	0.08	0.06	0.41	0.05	0.02	0.7	0.04	0.15	0.000712
88	2348251	AI051256		Homo sapiens cDNA FLJ14181 fis, clone NT2RP2004300	0.07	-0.18	0.00774	0.06	-0.16	0.01	0.1	-0.12	0.21	0.07	-0.1	0.17	0.08	-0.07	0.39	0.07	0.07	0.3	0.05	0.02	0.64	0.06	0.14	0.01
89	2374366	AA427892	ID4	inhibitor of DNA binding 4, dominant negative helix-loop-helix protein	0.07	-0.18	0.01	0.06	-0.16	0.00906	0.1	-0.12	0.22	0.1	-0.11	0.29	0.08	-0.07	0.34	0.09	0.06	0.52	0.04	0.00983	0.79	0.05	0.14	0.0072
90	2451755	AA702016		ESTs	0.08	-0.17	0.02	0.05	-0.16	0.00136	0.09	-0.14	0.12	0.08	-0.09	0.3	0.08	-0.06	0.44	0.08	0.07	0.38	0.04	0.01	0.74	0.05	0.13	0.02
91	2226840	AI253083	DKFZp547E052	hypothetical protein DKFZp547E052	0.07	-0.17	0.02	0.05	-0.15	0.00157	0.1	-0.14	0.15	0.08	-0.1	0.25	0.07	-0.07	0.32	0.07	0.06	0.4	0.05	-0.00222	0.96	0.06	0.14	0.02
92	2742708	AA826199		ESTs	0.07	-0.19	0.0083	0.06	-0.18	0.0032	0.09	-0.13	0.15	0.08	-0.11	0.17	0.06	-0.05	0.45	0.08	0.07	0.43	0.03	0.01	0.61	0.06	0.14	0.03
93	1636319	AI344388		ESTs	0.07	-0.18	0.00782	0.06	-0.18	0.00533	0.11	-0.12	0.26	0.09	-0.1	0.31	0.08	-0.04	0.62	0.09	0.06	0.51	0.03	0.03	0.36	0.04	0.15	0.000652
94	2953774	AA425325		ESTs	0.09	-0.17	0.06	0.06	-0.18	0.00453	0.1	-0.12	0.21	0.08	-0.11	0.15	0.07	-0.05	0.5	0.08	0.05	0.5	0.03	0.03	0.35	0.08	0.12	0.1
95	2121618	AI566135	SLIT3	slit (Drosophila) homolog 3	0.07	-0.15	0.04	0.05	-0.16	0.00159	0.08	-0.09	0.27	0.09	-0.11	0.23	0.07	-0.08	0.25	0.09	0.1	0.28	0.03	0.02	0.54	0.06	0.13	0.02
96	2649655	N39195	MGC5302	endoplasmic reticulum resident protein 58; hypothetical protein MGC5302	0.06	-0.16	0.00857	0.07	-0.18	0.01	0.08	-0.08	0.28	0.09	-0.1	0.24	0.07	-0.08	0.3	0.08	0.07	0.34	0.03	0.02	0.53	0.05	0.15	0.00432
97	1653995	AI457972		ESTs, Weakly similar to A47582 B-cell growth factor precursor [H.sapiens]	0.07	-0.16	0.02	0.06	-0.19	0.00177	0.1	-0.14	0.17	0.09	-0.12	0.17	0.07	-0.1	0.19	0.09	0.06	0.52	0.04	0.02	0.63	0.05	0.14	0.00761
98	1809247	AI690065	FLJ11294	hypothetical protein FLJ11294	0.07	-0.15	0.03	0.05	-0.15	0.00153	0.07	-0.11	0.14	0.07	-0.08	0.26	0.04	-0.07	0.07	0.07	0.03	0.65	0.05	0.02	0.73	0.05	0.12	0.03
99	2194001	AW628131		ESTs	0.09	-0.14	0.11	0.06	-0.15	0.00682	0.08	-0.12	0.16	0.08	-0.09	0.26	0.06	-0.08	0.16	0.08	0.06	0.48	0.04	0.01	0.7	0.07	0.11	0.1
100	291636	AI685514		ESTs	0.09	-0.14	0.13	0.06	-0.14	0.02	0.05	-0.12	0.01	0.04	-0.12	0.00434	0.05	-0.08	0.09	0.04	0.04	0.4	0.05	0.00704	0.89	0.06	0.12	0.06
101	3136873	AI970372		ESTs	0.07	-0.14	0.05	0.04	-0.13	0.00167	0.1	-0.13	0.19	0.08	-0.09	0.26	0.06	-0.06	0.32	0.08	0.06	0.47	0.03	0.01	0.67	0.05	0.11	0.04
102	1405485	W80824		Homo sapiens mRNA; cDNA DKFZp564H1916 (from clone DKFZp564H1916)	0.07	-0.15	0.02	0.05	-0.13	0.01	0.1	-0.12	0.27	0.09	-0.09	0.29	0.06	-0.05	0.36	0.08	0.06	0.43	0.04	0.01	0.77	0.05	0.12	0.0078
103	3199503	N80848		ESTs	0.07	-0.14	0.04	0.05	-0.13	0.00885	0.11	-0.12	0.28	0.09	-0.09	0.31	0.07	-0.06	0.39	0.09	0.06	0.53	0.05	0.00255	0.96	0.05	0.13	0.01
104	2176387	BE295812		ESTs	0.07	-0.16	0.02	0.07	-0.15	0.03	0.08	-0.14	0.07	0.07	-0.11	0.12	0.07	-0.08	0.26	0.08	0.06	0.42	0.04	0.01	0.73	0.05	0.12	0.00843
105	2397966	N49098		ESTs	0.06	-0.17	0.00735	0.05	-0.13	0.00719	0.12	-0.12	0.32	0.1	-0.1	0.31	0.08	-0.07	0.37	0.1	0.07	0.44	0.05	0.02	0.62	0.06	0.1	0.07
106	2815133	AI890347		Homo sapiens cDNA: FLJ22785 fis, clone KAIA2081	0.06	-0.17	0.00512	0.05	-0.14	0.00545	0.1	-0.11	0.25	0.09	-0.12	0.2	0.07	-0.08	0.24	0.08	0.07	0.33	0.03	0.02	0.45	0.06	0.12	0.02
107	2357233	AA971785	RAB3IL1	RAB3A interacting protein (rabin3)-like 1	0.06	-0.15	0.00792	0.05	-0.11	0.01	0.11	-0.12	0.24	0.08	-0.12	0.14	0.07	-0.09	0.22	0.08	0.09	0.28	0.04	0.03	0.44	0.05	0.12	0.02
108	2195434	AA804873		Homo sapiens mRNA; cDNA DKFZp762O2215 (from clone DKFZp762O2215)	0.06	-0.15	0.01	0.04	-0.12	0.00571	0.1	-0.12	0.22	0.08	-0.1	0.21	0.08	-0.08	0.33	0.08	0.07	0.36	0.04	0.02	0.54	0.05	0.14	0.01
109	1664909	AI475804	KIAA1545	KIAA1545 protein	0.07	-0.15	0.05	0.04	-0.12	0.00424	0.1	-0.11	0.3	0.07	-0.12	0.11	0.08	-0.06	0.45	0.07	0.02	0.83	0.03	0.01	0.74	0.06	0.1	0.07
110	755669	AI091322		Human clone 23614 mRNA sequence	0.06	-0.14	0.02	0.04	-0.12	0.00927	0.05	-0.09	0.05	0.05	-0.11	0.02	0.05	-0.06	0.27	0.06	0.02	0.75	0.05	0.02	0.61	0.04	0.1	0.02
111	1854558	AW664940	FUT1	fucosyltransferase 1 (galactoside 2-alpha-L-fucosyltransferase, Bombay phenotype included)	0.07	-0.14	0.05	0.05	-0.15	0.00335	0.07	-0.12	0.12	0.08	-0.07	0.37	0.05	-0.06	0.25	0.07	0.03	0.63	0.05	-0.00957	0.84	0.05	0.1	0.06
112	2239320	NM_004833	AIM2	absent in melanoma 2	0.07	-0.15	0.02	0.05	-0.15	0.000999	0.06	-0.1	0.11	0.1	-0.08	0.43	0.07	-0.06	0.42	0.06	0.01	0.83	0.04	-0.00477	0.91	0.04	0.1	0.02
113	2378081	AI184913	ZNF131	zinc finger protein 131 (clone pHZ-10)	0.06	-0.14	0.02	0.04	-0.13	0.0047	0.06	-0.13	0.03	0.06	-0.05	0.38	0.06	-0.06	0.39	0.06	0.03	0.61	0.04	0.05	0.21	0.05	0.13	0.00732
114	3149777	AW023860		Homo sapiens mRNA for KIAA1263 protein, partial cds	0.07	-0.13	0.07	0.05	-0.13	0.00818	0.05	-0.12	0.01	0.05	-0.07	0.15	0.05	-0.08	0.09	0.05	0.04	0.46	0.04	0.04	0.39	0.05	0.11	0.02
115	1220629	AW197054	KIAA1093	KIAA1093 protein	0.08	-0.14	0.1	0.05	-0.14	0.00467	0.07	-0.1	0.13	0.06	-0.06	0.27	0.05	-0.06	0.19	0.04	0.03	0.43	0.04	0.04	0.3	0.05	0.13	0.01
116	885134	N92944	FGL1	fibrinogen-like 1	0.07	-0.13	0.08	0.05	-0.14	0.00682	0.07	-0.1	0.17	0.07	-0.06	0.33	0.05	-0.05	0.34	0.05	0.03	0.58	0.04	0.03	0.33	0.05	0.12	0.01
117	2040657	2040657		Incyte EST	0.08	-0.12	0.14	0.05	-0.15	0.0026	0.08	-0.1	0.21	0.07	-0.06	0.42	0.05	-0.06	0.19	0.07	0.03	0.65	0.03	0.04	0.28	0.06	0.12	0.05
118	3629462	BF431391	KYNU	kynureninase (L-kynurenine hydrolase)	0.07	-0.15	0.04	0.05	-0.15	0.00179	0.09	-0.1	0.22	0.07	-0.07	0.35	0.05	-0.06	0.31	0.07	0.04	0.57	0.03	0.05	0.09	0.06	0.1	0.11
119	2951135	AI014927	FLJ10461	hypothetical protein FLJ10461	0.06	-0.16	0.01	0.06	-0.15	0.00755	0.09	-0.09	0.35	0.08	-0.07	0.42	0.07	-0.05	0.49	0.09	0.03	0.74	0.03	0.04	0.13	0.05	0.12	0.02
120	2870863	AF181850	ING1	inhibitor of growth family, member 1	0.06	-0.15	0.02	0.04	-0.14	0.000643	0.1	-0.08	0.44	0.11	-0.09	0.4	0.09	-0.05	0.6	0.09	0.03	0.77	0.04	0.04	0.36	0.04	0.12	0.00934
121	5269342	NM_006143	GPR19	G protein-coupled receptor 19	0.07	-0.15	0.04	0.04	-0.14	0.00102	0.09	-0.09	0.35	0.09	-0.09	0.33	0.1	-0.04	0.7	0.06	0.04	0.53	0.03	0.04	0.12	0.07	0.13	0.05
122	1909443	BF795598	FLJ21079	hypothetical protein FLJ21079	0.06	-0.14	0.03	0.04	-0.13	0.00235	0.09	-0.1	0.27	0.07	-0.07	0.36	0.06	-0.05	0.43	0.06	0.04	0.52	0.03	0.03	0.23	0.04	0.11	0.01
123	2355213	AW627777	TGOLN2	trans-golgi network protein 2	0.06	-0.14	0.02	0.04	-0.12	0.00633	0.1	-0.14	0.18	0.08	-0.09	0.27	0.06	-0.06	0.35	0.08	0.03	0.65	0.03	0.04	0.2	0.05	0.11	0.03
124	2494560	AI866555		ESTs	0.07	-0.15	0.03	0.04	-0.15	0.000909	0.09	-0.11	0.22	0.08	-0.08	0.27	0.06	-0.06	0.32	0.08	0.04	0.65	0.03	0.03	0.36	0.05	0.1	0.03
125	3881362	AI633559		ESTs	0.07	-0.13	0.06	0.05	-0.14	0.00478	0.11	-0.11	0.32	0.1	-0.09	0.34	0.08	-0.04	0.57	0.09	0.05	0.56	0.03	0.04	0.2	0.06	0.11	0.06
126	2588149	AW631160		ESTs	0.08	-0.15	0.05	0.04	-0.14	0.00211	0.11	-0.12	0.28	0.09	-0.1	0.25	0.08	-0.05	0.53	0.08	0.05	0.55	0.04	0.04	0.3	0.06	0.1	0.08
127	2653511	AI690629		ESTs	0.07	-0.15	0.04	0.05	-0.15	0.00179	0.1	-0.13	0.22	0.09	-0.1	0.28	0.08	-0.05	0.5	0.09	0.04	0.65	0.03	0.04	0.23	0.06	0.11	0.06
128	2507108	AW513835	DDEF1	development and differentiation enhancing factor 1	0.08	-0.15	0.06	0.05	-0.13	0.00747	0.08	-0.12	0.17	0.07	-0.11	0.12	0.06	-0.07	0.27	0.08	0.04	0.58	0.03	0.03	0.41	0.05	0.11	0.03
129	1233892	AA708964		ESTs	0.07	-0.14	0.04	0.05	-0.14	0.0027	0.09	-0.12	0.15	0.09	-0.09	0.34	0.07	-0.06	0.41	0.08	0.07	0.37	0.03	0.03	0.44	0.05	0.1	0.05
130	2632433	AW295838		ESTs	0.09	-0.13	0.14	0.05	-0.14	0.00923	0.1	-0.11	0.27	0.08	-0.09	0.29	0.07	-0.04	0.52	0.08	0.06	0.44	0.03	0.02	0.48	0.07	0.1	0.13
131	2844112	AA970527		Homo sapiens mRNA; cDNA DKFZp564O1016 (from clone DKFZp564O1016)	0.07	-0.14	0.06	0.04	-0.14	0.00136	0.09	-0.12	0.2	0.09	-0.09	0.33	0.07	-0.04	0.62	0.09	0.06	0.49	0.03	0.02	0.59	0.06	0.11	0.07
132	1680964	BF060905		ESTs	0.07	-0.13	0.04	0.04	-0.14	0.00195	0.1	-0.11	0.27	0.08	-0.08	0.32	0.08	-0.03	0.65	0.08	0.05	0.53	0.03	0.03	0.35	0.05	0.12	0.02
133	1282617	BG925020		HNC5-1-G3.R HNC (Human Normal Cartilage) Homo sapiens cDNA, mRNA sequence.	0.07	-0.17	0.02	0.06	-0.16	0.00611	0.06	-0.12	0.04	0.05	-0.08	0.14	0.05	-0.06	0.2	0.04	0.02	0.7	0.05	0.02	0.72	0.05	0.13	0.00822
134	1692253	AA398450		ESTs	0.07	-0.17	0.01	0.06	-0.16	0.00722	0.09	-0.12	0.17	0.08	-0.09	0.25	0.07	-0.07	0.3	0.06	0.03	0.67	0.05	0.03	0.47	0.06	0.13	0.03
135	2957644	AW512308		ESTs	0.06	-0.17	0.00358	0.07	-0.16	0.03	0.08	-0.12	0.14	0.07	-0.11	0.1	0.06	-0.06	0.32	0.07	0.03	0.73	0.03	0.03	0.25	0.04	0.13	0.00206
136	1677988	AK026659		Homo sapiens cDNA: FLJ23006 fis, clone LNG00414	0.07	-0.14	0.05	0.05	-0.15	0.0045	0.07	-0.11	0.11	0.07	-0.1	0.14	0.04	-0.06	0.19	0.04	0.04	0.41	0.04	0.03	0.5	0.05	0.14	0.01
137	2383124	AI421248	SEC24A	SEC24 (S. cerevisiae) related gene family, member A	0.07	-0.15	0.03	0.05	-0.14	0.00207	0.09	-0.12	0.18	0.09	-0.1	0.29	0.07	-0.07	0.35	0.08	0.05	0.53	0.04	0.03	0.4	0.04	0.14	0.0019
138	1296162	AL080222	FLJ13110	hypothetical protein FLJ13110	0.06	-0.16	0.00824	0.06	-0.16	0.00946	0.09	-0.12	0.15	0.08	-0.08	0.29	0.06	-0.06	0.3	0.07	0.05	0.48	0.05	0.02	0.66	0.04	0.13	0.00332
139	2395946	N27406		ESTs	0.07	-0.15	0.03	0.04	-0.16	0.000149	0.1	-0.13	0.2	0.09	-0.1	0.26	0.07	-0.06	0.39	0.08	0.04	0.62	0.04	0.02	0.62	0.05	0.14	0.00911
140	2471452	BE301038	KIAA1435	KIAA1435 protein	0.07	-0.15	0.03	0.05	-0.17	0.000937	0.09	-0.12	0.2	0.08	-0.09	0.22	0.07	-0.07	0.3	0.08	0.04	0.58	0.03	0.03	0.3	0.05	0.14	0.00687
141	1601279	AA705184		Homo sapiens cDNA: FLJ23454 fis, clone HSI06959	0.08	-0.17	0.03	0.05	-0.13	0.01	0.07	-0.09	0.2	0.07	-0.09	0.21	0.07	-0.08	0.22	0.06	0.04	0.47	0.04	0.03	0.44	0.05	0.14	0.00564
142	2797764	NM_005416	SPRR3	small proline-rich protein 3	0.06	-0.16	0.01	0.06	-0.14	0.02	0.09	-0.11	0.22	0.08	-0.11	0.15	0.07	-0.08	0.28	0.08	0.03	0.76	0.03	0.04	0.22	0.04	0.14	0.0014
143	1617274	AF226996	ZNF23	zinc finger protein 23 (KOX 16)	0.06	-0.16	0.00962	0.05	-0.15	0.005	0.08	-0.12	0.12	0.08	-0.06	0.4	0.06	-0.06	0.33	0.06	0.07	0.24	0.03	0.03	0.35	0.05	0.15	0.00461
144	2625110	AW418617		ESTs	0.06	-0.15	0.02	0.04	-0.13	0.00181	0.1	-0.1	0.29	0.08	-0.08	0.33	0.07	-0.07	0.35	0.07	0.07	0.33	0.03	0.04	0.22	0.06	0.12	0.03
145	3203823	AL135122	GTF2E1	general transcription factor IIE, polypeptide 1 (alpha subunit, 56kD)	0.06	-0.17	0.00468	0.05	-0.15	0.00241	0.08	-0.11	0.16	0.07	-0.07	0.37	0.06	-0.04	0.5	0.07	0.06	0.43	0.02	0.03	0.15	0.05	0.11	0.04
146	1663901	AW964490		ESTs	0.06	-0.17	0.0064	0.04	-0.14	0.00117	0.1	-0.13	0.2	0.1	-0.1	0.3	0.08	-0.04	0.63	0.1	0.07	0.47	0.03	0.04	0.2	0.04	0.13	0.00323
147	1381346	AW316597	CLIC4	chloride intracellular channel 4	0.08	-0.17	0.03	0.04	-0.15	0.000877	0.1	-0.12	0.21	0.08	-0.09	0.23	0.07	-0.06	0.38	0.09	0.07	0.39	0.03	0.03	0.33	0.06	0.13	0.05
148	2466947	AW451860	FLJ10936	hypothetical protein FLJ10936	0.07	-0.16	0.03	0.06	-0.15	0.00918	0.1	-0.14	0.17	0.09	-0.1	0.26	0.09	-0.05	0.6	0.09	0.09	0.3	0.03	0.03	0.27	0.06	0.12	0.05
149	2222156	AI888220		ESTs, Weakly similar to I38022 hypothetical protein [H.sapiens]	0.07	-0.17	0.01	0.05	-0.15	0.00141	0.1	-0.14	0.18	0.1	-0.1	0.3	0.08	-0.05	0.5	0.09	0.06	0.49	0.02	0.03	0.17	0.05	0.14	0.00615
150	1269209	AA001706		ESTs, Highly similar to MGR7_HUMAN METABOTROPIC GLUTAMATE RECEPTOR 7 PRECURSOR [H.sapiens]	0.06	-0.16	0.00612	0.04	-0.14	0.00102	0.11	-0.12	0.25	0.09	-0.12	0.21	0.08	-0.06	0.5	0.09	0.07	0.45	0.03	0.04	0.2	0.05	0.15	0.00704
151	2349734	AW469093		ESTs	0.07	-0.15	0.02	0.05	-0.15	0.000803	0.1	-0.12	0.23	0.09	-0.09	0.3	0.08	-0.02	0.83	0.09	0.06	0.47	0.03	0.04	0.23	0.06	0.12	0.03
152	4695888	AU138104	KIAA0878	KIAA0878 protein	0.06	-0.14	0.01	0.05	-0.16	0.00301	0.08	-0.09	0.24	0.09	-0.1	0.28	0.08	-0.02	0.8	0.07	0.06	0.36	0.04	0.04	0.26	0.05	0.12	0.02
153	2601422	AV704109	RAGB	GTP-binding protein ragB	0.06	-0.15	0.02	0.04	-0.16	0.000268	0.1	-0.11	0.28	0.08	-0.08	0.35	0.07	-0.04	0.57	0.08	0.06	0.48	0.03	0.04	0.19	0.05	0.13	0.00763
154	1805948	AA099277	TUCAN	tumor up-regulated CARD-containing antagonist of caspase nine	0.06	-0.15	0.02	0.05	-0.16	0.0009	0.1	-0.1	0.31	0.1	-0.08	0.39	0.07	-0.04	0.63	0.09	0.06	0.5	0.03	0.03	0.2	0.05	0.14	0.00634
155	1556168	AI591151	PTHLH	parathyroid hormone-like hormone	0.08	-0.15	0.05	0.06	-0.17	0.00339	0.09	-0.11	0.24	0.08	-0.08	0.3	0.07	-0.04	0.57	0.08	0.04	0.64	0.03	0.04	0.19	0.07	0.13	0.05
156	2813837	AI288937		ESTs	0.07	-0.14	0.06	0.05	-0.15	0.0039	0.1	-0.13	0.19	0.08	-0.09	0.27	0.08	-0.06	0.46	0.08	0.07	0.42	0.03	0.04	0.12	0.06	0.14	0.02
157	2399249	R54467	NR2C1	nuclear receptor subfamily 2, group C, member 1	0.06	-0.18	0.00351	0.05	-0.15	0.00446	0.09	-0.11	0.22	0.08	-0.08	0.35	0.07	-0.04	0.61	0.08	0.06	0.42	0.03	0.05	0.09	0.04	0.14	0.000879
158	1910527	AW771941		Homo sapiens cDNA FLJ11654 fis, clone HEMBA1004542	0.14	-0.08	0.56	0.04	-0.15	0.000362	0.07	-0.08	0.25	0.08	-0.08	0.31	0.08	-0.05	0.5	0.09	0.06	0.48	0.03	0.04	0.26	0.06	0.11	0.05
159	2044495	AA846909		ESTs	0.08	-0.16	0.04	0.06	-0.14	0.00987	0.06	-0.07	0.2	0.05	-0.08	0.12	0.05	-0.06	0.24	0.05	0.03	0.51	0.04	0.02	0.53	0.06	0.12	0.03
160	2573007	AI627389		ESTs, Weakly similar to 2004399A chromosomal protein [H.sapiens]	0.07	-0.15	0.04	0.05	-0.16	0.00347	0.04	-0.06	0.13	0.04	-0.08	0.09	0.04	-0.06	0.14	0.04	0.03	0.54	0.04	0.02	0.67	0.06	0.13	0.02
161	637283	R66525		ESTs	0.08	-0.15	0.07	0.04	-0.15	0.000587	0.04	-0.07	0.13	0.04	-0.05	0.21	0.04	-0.06	0.19	0.04	0.02	0.68	0.04	0.02	0.51	0.07	0.12	0.08
162	3481893	BE670600		ESTs	0.06	-0.13	0.04	0.08	-0.14	0.06	0.06	-0.08	0.15	0.06	-0.06	0.32	0.06	-0.05	0.47	0.05	0.03	0.63	0.05	0.02	0.67	0.05	0.13	0.00983
163	939956	AW270040		ESTs	0.08	-0.15	0.07	0.05	-0.14	0.00617	0.06	-0.09	0.15	0.06	-0.06	0.33	0.05	-0.05	0.28	0.06	0.02	0.69	0.04	0.02	0.59	0.06	0.13	0.03
164	1908734	AW571771		ESTs	0.07	-0.15	0.02	0.05	-0.16	0.000687	0.1	-0.1	0.32	0.09	-0.07	0.47	0.08	-0.04	0.6	0.08	0.03	0.74	0.03	0.03	0.4	0.04	0.12	0.00327
165	1376651	AA004211		ESTs, Weakly similar to B34087 hypothetical protein [H.sapiens]	0.06	-0.17	0.00614	0.05	-0.13	0.00705	0.08	-0.1	0.2	0.07	-0.06	0.41	0.06	-0.05	0.41	0.06	0.04	0.56	0.04	0.01	0.72	0.05	0.14	0.00504
166	1309229	AI674563		ESTs	0.07	-0.16	0.01	0.05	-0.14	0.0033	0.07	-0.1	0.15	0.07	-0.06	0.4	0.06	-0.04	0.53	0.06	0.05	0.39	0.05	0.02	0.63	0.04	0.13	0.00261
167	2611448	NM_004088	DNTT	deoxynucleotidyltransferase, terminal	0.06	-0.14	0.03	0.05	-0.15	0.00181	0.06	-0.08	0.2	0.06	-0.04	0.47	0.05	-0.04	0.41	0.05	0.05	0.34	0.03	0.02	0.46	0.05	0.13	0.02
168	2503913	L10343	PI3	protease inhibitor 3, skin-derived (SKALP)	0.06	-0.16	0.01	0.07	-0.14	0.05	0.08	-0.07	0.38	0.07	-0.06	0.39	0.06	-0.03	0.64	0.06	0.03	0.57	0.05	0.01	0.75	0.05	0.13	0.00625
169	1420663	AI242656	RNF2	ring finger protein 2	0.07	-0.15	0.03	0.05	-0.14	0.00798	0.09	-0.07	0.44	0.07	-0.08	0.23	0.06	-0.03	0.57	0.08	0.04	0.57	0.04	0.02	0.65	0.05	0.11	0.04
170	2354491	BG236022	VPS33B	vacuolar protein sorting 33B (yeast homolog)	0.07	-0.16	0.03	0.04	-0.14	0.00225	0.09	-0.08	0.41	0.08	-0.07	0.42	0.07	-0.03	0.73	0.08	0.06	0.46	0.03	0.02	0.52	0.05	0.11	0.02
171	2220934	NM_001504	CXCR3	G protein-coupled receptor 9	0.06	-0.15	0.01	0.05	-0.13	0.00512	0.1	-0.07	0.49	0.09	-0.08	0.37	0.08	-0.04	0.62	0.04	0.06	0.19	0.04	0.02	0.52	0.06	0.09	0.11
172	2693862	AI270363		ESTs	0.08	-0.13	0.13	0.04	-0.14	0.000567	0.08	-0.09	0.3	0.08	-0.07	0.43	0.06	-0.03	0.61	0.07	0.03	0.68	0.03	0.03	0.41	0.07	0.11	0.11
173	2555794	AI039472	DKFZp434J0617	hypothetical protein DKFZp434J0617	0.08	-0.12	0.12	0.05	-0.15	0.00447	0.1	-0.07	0.48	0.08	-0.07	0.41	0.07	-0.04	0.53	0.06	0.04	0.45	0.04	0.03	0.5	0.06	0.1	0.07
174	2607639	AA232651	SUV39H2	suppressor of variegation 3-9 (Drosophila) homolog 2; hypothetical protein FLJ23414	0.06	-0.14	0.01	0.06	-0.16	0.00514	0.09	-0.08	0.41	0.09	-0.1	0.27	0.08	-0.04	0.58	0.09	0.05	0.57	0.03	0.03	0.34	0.04	0.12	0.00247
175	3028712	AI822125	LOC92235	hypothetical cardiac/skeletal muscle-expressed ORF	0.06	-0.16	0.00563	0.05	-0.14	0.00597	0.09	-0.07	0.38	0.08	-0.08	0.31	0.07	-0.04	0.58	0.08	0.07	0.39	0.03	0.02	0.5	0.05	0.13	0.00371
176	1921374	AA513207	TFAP2C	transcription factor AP-2 gamma (activating enhancer-binding protein 2 gamma)	0.08	-0.12	0.11	0.04	-0.11	0.01	0.05	-0.1	0.05	0.05	-0.06	0.21	0.05	-0.05	0.31	0.05	0.05	0.35	0.04	0.04	0.3	0.05	0.13	0.00889
177	3128093	N25920		EST	0.06	-0.15	0.02	0.05	-0.12	0.00864	0.09	-0.09	0.27	0.08	-0.08	0.32	0.05	-0.05	0.35	0.06	0.07	0.28	0.04	0.04	0.41	0.05	0.12	0.00783
178	2207218	AI686692	C21orf51	chromosome 21 open reading frame 51	0.06	-0.14	0.02	0.04	-0.12	0.00442	0.09	-0.1	0.29	0.09	-0.06	0.49	0.07	-0.04	0.58	0.07	0.06	0.38	0.04	0.04	0.32	0.04	0.12	0.00415
179	3145490	AA884041	BRDT	bromodomain, testis-specific	0.06	-0.14	0.02	0.04	-0.13	0.0029	0.06	-0.09	0.16	0.05	-0.06	0.27	0.04	-0.05	0.26	0.04	0.03	0.41	0.04	0.05	0.18	0.04	0.13	0.00163
180	1879965	AW029320		Homo sapiens cDNA FLJ13226 fis, clone OVARC1000068	0.08	-0.14	0.06	0.05	-0.13	0.00948	0.1	-0.1	0.29	0.09	-0.08	0.39	0.08	-0.04	0.64	0.09	0.05	0.56	0.03	0.05	0.1	0.06	0.13	0.02
181	2783496	AA503085		ESTs	0.06	-0.14	0.02	0.04	-0.13	0.00353	0.1	-0.1	0.31	0.08	-0.07	0.42	0.07	-0.05	0.52	0.07	0.05	0.47	0.04	0.05	0.18	0.05	0.12	0.00789
182	1655710	AI500009		ESTs	0.06	-0.13	0.03	0.04	-0.12	0.00498	0.08	-0.08	0.35	0.06	-0.07	0.29	0.05	-0.02	0.66	0.06	0.05	0.35	0.03	0.05	0.15	0.04	0.12	0.00496
183	1600453	AW265621	KRT4	keratin 4	0.06	-0.13	0.04	0.04	-0.13	0.0021	0.09	-0.09	0.27	0.07	-0.07	0.3	0.06	-0.04	0.48	0.07	0.05	0.46	0.04	0.04	0.24	0.04	0.12	0.00577
184	2635559	AW440572		ESTs	0.06	-0.13	0.03	0.04	-0.13	0.00166	0.09	-0.08	0.34	0.09	-0.07	0.41	0.06	-0.04	0.53	0.07	0.06	0.39	0.03	0.04	0.16	0.04	0.12	0.00246
185	1815135	AA931258	DEDD	death effector domain-containing	0.08	-0.14	0.07	0.05	-0.13	0.00372	0.09	-0.08	0.38	0.11	-0.06	0.6	0.1	-0.02	0.81	0.07	0.05	0.44	0.02	0.04	0.1	0.06	0.12	0.04
186	3802206	D90277	CEACAM3	carcinoembryonic antigen-related cell adhesion molecule 3	0.07	-0.14	0.06	0.05	-0.13	0.004	0.08	-0.1	0.22	0.1	-0.05	0.62	0.08	-0.05	0.55	0.06	0.05	0.43	0.03	0.04	0.14	0.06	0.11	0.08
187	1905521	W95416	SIRT3	sirtuin (silent mating type information regulation 2, S.cerevisiae, homolog) 3	0.08	-0.14	0.07	0.05	-0.13	0.00655	0.09	-0.08	0.37	0.08	-0.06	0.47	0.06	-0.03	0.58	0.07	0.08	0.26	0.03	0.03	0.21	0.05	0.11	0.04
188	2800618	AW338124	DJ473B4	hypothetical protein dJ473B4	0.07	-0.13	0.04	0.05	-0.13	0.00548	0.09	-0.07	0.4	0.07	-0.06	0.39	0.05	-0.04	0.51	0.07	0.07	0.34	0.03	0.04	0.22	0.05	0.11	0.02
189	2381922	AW103682	KIAA0957	KIAA0957 protein	0.07	-0.12	0.07	0.05	-0.14	0.00503	0.09	-0.08	0.36	0.08	-0.07	0.4	0.06	-0.04	0.5	0.07	0.07	0.33	0.02	0.04	0.11	0.05	0.11	0.03
190	1899534	AI252807		ESTs, Weakly similar to NAH6_HUMAN SODIUM/HYDROGEN EXCHANGER 6 [H.sapiens]	0.07	-0.12	0.1	0.05	-0.14	0.00548	0.06	-0.08	0.21	0.08	-0.06	0.4	0.07	-0.05	0.46	0.08	0.06	0.41	0.03	0.03	0.3	0.05	0.12	0.02
191	2734227	AW965791	FLJ12598	hypothetical protein FLJ12598	0.07	-0.15	0.04	0.05	-0.15	0.00219	0.07	-0.05	0.48	0.08	-0.08	0.3	0.06	-0.04	0.52	0.08	0.05	0.52	0.03	0.03	0.42	0.06	0.12	0.06
192	1813803	N57752	MEG3	maternally expressed 3	0.08	-0.14	0.08	0.05	-0.14	0.00303	0.07	-0.04	0.59	0.07	-0.08	0.28	0.07	-0.04	0.56	0.08	0.07	0.34	0.03	0.03	0.26	0.05	0.12	0.02
193	4109001	AA481433		ESTs	0.08	-0.13	0.09	0.05	-0.14	0.00491	0.06	-0.05	0.41	0.08	-0.05	0.49	0.07	-0.03	0.63	0.07	0.07	0.33	0.03	0.03	0.38	0.06	0.1	0.1
194	2846949	T95311		Homo sapiens, Similar to KIAA0626 gene product, clone MGC:5129 IMAGE:3458716, mRNA, complete cds	0.06	-0.15	0.02	0.05	-0.14	0.00434	0.1	-0.09	0.35	0.09	-0.09	0.35	0.07	-0.03	0.73	0.09	0.07	0.42	0.03	0.04	0.12	0.05	0.11	0.02
195	1383915	AA621432	APC	adenomatosis polyposis coli	0.06	-0.16	0.01	0.04	-0.13	0.00198	0.08	-0.06	0.44	0.07	-0.08	0.26	0.07	-0.03	0.7	0.06	0.05	0.38	0.03	0.05	0.16	0.04	0.11	0.01
196	1755048	AA688200	CLDN12	claudin 12	0.07	-0.13	0.07	0.04	-0.15	0.000513	0.06	-0.06	0.25	0.07	-0.08	0.28	0.06	-0.04	0.49	0.07	0.07	0.32	0.03	0.04	0.22	0.06	0.11	0.05
197	1604243	AI925032	FLJ22313	hypothetical protein FLJ22313	0.06	-0.14	0.03	0.05	-0.15	0.00304	0.07	-0.06	0.36	0.07	-0.08	0.28	0.07	-0.04	0.58	0.06	0.06	0.29	0.03	0.05	0.13	0.05	0.11	0.02
198	1458732	AI147469		Homo sapiens PRO2893 mRNA, complete cds	0.06	-0.14	0.02	0.05	-0.14	0.00465	0.07	-0.06	0.37	0.08	-0.08	0.28	0.07	-0.04	0.52	0.07	0.06	0.42	0.03	0.05	0.14	0.05	0.11	0.02
199	1422511	AA640969		ESTs	0.06	-0.14	0.01	0.05	-0.14	0.00774	0.07	-0.05	0.51	0.07	-0.07	0.34	0.07	-0.04	0.54	0.06	0.06	0.36	0.03	0.05	0.16	0.04	0.11	0.00636
200	1467253	R01051	ABCA1	ATP-binding cassette, sub-family A (ABC1), member 1	0.06	-0.15	0.01	0.05	-0.14	0.0096	0.06	-0.07	0.26	0.08	-0.08	0.31	0.07	-0.05	0.45	0.06	0.06	0.32	0.03	0.04	0.19	0.05	0.12	0.01
201	2596794	AA813577		Homo sapiens cDNA FLJ12292 fis, clone MAMMA1001812	0.06	-0.15	0.00851	0.04	-0.12	0.00313	0.07	-0.07	0.34	0.08	-0.08	0.28	0.06	-0.05	0.46	0.06	0.08	0.16	0.03	0.06	0.07	0.04	0.13	0.0016
202	2948353	AI359125	AVIL	advillin	0.06	-0.14	0.01	0.04	-0.13	0.00235	0.08	-0.06	0.48	0.09	-0.09	0.27	0.07	-0.04	0.58	0.08	0.09	0.27	0.03	0.05	0.12	0.04	0.13	0.00292
203	1457561	AI440167		ESTs	0.06	-0.13	0.02	0.05	-0.12	0.01	0.09	-0.08	0.34	0.08	-0.08	0.28	0.08	-0.04	0.64	0.08	0.08	0.29	0.04	0.06	0.16	0.05	0.13	0.00551
204	1415864	NM_032291	DKFZp761D221	hypothetical protein DKFZp761D221	0.06	-0.15	0.01	0.05	-0.13	0.00864	0.08	-0.08	0.33	0.08	-0.08	0.32	0.07	-0.03	0.65	0.08	0.07	0.36	0.04	0.06	0.12	0.04	0.13	0.00192
205	2219822	AW058345	LOC51240	hypothetical protein	0.06	-0.14	0.03	0.06	-0.14	0.01	0.08	-0.08	0.36	0.09	-0.08	0.36	0.08	-0.04	0.62	0.08	0.07	0.38	0.03	0.06	0.06	0.04	0.12	0.00863
206	1880144	N25077	FLJ00029	Homo sapiens mRNA for FLJ00029 protein, partial cds	0.06	-0.13	0.02	0.05	-0.13	0.00338	0.07	-0.06	0.39	0.08	-0.08	0.33	0.07	-0.04	0.62	0.07	0.07	0.32	0.04	0.06	0.1	0.04	0.13	0.00282
207	1603902	AI206305	REV1L	REV1 (yeast homolog)- like	0.06	-0.14	0.03	0.04	-0.12	0.00908	0.07	-0.07	0.34	0.07	-0.07	0.33	0.06	-0.03	0.61	0.06	0.07	0.26	0.03	0.05	0.13	0.05	0.12	0.01
208	1686856	AW772009		ESTs	0.06	-0.13	0.04	0.05	-0.12	0.00779	0.07	-0.05	0.45	0.08	-0.07	0.38	0.07	-0.03	0.64	0.06	0.07	0.25	0.03	0.05	0.12	0.04	0.11	0.00741
209	2502125	AA206911	HIRIP5	HIRA-interacting protein 5	0.07	-0.13	0.04	0.05	-0.13	0.00477	0.06	-0.05	0.4	0.07	-0.06	0.38	0.05	-0.04	0.44	0.06	0.08	0.17	0.03	0.05	0.07	0.06	0.12	0.06
210	2861393	AA723667	DKFZP434A236	DKFZP434A236 protein	0.07	-0.14	0.04	0.05	-0.1	0.05	0.06	-0.06	0.35	0.08	-0.07	0.38	0.06	-0.04	0.52	0.06	0.07	0.26	0.03	0.04	0.17	0.04	0.12	0.00379
211	2376169	AA772151	TNFRSF10B	tumor necrosis factor receptor superfamily, member 10b	0.06	-0.14	0.01	0.05	-0.13	0.00619	0.1	-0.09	0.39	0.08	-0.07	0.39	0.08	-0.02	0.84	0.08	0.05	0.49	0.03	0.06	0.05	0.04	0.11	0.01
212	2716988	N49233		Homo sapiens, clone IMAGE:4661943, mRNA, partial cds	0.06	-0.14	0.03	0.05	-0.13	0.00867	0.07	-0.04	0.52	0.07	-0.06	0.39	0.06	-0.03	0.62	0.06	0.05	0.43	0.04	0.06	0.09	0.05	0.13	0.00518
213	1856839	AI417581	FLJ10052	hypothetical protein FLJ10052	0.06	-0.15	0.01	0.04	-0.13	0.00184	0.08	-0.08	0.28	0.08	-0.05	0.58	0.06	-0.02	0.81	0.06	0.06	0.34	0.03	0.06	0.11	0.04	0.14	0.00155
214	2877029	AI972071	CCNB1	cyclin B1	0.06	-0.15	0.01	0.05	-0.12	0.03			1	0.11	-0.09	0.41	0.11	-0.07	0.54	0.11	0.04	0.72	0.04	0.06	0.17	0.04	0.12	0.00437
215	1405820	AI685256		ESTs	0.06	-0.14	0.03	0.04	-0.12	0.00559	0.07	-0.05	0.43	0.08	-0.07	0.33	0.07	-0.05	0.47	0.08	0.06	0.45	0.04	0.06	0.14	0.05	0.13	0.00928
216	2795895	N92570	BM042	uncharacterized bone marrow protein BM042	0.06	-0.16	0.00739	0.05	-0.12	0.00755	0.07	-0.08	0.26	0.07	-0.07	0.26	0.07	-0.06	0.35	0.07	0.06	0.35	0.04	0.05	0.21	0.05	0.13	0.00588
217	3138407	BF056320	IL11	interleukin 11	0.06	-0.15	0.01	0.04	-0.13	0.00278	0.1	-0.09	0.33	0.07	-0.09	0.19	0.07	-0.03	0.63	0.07	0.06	0.35	0.03	0.06	0.07	0.04	0.13	0.001
218	1405729	AA780918	NCOR1	nuclear receptor co-repressor 1	0.06	-0.15	0.01	0.04	-0.13	0.00167	0.09	-0.1	0.31	0.07	-0.08	0.28	0.07	-0.05	0.47	0.06	0.05	0.43	0.04	0.06	0.09	0.04	0.13	0.00115
219	1253539	AA447315	PAWR	PRKC, apoptosis, WT1, regulator	0.07	-0.17	0.02	0.08	-0.12	0.14	0.1	-0.09	0.33	0.1	-0.09	0.35	0.08	-0.06	0.46	0.06	0.03	0.56	0.04	0.07	0.1	0.05	0.13	0.00821
220	1849552	AY007115		Homo sapiens clone TCCCTA00211 mRNA sequence	0.07	-0.16	0.02	0.05	-0.12	0.01	0.08	-0.09	0.26	0.08	-0.08	0.29	0.06	-0.04	0.44	0.07	0.06	0.39	0.04	0.05	0.19	0.05	0.14	0.00952
221	1379991	AI820565		Homo sapiens mRNA; cDNA DKFZp564B2062 (from clone DKFZp564B2062)	0.06	-0.16	0.00597	0.06	-0.13	0.02	0.1	-0.1	0.3	0.09	-0.07	0.42	0.07	-0.04	0.53	0.07	0.06	0.41	0.04	0.05	0.19	0.05	0.14	0.00908
222	4347370	NM_000589	IL4	interleukin 4	0.06	-0.16	0.00598	0.05	-0.12	0.01	0.09	-0.09	0.31	0.07	-0.06	0.38	0.07	-0.03	0.63	0.06	0.06	0.29	0.04	0.05	0.15	0.04	0.14	0.00138
223	1415801	AA888405	IMAGE145052	small acidic protein	0.06	-0.16	0.01	0.05	-0.11	0.02	0.09	-0.11	0.24	0.07	-0.08	0.28	0.07	-0.04	0.57	0.07	0.06	0.39	0.03	0.05	0.09	0.06	0.14	0.00955
224	2553107	BF663028	EDG6	endothelial differentiation, G-protein-coupled receptor 6	0.06	-0.16	0.01	0.05	-0.11	0.03	0.08	-0.1	0.24	0.08	-0.05	0.49	0.06	-0.05	0.45	0.06	0.06	0.3	0.04	0.04	0.27	0.05	0.13	0.00336
225	1904453	AB018273	SACS	spastic ataxia of Charlevoix-Saguenay (sacsin)	0.07	-0.16	0.01	0.06	-0.12	0.03	0.08	-0.09	0.27	0.07	-0.05	0.49	0.06	-0.06	0.36	0.07	0.05	0.46	0.04	0.05	0.14	0.05	0.13	0.00643
226	3361529	AA890056		ESTs, Weakly similar to I38022 hypothetical protein [H.sapiens]	0.06	-0.17	0.0068	0.06	-0.11	0.06	0.08	-0.07	0.35	0.08	-0.08	0.36	0.07	-0.04	0.61	0.07	0.06	0.43	0.04	0.06	0.15	0.05	0.13	0.00493
227	2718565	AI357819	EKI1	ethanolamine kinase	0.06	-0.13	0.04	0.05	-0.11	0.02	0.07	-0.07	0.27	0.07	-0.08	0.23	0.06	-0.05	0.34	0.06	0.04	0.55	0.04	0.04	0.24	0.05	0.13	0.00925
228	2057260	AI824459	RP2	retinitis pigmentosa 2 (X-linked recessive)	0.06	-0.16	0.01	0.06	-0.11	0.07	0.08	-0.1	0.2	0.06	-0.07	0.22	0.04	-0.06	0.12	0.05	0.03	0.48	0.04	0.04	0.27	0.05	0.12	0.00854
229	5187465	AA885486	KIAA0256	KIAA0256 gene product	0.07	-0.15	0.02	0.05	-0.11	0.05	0.08	-0.1	0.24	0.07	-0.08	0.27	0.06	-0.06	0.33	0.06	0.04	0.5	0.03	0.04	0.23	0.05	0.13	0.00429
230	2886622	AW135831		ESTs	0.07	-0.15	0.03	0.04	-0.1	0.02	0.07	-0.11	0.11	0.09	-0.08	0.38	0.07	-0.04	0.52	0.07	0.05	0.49	0.04	0.03	0.42	0.04	0.11	0.00644
231	2351258	AI796930		ESTs	0.06	-0.15	0.01	0.05	-0.15	0.000639	0.09	-0.09	0.29	0.09	-0.08	0.37	0.07	-0.03	0.68	0.07	0.06	0.4	0.03	0.05	0.13	0.05	0.13	0.01
232	2841531	AI520742	KIAA1708	KIAA1708 protein	0.07	-0.15	0.03	0.04	-0.15	0.000321	0.09	-0.09	0.32	0.08	-0.06	0.42	0.07	-0.04	0.52	0.08	0.05	0.53	0.02	0.05	0.05	0.05	0.12	0.02
233	2373896	AA810084	KIAA1046	KIAA1046 protein	0.06	-0.14	0.01	0.05	-0.15	0.00236	0.08	-0.1	0.21	0.08	-0.07	0.38	0.07	-0.04	0.54	0.07	0.05	0.42	0.03	0.05	0.16	0.04	0.13	0.00306
234	2398618	BG939520	SNAI1	snail 1 (drosophila homolog), zinc finger protein	0.06	-0.13	0.03	0.05	-0.14	0.00756	0.09	-0.09	0.28	0.07	-0.07	0.34	0.06	-0.03	0.66	0.06	0.06	0.35	0.02	0.05	0.05	0.06	0.12	0.03
235	2914220	AA580758	PRSS16	zinc finger protein 204	0.06	-0.15	0.02	0.05	-0.15	0.0017	0.09	-0.11	0.25	0.08	-0.08	0.27	0.06	-0.04	0.57	0.07	0.07	0.3	0.03	0.05	0.11	0.04	0.12	0.00287
236	1682767	H05748		Homo sapiens mRNA; cDNA DKFZp586H0324 (from clone DKFZp586H0324)	0.07	-0.14	0.03	0.04	-0.15	0.00028	0.1	-0.11	0.27	0.08	-0.07	0.38	0.06	-0.04	0.48	0.07	0.07	0.36	0.03	0.05	0.14	0.05	0.12	0.01
237	2472966	N78064		Homo sapiens cDNA FLJ10641 fis, clone NT2RP2005748	0.06	-0.15	0.01	0.05	-0.15	0.00229	0.09	-0.11	0.25	0.09	-0.08	0.37	0.07	-0.05	0.43	0.08	0.06	0.44	0.04	0.06	0.12	0.04	0.12	0.00214
238	4090868	NM_032949	PCDH8	protocadherin 8	0.06	-0.14	0.03	0.05	-0.15	0.00418	0.08	-0.11	0.19	0.08	-0.06	0.44	0.06	-0.04	0.46	0.06	0.06	0.38	0.03	0.05	0.05	0.05	0.12	0.02
239	2349263	AV758743	MS4A6A	membrane-spanning 4-domains, subfamily A, member 6A	0.06	-0.14	0.02	0.05	-0.15	0.00152	0.09	-0.1	0.25	0.08	-0.08	0.34	0.07	-0.05	0.46	0.08	0.07	0.38	0.03	0.06	0.08	0.05	0.11	0.01
240	2773862	BF064257		ESTs	0.09	-0.13	0.14	0.05	-0.14	0.00233	0.1	-0.09	0.35	0.08	-0.07	0.37	0.07	-0.05	0.45	0.08	0.07	0.36	0.03	0.05	0.1	0.07	0.14	0.05
241	2364882	AA935265		ESTs	0.07	-0.14	0.04	0.04	-0.15	0.000496	0.1	-0.1	0.32	0.08	-0.08	0.34	0.08	-0.05	0.52	0.08	0.07	0.36	0.03	0.05	0.1	0.06	0.14	0.01
242	2839553	Z38289	LOC51090	plasmolipin	0.07	-0.13	0.04	0.04	-0.14	0.00137	0.09	-0.11	0.23	0.08	-0.07	0.4	0.05	-0.06	0.27	0.07	0.05	0.42	0.03	0.04	0.11	0.04	0.11	0.0077
243	2070313	N62430	FLJ11294	hypothetical protein FLJ11294	0.08	-0.13	0.08	0.04	-0.15	0.000848	0.09	-0.11	0.23	0.08	-0.08	0.35	0.07	-0.06	0.41	0.07	0.06	0.38	0.03	0.05	0.14	0.06	0.11	0.05
244	2785238	AI382550	SLC25A15	solute carrier family 25 (mitochondrial carrier; ornithine transporter) member 15	0.08	-0.13	0.12	0.05	-0.14	0.0024	0.09	-0.1	0.31	0.08	-0.09	0.29	0.07	-0.04	0.57	0.07	0.07	0.32	0.03	0.05	0.15	0.06	0.11	0.06
245	2736837	AI040164	FZD7	frizzled (Drosophila) homolog 7	0.07	-0.14	0.05	0.04	-0.15	0.000708	0.09	-0.1	0.29	0.08	-0.08	0.36	0.07	-0.04	0.54	0.07	0.06	0.36	0.03	0.05	0.13	0.05	0.12	0.03
246	2823533	AI208737		Homo sapiens cDNA FLJ11489 fis, clone HEMBA1001915	0.07	-0.14	0.06	0.05	-0.15	0.00178	0.09	-0.12	0.19	0.09	-0.08	0.36	0.07	-0.05	0.47	0.08	0.08	0.34	0.03	0.05	0.06	0.05	0.11	0.02
247	2395712	AI536733	USP9Y	ubiquitin specific protease 9, Y chromosome (Drosophila fat facets related)	0.07	-0.14	0.05	0.05	-0.14	0.00183	0.09	-0.11	0.23	0.09	-0.09	0.32	0.07	-0.05	0.52	0.07	0.05	0.46	0.03	0.04	0.12	0.06	0.12	0.05
248	2355015	AA782824	FLJ22390	hypothetical protein FLJ22390	0.07	-0.14	0.04	0.04	-0.15	0.000286	0.11	-0.1	0.36	0.08	-0.09	0.3	0.08	-0.04	0.64	0.09	0.06	0.52	0.03	0.04	0.21	0.06	0.12	0.06
249	1354081	AI873839	ZNF83	zinc finger protein 83 (HPF1)	0.07	-0.15	0.04	0.05	-0.15	0.00134	0.1	-0.11	0.27	0.09	-0.06	0.46	0.07	-0.05	0.51	0.08	0.08	0.28	0.03	0.04	0.14	0.06	0.12	0.04
250	2219955	AW051830		ESTs	0.07	-0.13	0.07	0.05	-0.15	0.00122	0.08	-0.08	0.27	0.08	-0.09	0.28	0.06	-0.06	0.33	0.07	0.06	0.43	0.02	0.05	0.04	0.06	0.11	0.06
251	3812896	AA830050		ESTs	0.09	-0.15	0.09	0.06	-0.17	0.00334	0.08	-0.09	0.28	0.07	-0.1	0.15	0.07	-0.05	0.47	0.07	0.06	0.39	0.04	0.05	0.16	0.09	0.12	0.17
252	1812030	AI765890	MAWBP	MAWD binding protein	0.06	-0.14	0.02	0.06	-0.14	0.02	0.09	-0.11	0.24	0.08	-0.09	0.24	0.06	-0.05	0.4	0.07	0.07	0.33	0.04	0.06	0.15	0.05	0.12	0.00882
253	2396566	AA620697	XAGE-1	XAGE-1 protein	0.07	-0.14	0.03	0.05	-0.14	0.00203	0.1	-0.11	0.31	0.07	-0.07	0.3	0.07	-0.06	0.34	0.07	0.07	0.31	0.04	0.06	0.08	0.04	0.11	0.00558
254	1709194	AF158644	ADAM21	Homo sapiens metalloproteinase-disintegrin (ADAM21) gene, complete cds.	0.06	-0.15	0.00892	0.06	-0.14	0.01	0.1	-0.12	0.2	0.08	-0.08	0.28	0.07	-0.04	0.54	0.07	0.06	0.39	0.03	0.06	0.11	0.05	0.11	0.02
255	2383568	N22750	HMG20A	high-mobility group 20A	0.06	-0.15	0.01	0.05	-0.13	0.00585	0.09	-0.1	0.3	0.07	-0.07	0.35	0.06	-0.05	0.45	0.06	0.09	0.14	0.03	0.05	0.13	0.04	0.14	0.00191
256	1732437	AI208129		ESTs	0.06	-0.15	0.01	0.05	-0.12	0.01	0.08	-0.09	0.26	0.08	-0.07	0.36	0.07	-0.06	0.43	0.08	0.08	0.33	0.03	0.04	0.12	0.04	0.14	0.00134
257	3121721	AA761756	KIAA0962	KIAA0962 protein	0.06	-0.15	0.01	0.05	-0.12	0.00921	0.09	-0.11	0.21	0.07	-0.1	0.18	0.06	-0.05	0.44	0.07	0.07	0.29	0.04	0.05	0.17	0.04	0.15	0.000801
258	2514005	AI057233		ESTs	0.06	-0.16	0.0061	0.05	-0.13	0.00874	0.11	-0.1	0.37	0.08	-0.09	0.3	0.07	-0.05	0.47	0.09	0.08	0.36	0.04	0.05	0.26	0.05	0.15	0.00617
259	2762703	AI698606		ESTs	0.06	-0.15	0.00976	0.04	-0.14	0.0021	0.09	-0.11	0.23	0.08	-0.09	0.29	0.07	-0.05	0.51	0.06	0.09	0.17	0.04	0.06	0.13	0.04	0.14	0.00223
260	2823853	AA565928	TAX1BP1	Tax1 (human T-cell leukemia virus type I) binding protein 1	0.06	-0.14	0.02	0.05	-0.14	0.00209	0.1	-0.11	0.24	0.1	-0.09	0.34	0.06	-0.07	0.28	0.07	0.1	0.17	0.04	0.05	0.17	0.05	0.12	0.02
261	2496526	2496526		Incyte EST	0.06	-0.15	0.01	0.04	-0.14	0.00088	0.1	-0.12	0.21	0.1	-0.1	0.32	0.08	-0.07	0.34	0.08	0.09	0.26	0.04	0.04	0.32	0.05	0.14	0.00606
262	3728524	AA936753	HSPC135	HSPC135 protein	0.06	-0.13	0.02	0.05	-0.12	0.00837	0.06	-0.08	0.24	0.07	-0.1	0.17	0.06	-0.05	0.43	0.07	0.07	0.31	0.04	0.05	0.25	0.05	0.12	0.02
263	1605376	1605376		Incyte EST	0.08	-0.13	0.09	0.05	-0.14	0.00654	0.08	-0.09	0.22	0.08	-0.11	0.16	0.07	-0.06	0.4	0.08	0.07	0.39	0.04	0.05	0.17	0.06	0.13	0.03
264	2180726	AW296222		ESTs	0.06	-0.15	0.02	0.04	-0.13	0.0029	0.1	-0.11	0.24	0.08	-0.1	0.22	0.07	-0.05	0.45	0.07	0.08	0.28	0.04	0.05	0.18	0.04	0.13	0.00463
265	1406754	AA971021		ESTs	0.07	-0.15	0.04	0.05	-0.13	0.00307	0.1	-0.11	0.24	0.09	-0.11	0.23	0.08	-0.05	0.51	0.1	0.06	0.51	0.04	0.04	0.26	0.06	0.12	0.05
266	2737125	AI300201	MGC13523	hypothetical protein MGC13523	0.06	-0.16	0.00866	0.04	-0.14	0.000458	0.09	-0.1	0.26	0.08	-0.09	0.27	0.07	-0.05	0.51	0.07	0.06	0.34	0.03	0.05	0.11	0.05	0.13	0.00759
267	2734436	AL449617	C20orf119	chromosome 20 open reading frame 119	0.06	-0.17	0.00371	0.05	-0.14	0.00336	0.09	-0.08	0.33	0.09	-0.09	0.27	0.08	-0.05	0.51	0.1	0.08	0.42	0.03	0.05	0.13	0.05	0.12	0.01
268	2350751	F07984	CD86	CD86 antigen (CD28 antigen ligand 2, B7-2 antigen)	0.06	-0.12	0.05	0.04	-0.16	0.000148	0.09	-0.11	0.26	0.08	-0.08	0.34	0.07	-0.04	0.54	0.07	0.06	0.36	0.03	0.06	0.04	0.04	0.13	0.00341
269	2219252	AI769427		ESTs	0.07	-0.12	0.06	0.05	-0.16	0.00266	0.1	-0.1	0.33	0.09	-0.08	0.34	0.07	-0.05	0.5	0.08	0.05	0.54	0.02	0.06	0.00786	0.06	0.13	0.03
270	2729291	AL079908		ESTs	0.06	-0.15	0.02	0.05	-0.16	0.000824	0.09	-0.11	0.22	0.08	-0.07	0.39	0.07	-0.05	0.43	0.07	0.08	0.27	0.03	0.06	0.06	0.04	0.14	0.00153
271	2579226	AW516811		ESTs, Weakly similar to T21713 hypothetical protein F33H2.2 - Caenorhabditis elegans [C.elegans]	0.06	-0.15	0.00791	0.04	-0.15	0.000826	0.1	-0.11	0.26	0.08	-0.1	0.18	0.07	-0.05	0.51	0.07	0.07	0.31	0.03	0.07	0.05	0.04	0.13	0.00278
272	2600028	AI310001		ESTs, Weakly similar to AF151800 1 CGI-41 protein [H.sapiens]	0.06	-0.15	0.02	0.05	-0.16	0.0027	0.09	-0.12	0.19	0.08	-0.1	0.22	0.07	-0.05	0.46	0.08	0.07	0.41	0.03	0.07	0.03	0.04	0.13	0.00331
273	1416636	AA948679	KIAA1750	KIAA1750 protein	0.06	-0.15	0.01	0.06	-0.15	0.01	0.1	-0.11	0.27	0.06	-0.09	0.15	0.07	-0.05	0.44	0.07	0.04	0.5	0.03	0.06	0.06	0.04	0.12	0.00249
274	1981594	AI022979	HIP2	huntingtin interacting protein 2	0.1	-0.15	0.12	0.05	-0.15	0.00457	0.07	-0.1	0.14	0.08	-0.09	0.24	0.09	-0.05	0.52	0.05	0.04	0.45	0.05	0.05	0.27	0.07	0.13	0.06
275	2378423	AW295348	TRIP15	thyroid receptor interacting protein 15	0.06	-0.15	0.02	0.05	-0.15	0.00116	0.06	-0.1	0.11	0.08	-0.09	0.25	0.06	-0.07	0.26	0.07	0.02	0.74	0.03	0.06	0.07	0.05	0.13	0.0063
276	2888235	AI888396	MSH3	mutS (E. coli) homolog 3	0.06	-0.14	0.02	0.04	-0.14	0.000477	0.09	-0.11	0.24	0.06	-0.11	0.06	0.07	-0.07	0.32	0.04	0.05	0.29	0.04	0.06	0.09	0.04	0.13	0.00211
277	1698270	N25699	ACP33	acid cluster protein 33	0.07	-0.15	0.03	0.04	-0.14	0.00101	0.07	-0.09	0.22	0.07	-0.11	0.08	0.07	-0.07	0.3	0.05	0.05	0.35	0.03	0.05	0.13	0.06	0.1	0.07
278	2948040	AW779760		ESTs	0.06	-0.16	0.00645	0.05	-0.15	0.00138	0.12	-0.09	0.42	0.11	-0.11	0.33	0.09	-0.05	0.56	0.08	0.06	0.42	0.04	0.05	0.24	0.04	0.1	0.02
279	1607775	AW615335	MGC15563	hypothetical protein MGC15563	0.07	-0.15	0.04	0.05	-0.15	0.00523	0.08	-0.09	0.24	0.08	-0.1	0.2	0.07	-0.06	0.37	0.09	0.08	0.34	0.04	0.05	0.2	0.06	0.11	0.07
280	2381838	AW440369		ESTs	0.06	-0.16	0.00986	0.05	-0.15	0.00296	0.07	-0.08	0.26	0.09	-0.11	0.19	0.07	-0.07	0.37	0.09	0.08	0.38	0.03	0.04	0.28	0.04	0.12	0.00408
281	1362601	AA041298		ESTs, Moderately similar to ICE4_HUMAN CASPASE-4 PRECURSOR [H.sapiens]	0.06	-0.17	0.00477	0.05	-0.17	0.000969	0.07	-0.1	0.18	0.07	-0.1	0.16	0.06	-0.07	0.27	0.08	0.06	0.47	0.03	0.04	0.21	0.06	0.1	0.07
282	2494291	AA999973	FLJ14054	hypothetical protein FLJ14054	0.07	-0.16	0.02	0.06	-0.16	0.005	0.1	-0.12	0.21	0.06	-0.1	0.12	0.07	-0.09	0.21	0.1	0.05	0.62	0.04	0.05	0.28	0.05	0.12	0.01
283	2383661	AW770225	KIAA0996	KIAA0996 protein	0.06	-0.17	0.00609	0.06	-0.13	0.02	0.06	-0.06	0.37	0.07	-0.07	0.33	0.05	-0.04	0.48	0.06	0.08	0.19	0.04	0.04	0.31	0.07	0.16	0.02
284	2397579	AW771562		ESTs	0.06	-0.16	0.02	0.04	-0.12	0.0039	0.07	-0.06	0.42	0.08	-0.07	0.34	0.07	-0.04	0.6	0.07	0.08	0.26	0.04	0.05	0.26	0.05	0.15	0.00534
285	2743036	AA536187		Homo sapiens cDNA FLJ11602 fis, clone HEMBA1003908	0.07	-0.18	0.02	0.06	-0.13	0.02	0.08	-0.07	0.39	0.09	-0.07	0.4	0.07	-0.04	0.55	0.08	0.06	0.42	0.04	0.05	0.21	0.05	0.14	0.00601
286	2786429	AI804466	ANK2	ankyrin 2, neuronal	0.07	-0.17	0.00855	0.05	-0.13	0.00833	0.07	-0.05	0.44	0.07	-0.07	0.31	0.06	-0.04	0.48	0.07	0.09	0.2	0.04	0.05	0.16	0.05	0.12	0.02
287	2691751	AI816047		ESTs	0.06	-0.18	0.00183	0.05	-0.13	0.00583	0.07	-0.07	0.32	0.07	-0.08	0.25	0.06	-0.04	0.54	0.05	0.07	0.22	0.03	0.04	0.24	0.05	0.12	0.00824
288	1290212	AW294859		ESTs	0.06	-0.15	0.02	0.06	-0.14	0.02	0.07	-0.06	0.41	0.08	-0.08	0.31	0.06	-0.04	0.48	0.08	0.06	0.4	0.04	0.05	0.18	0.05	0.14	0.00246
289	1603760	AA897593	LOC81023	hypothetical protein AF301222	0.06	-0.15	0.02	0.05	-0.16	0.00117	0.07	-0.07	0.35	0.07	-0.08	0.26	0.07	-0.03	0.63	0.07	0.07	0.29	0.03	0.05	0.14	0.05	0.13	0.00566
290	1419396	AA524277	MIPEP	mitochondrial intermediate peptidase	0.06	-0.15	0.01	0.05	-0.14	0.00636	0.09	-0.07	0.45	0.08	-0.08	0.37	0.07	-0.02	0.84	0.08	0.09	0.27	0.03	0.04	0.14	0.04	0.14	0.000568
291	2922560	W51999		Homo sapiens cDNA FLJ11174 fis, clone PLACE1007367	0.06	-0.16	0.00704	0.05	-0.14	0.00904	0.08	-0.07	0.38	0.08	-0.09	0.24	0.06	-0.05	0.38	0.07	0.09	0.19	0.03	0.04	0.23	0.05	0.14	0.00262
292	1857475	AL524701	KIAA0711	KIAA0711 gene product	0.08	-0.17	0.03	0.05	-0.14	0.00791	0.08	-0.07	0.38	0.09	-0.08	0.37	0.08	-0.05	0.5	0.08	0.08	0.32	0.04	0.03	0.43	0.05	0.15	0.00199
293	2875308	AA464273	SHANK2	ESTs	0.06	-0.18	0.00493	0.05	-0.14	0.00539	0.07	-0.07	0.32	0.08	-0.1	0.16	0.07	-0.06	0.36	0.06	0.1	0.11	0.04	0.05	0.25	0.05	0.15	0.00195
294	2510396	AA205935	LOC51110	CGI-83 protein	0.07	-0.15	0.04	0.05	-0.15	0.00216	0.05	-0.07	0.11	0.07	-0.1	0.12	0.05	-0.08	0.08	0.06	0.07	0.21	0.03	0.04	0.24	0.04	0.14	0.0018
295	2841566	AA284081	BCE-1	BCE-1 protein	0.07	-0.15	0.04	0.05	-0.15	0.00235	0.06	-0.07	0.21	0.08	-0.07	0.37	0.06	-0.07	0.19	0.06	0.05	0.4	0.03	0.05	0.13	0.06	0.15	0.00794
296	1645119	AW592020	C4orf5	chromosome 4 open reading frame 5	0.07	-0.17	0.00999	0.05	-0.13	0.00615	0.08	-0.12	0.11	0.09	-0.16	0.07	0.07	-0.07	0.35	0.07	0.05	0.45	0.06	0.03	0.58	0.04	0.13	0.00357
297	2963439	AA773613		ESTs, Weakly similar to I38022 hypothetical protein [H.sapiens]	0.07	-0.17	0.01	0.05	-0.13	0.01	0.1	-0.13	0.19	0.09	-0.13	0.14	0.07	-0.07	0.34	0.08	0.09	0.27	0.06	0.04	0.56	0.05	0.14	0.00534
298	4400865	NM_000808	GABRA3	gamma-aminobutyric acid (GABA) A receptor, alpha 3	0.08	-0.18	0.02	0.06	-0.14	0.02	0.06	-0.12	0.06	0.1	-0.13	0.19	0.09	-0.06	0.52	0.05	0.08	0.11	0.03	0.04	0.11	0.05	0.15	0.00238
299	3363472	R27552	FLJ20333	hypothetical protein FLJ20333	0.07	-0.16	0.03	0.05	-0.15	0.000722	0.1	-0.09	0.36	0.08	-0.12	0.15	0.09	-0.05	0.58	0.08	0.06	0.51	0.04	0.04	0.28	0.04	0.13	0.00176
300	2796994	AW009886	PCANAP1	prostate cancer associated protein 1	0.06	-0.15	0.02	0.05	-0.16	0.00335	0.09	-0.11	0.22	0.09	-0.14	0.14	0.08	-0.07	0.38	0.09	0.07	0.41	0.04	0.04	0.35	0.05	0.13	0.01
301	2230547	R55697	KIAA1107	KIAA1107 protein	0.06	-0.14	0.02	0.05	-0.14	0.00355	0.11	-0.14	0.19	0.09	-0.12	0.14	0.07	-0.08	0.25	0.08	0.06	0.41	0.05	0.05	0.32	0.04	0.14	0.000885
302	2396287	AW204094	PBX3	pre-B-cell leukemia transcription factor 3	0.06	-0.16	0.01	0.05	-0.12	0.00757	0.09	-0.14	0.11	0.07	-0.12	0.11	0.06	-0.07	0.21	0.07	0.06	0.41	0.05	0.05	0.28	0.04	0.13	0.00492
303	2396483	AI699906	HSA243666	NICE-5 protein	0.07	-0.17	0.01	0.05	-0.13	0.02	0.1	-0.15	0.13	0.1	-0.12	0.23	0.08	-0.08	0.33	0.08	0.07	0.4	0.05	0.05	0.36	0.05	0.13	0.00951
304	3617839	AA436684		ESTs, Moderately similar to KIAA0696 protein [H.sapiens]	0.06	-0.18	0.00191	0.05	-0.12	0.01	0.1	-0.14	0.16	0.11	-0.11	0.29	0.09	-0.06	0.48	0.06	0.05	0.42	0.03	0.06	0.07	0.05	0.11	0.05
305	1253625	AW593804	FLJ14681	hypothetical protein FLJ14681	0.06	-0.17	0.00416	0.05	-0.12	0.02	0.07	-0.1	0.17	0.07	-0.12	0.12	0.05	-0.09	0.07	0.07	0.08	0.22	0.03	0.05	0.14	0.06	0.13	0.04
306	2350560	AW001886		ESTs	0.07	-0.14	0.03	0.04	-0.14	0.00136	0.09	-0.18	0.04	0.08	-0.1	0.22	0.07	-0.07	0.3	0.08	0.07	0.4	0.03	0.05	0.08	0.05	0.11	0.05
307	2902156	AL355815	dJ453H5.1	Human DNA sequence from clone RP3-453H5 on chromosome 6. Contains ESTs, STSs, GSSs and a CpG island. Contains a novel gene, complete sequence.	0.06	-0.15	0.00951	0.04	-0.09	0.03	0.04	-0.1	0.03	0.05	-0.1	0.04	0.05	-0.06	0.18	0.05	0.02	0.67	0.02	0.02	0.37	0.06	0.16	0.00879
308	2461041	AW439473	SERP1	stress-associated endoplasmic reticulum protein 1; ribosome associated membrane protein 4	0.06	-0.15	0.00902	0.05	-0.09	0.09	0.08	-0.11	0.18	0.09	-0.13	0.13	0.08	-0.07	0.37	0.08	0.07	0.41	0.04	0.04	0.32	0.04	0.16	0.000258
309	1291459	AI674519	FLJ13902	hypothetical protein FLJ13902	0.07	-0.16	0.02	0.05	-0.11	0.05	0.09	-0.08	0.35	0.07	-0.11	0.15	0.05	-0.06	0.28	0.07	0.07	0.32	0.05	0.03	0.52	0.05	0.13	0.00611
310	2346766	AW195399		ESTs	0.06	-0.17	0.00501	0.06	-0.1	0.06	0.08	-0.1	0.21	0.07	-0.1	0.15	0.07	-0.08	0.24	0.08	0.07	0.36	0.03	0.04	0.25	0.05	0.14	0.00284
311	1293515	AA928780		ESTs	0.06	-0.17	0.00763	0.05	-0.13	0.00906	0.09	-0.08	0.34	0.08	-0.11	0.15	0.08	-0.05	0.47	0.07	0.06	0.4	0.03	0.03	0.36	0.04	0.13	0.00247
312	481832	AI192852	AHSG	alpha-2-HS-glycoprotein	0.07	-0.18	0.0067	0.07	-0.1	0.11	0.09	-0.1	0.23	0.07	-0.07	0.31	0.05	-0.04	0.35	0.06	0.06	0.25	0.05	0.04	0.41	0.06	0.12	0.02
313	2154786	AW455809	GAP43	growth associated protein 43	0.06	-0.17	0.00376	0.05	-0.11	0.03	0.07	-0.09	0.2	0.08	-0.09	0.21	0.06	-0.04	0.46	0.07	0.08	0.25	0.03	0.03	0.29	0.05	0.12	0.01
314	3268274	AA670368	KIAA1872	KIAA1872 protein	0.06	-0.17	0.00755	0.05	-0.1	0.06	0.08	-0.1	0.22	0.1	-0.1	0.32	0.07	-0.04	0.6	0.09	0.1	0.24	0.03	0.02	0.42	0.05	0.13	0.01
315	2685936	BF477399	BCRP2	Breakpoint cluster region protein, uterine leiomyoma, 2	0.06	-0.16	0.00552	0.05	-0.12	0.0078	0.09	-0.13	0.17	0.08	-0.09	0.26	0.07	-0.04	0.55	0.09	0.08	0.33	0.05	0.03	0.53	0.04	0.14	0.000962
316	3691493	AK024587	FLJ10525	hypothetical protein FLJ10525	0.07	-0.16	0.02	0.06	-0.11	0.05	0.06	-0.13	0.03	0.08	-0.1	0.22	0.07	-0.06	0.37	0.07	0.09	0.22	0.05	0.04	0.33	0.05	0.15	0.00326
317	2886724	AA777749	LMO7	LIM domain only 7	0.06	-0.15	0.02	0.05	-0.12	0.00973	0.07	-0.08	0.26	0.05	-0.08	0.11	0.05	-0.06	0.21	0.06	0.05	0.41	0.04	0.03	0.45	0.06	0.14	0.01
318	2556177	X06557	TRD@	T cell receptor delta locus	0.06	-0.15	0.00958	0.06	-0.11	0.06	0.08	-0.08	0.29	0.08	-0.11	0.15	0.08	-0.05	0.5	0.07	0.04	0.53	0.04	0.04	0.3	0.05	0.15	0.00497
319	2859259	AI627464	PLA2G4A	phospholipase A2, group IVA (cytosolic, calcium-dependent)	0.07	-0.16	0.03	0.05	-0.12	0.01	0.08	-0.08	0.35	0.09	-0.09	0.3	0.06	-0.03	0.65	0.07	0.06	0.38	0.03	0.03	0.27	0.05	0.16	0.00186
320	1819267	AI218961		ESTs, Weakly similar to I38022 hypothetical protein [H.sapiens]	0.07	-0.17	0.01	0.05	-0.1	0.05	0.07	-0.09	0.23	0.07	-0.1	0.16	0.06	-0.07	0.25	0.06	0.06	0.32	0.04	0.05	0.14	0.05	0.16	0.00217
321	1888036	BE882535		ESTs	0.06	-0.15	0.00945	0.05	-0.11	0.02	0.09	-0.08	0.41	0.08	-0.12	0.13	0.08	-0.06	0.47	0.07	0.05	0.46	0.04	0.05	0.17	0.05	0.15	0.00225
322	3117642	AA972716	GAGEB1	G antigen, family B, 1 (prostate associated)	0.06	-0.14	0.03	0.05	-0.11	0.03	0.09	-0.11	0.23	0.07	-0.09	0.2	0.07	-0.03	0.64	0.07	0.09	0.2	0.04	0.06	0.15	0.05	0.14	0.0041
323	1878026	AA747804		ESTs	0.06	-0.13	0.03	0.05	-0.1	0.06	0.07	-0.1	0.14	0.07	-0.11	0.11	0.07	-0.05	0.45	0.07	0.07	0.32	0.04	0.05	0.17	0.04	0.14	0.00213
324	1540779	AW271807		ESTs, Weakly similar to A28996 proline-rich protein M14 precursor - mouse [M.musculus]	0.06	-0.16	0.02	0.06	-0.12	0.04	0.07	-0.1	0.17	0.07	-0.1	0.2	0.06	-0.07	0.26	0.06	0.1	0.12	0.03	0.06	0.04	0.04	0.12	0.00446
325	2379427	AI094594	SCG3	secretogranin III	0.06	-0.15	0.0069	0.04	-0.11	0.01	0.08	-0.09	0.26	0.08	-0.08	0.36	0.06	-0.05	0.42	0.06	0.09	0.14	0.04	0.05	0.16	0.04	0.11	0.01
326	3321366	AI767486		Homo sapiens clone 23583 mRNA sequence	0.06	-0.16	0.00741	0.04	-0.09	0.03	0.08	-0.12	0.12	0.07	-0.08	0.3	0.07	-0.05	0.49	0.07	0.09	0.18	0.05	0.07	0.24	0.04	0.11	0.01
327	1252609	BE266999	MGC4730	similar to RIKEN cDNA 3110001D03 gene (M. musculus)	0.07	-0.14	0.05	0.04	-0.13	0.00227	0.07	-0.11	0.12	0.06	-0.13	0.05	0.06	-0.00803	0.9	0.08	0.05	0.5	0.04	0.03	0.4	0.05	0.13	0.02
328	1802325	T66813		EST	0.06	-0.16	0.01	0.04	-0.1	0.02	0.1	-0.14	0.15	0.08	-0.13	0.13	0.09	-0.02	0.8	0.1	0.08	0.43	0.05	0.05	0.32	0.04	0.12	0.00546
329	1842109	BG610785	XRCC5	X-ray repair complementing defective repair in Chinese hamster cells 5 (double-strand-break rejoining; Ku autoantigen, 80kD)	0.06	-0.14	0.03	0.05	-0.12	0.02	0.06	-0.11	0.1	0.06	-0.1	0.09	0.05	-0.06	0.2	0.04	0.00874	0.84	0.05	0.08	0.16	0.04	0.12	0.00296
330	3139836	BG209879	RNF7	ring finger protein 7	0.06	-0.14	0.01	0.04	-0.13	0.00165	0.07	-0.08	0.21	0.06	-0.09	0.14	0.06	-0.06	0.31	0.06	0.05	0.42	0.03	0.08	0.02	0.05	0.13	0.0052
331	3441613	AI697332		ESTs, Weakly similar to JX0331 laurate omega-hydroxylase [H.sapiens]	0.06	-0.13	0.03	0.05	-0.14	0.0031	0.08	-0.06	0.42	0.08	-0.08	0.3	0.07	-0.04	0.59	0.07	0.06	0.36	0.04	0.08	0.05	0.04	0.13	0.00348
332	3969924	AA737180	CRSP2	cofactor required for Sp1 transcriptional activation, subunit 2 (150kD)	0.06	-0.15	0.01	0.04	-0.14	0.00199	0.1	-0.1	0.34	0.07	-0.1	0.17	0.08	-0.04	0.64	0.06	0.05	0.43	0.05	0.08	0.08	0.04	0.12	0.00364
333	2667605	AA732032	FLJ20647	hypothetical protein FLJ20647	0.06	-0.15	0.00958	0.04	-0.14	0.000482	0.1	-0.12	0.23	0.09	-0.1	0.24	0.07	-0.07	0.33	0.07	0.04	0.55	0.04	0.07	0.04	0.05	0.11	0.01
334	1803882	BF222010		ESTs	0.08	-0.16	0.03	0.04	-0.14	0.00164	0.07	-0.09	0.21	0.08	-0.09	0.23	0.06	-0.06	0.33	0.07	0.09	0.19	0.04	0.07	0.1	0.06	0.16	0.00528
335	3878372	AI351660		ESTs	0.06	-0.16	0.01	0.05	-0.15	0.0017	0.1	-0.12	0.24	0.08	-0.08	0.3	0.07	-0.06	0.39	0.07	0.08	0.23	0.04	0.06	0.13	0.05	0.17	0.00187
336	2913526	R41886	BBOX1	butyrobetaine (gamma), 2-oxoglutarate dioxygenase (gamma-butyrobetaine hydroxylase) 1	0.06	-0.16	0.01	0.04	-0.13	0.00243	0.08	-0.09	0.29	0.08	-0.11	0.17	0.07	-0.04	0.54	0.09	0.08	0.4	0.05	0.06	0.24	0.05	0.17	0.00102
337	2617150	AI583424	CLASP2	CLIP-associating protein 2	0.07	-0.18	0.01	0.05	-0.14	0.00625	0.08	-0.12	0.17	0.08	-0.12	0.12	0.07	-0.06	0.38	0.06	0.06	0.31	0.04	0.07	0.12	0.05	0.16	0.00315
338	2348309	BG460340	LOC51118	CGI-94 protein	0.07	-0.19	0.00401	0.05	-0.16	0.00273	0.1	-0.11	0.28	0.1	-0.14	0.16	0.09	-0.08	0.38	0.11	0.07	0.49	0.04	0.07	0.09	0.05	0.15	0.002
339	2356873	AI921941	BLu	BLu protein	0.06	-0.19	0.00183	0.04	-0.15	0.000515	0.11	-0.08	0.49	0.12	-0.12	0.31	0.09	-0.02	0.85	0.07	0.11	0.09	0.04	0.05	0.13	0.05	0.14	0.00622
340	2131876	AU146392	STK24	serine/threonine kinase 24 (Ste20, yeast homolog)	0.08	-0.12	0.11	0.06	-0.14	0.02	0.05	-0.09	0.09	0.06	-0.08	0.17	0.04	-0.05	0.25	0.04	-0.00229	0.96	0.03	0.05	0.13	0.04	0.11	0.00744
341	2730123	AW962271	PRKAA1	protein kinase, AMP-activated, alpha 1 catalytic subunit	0.07	-0.13	0.06	0.04	-0.12	0.00416	0.09	-0.1	0.23	0.1	-0.08	0.43	0.08	-0.07	0.38	0.06	0.00487	0.93	0.03	0.04	0.17	0.05	0.09	0.05
342	1488957	AI521977	DKFZP434O1427	hypothetical protein DKFZp434O1427	0.08	-0.15	0.05	0.04	-0.14	0.002	0.05	-0.12	0.01	0.06	-0.11	0.06	0.05	-0.07	0.13	0.05	0.04	0.36	0.03	0.04	0.2	0.05	0.07	0.15
343	3645701	BF939733		ESTs	0.06	-0.16	0.00764	0.06	-0.15	0.00764	0.08	-0.07	0.36	0.08	-0.08	0.37	0.07	-0.04	0.61	0.08	0.06	0.43	0.03	0.04	0.16	0.05	0.08	0.08
344	1981218	AW192074	P24B	integral type I protein	0.06	-0.14	0.02	0.07	-0.08	0.28	0.07	-0.04	0.55	0.04	-0.1	0.0096	0.05	-0.07	0.15	0.04	0.03	0.52	0.03	0.06	0.05	0.05	0.11	0.02
345	1822505	AV703995	FBXO21	F-box only protein 21	0.06	-0.15	0.00881	0.04	-0.1	0.01	0.1	-0.05	0.6	0.1	-0.08	0.38	0.08	-0.06	0.5	0.06	0.03	0.56	0.04	0.05	0.22	0.04	0.11	0.0085
346	2740235	AI803069	CDKN2A	cyclin-dependent kinase inhibitor 2A (melanoma, p16, inhibits CDK4)	0.07	-0.16	0.03	0.06	-0.17	0.00592	0.07	-0.1	0.17	0.07	-0.09	0.16	0.05	-0.04	0.48	0.06	0.04	0.46	0.05	0.03	0.63	0.05	0.17	0.000787
347	1557906	AI862898		Homo sapiens, clone MGC:9522 IMAGE:3909690, mRNA, complete cds	0.08	-0.16	0.04	0.06	-0.18	0.00189	0.07	-0.11	0.11	0.06	-0.08	0.19	0.06	-0.02	0.74	0.08	0.04	0.6	0.06	0.03	0.66	0.06	0.14	0.03
348	1489295	BG110431	KIAA0092	KIAA0092 gene product	0.06	-0.16	0.01	0.1	-0.19	0.05	0.08	-0.09	0.3	0.08	-0.09	0.27	0.07	-0.04	0.62	0.08	0.08	0.34	0.04	0.06	0.09	0.06	0.16	0.0059
349	3956459	AB007976	KIAA0507	KIAA0507 protein	0.07	-0.17	0.02	0.05	-0.18	0.000574	0.09	-0.11	0.24	0.1	-0.08	0.46	0.09	-0.05	0.6	0.06	0.06	0.34	0.03	0.05	0.07	0.06	0.17	0.00287
350	2536791	BF435359	KIAA1572	KIAA1572 protein	0.06	-0.18	0.00206	0.06	-0.19	0.00153	0.1	-0.1	0.29	0.09	-0.12	0.2	0.09	-0.06	0.49	0.1	0.07	0.46	0.04	0.05	0.15	0.05	0.17	0.000684
351	3035874	AW978447	DLEU2	deleted in lymphocytic leukemia, 2	0.14	-0.13	0.36	0.07	-0.2	0.00346	0.08	-0.07	0.38	0.08	-0.09	0.26	0.08	-0.05	0.54	0.08	0.06	0.5	0.06	0.03	0.57	0.12	0.13	0.27
352	2023037	AI421289	HEY1	hairy/enhancer-of-split related with YRPW motif 1	0.07	-0.2	0.00183	0.06	-0.18	0.00179	0.07	-0.06	0.38	0.08	-0.09	0.25	0.07	-0.05	0.46	0.07	0.08	0.28	0.03	0.03	0.32	0.07	0.13	0.05
353	2075522	AW592271		ESTs	0.08	-0.19	0.02	0.06	-0.18	0.00297	0.08	-0.1	0.21	0.09	-0.11	0.21	0.07	-0.08	0.24	0.11	0.08	0.46	0.04	0.04	0.31	0.06	0.14	0.03
354	2327581	AB002326	ALMS1	KIAA0328 protein	0.1	-0.14	0.17	0.09	-0.11	0.21	0.17	0.05	0.78	0.11	-0.05	0.65	0.16	0.02	0.91	0.13	0.07	0.57	0.07	0.04	0.5	0.06	0.17	0.00321
355	1728144	AI656113	MGC14801	hypothetical protein MGC14801	0.06	-0.14	0.03	0.05	-0.09	0.09	0.07	-0.04	0.54	0.08	-0.09	0.29	0.07	0.000943	0.99	0.07	0.11	0.13	0.05	0.06	0.18	0.05	0.15	0.00375
356	2195489	AA948540		Homo sapiens mRNA; cDNA DKFZp434K087 (from clone DKFZp434K087)	0.08	-0.1	0.18	0.09	-0.1	0.23	0.13	-0.08	0.54	0.1	-0.09	0.39	0.11	-0.01	0.91	0.09	0.07	0.45	0.07	0.07	0.34	0.06	0.17	0.00432
357	2365406	AW263452	MAPK9	mitogen-activated protein kinase 9	0.07	-0.09	0.2	0.05	-0.08	0.13	0.08	-0.06	0.5	0.08	-0.03	0.67	0.09	0.02	0.79	0.07	0.04	0.54	0.06	0.06	0.29	0.06	0.15	0.007
358	2594523	AI217620	FLJ22283	hypothetical protein FLJ22283	0.07	-0.12	0.1	0.05	-0.12	0.01	0.08	-0.04	0.59	0.08	-0.02	0.8	0.07	0.02	0.79	0.07	0.09	0.2	0.03	0.05	0.12	0.04	0.12	0.00545
359	1732092	AI638570	ROR2	receptor tyrosine kinase-like orphan receptor 2	0.07	-0.14	0.04	0.06	-0.16	0.00604	0.08	-0.06	0.42	0.08	-0.03	0.66	0.07	-0.00466	0.95	0.06	0.11	0.06	0.03	0.04	0.22	0.05	0.14	0.00302
360	2344777	AA861789	LENG5	leukocyte receptor cluster (LRC) member 5	0.07	-0.14	0.03	0.04	-0.14	0.00124	0.09	-0.06	0.5	0.07	-0.05	0.47	0.07	-0.01	0.85	0.06	0.09	0.14	0.03	0.07	0.03	0.04	0.13	0.00171
361	1851834	AI628276	TLE1	transducin-like enhancer of split 1, homolog of Drosophila E(sp1)	0.06	-0.18	0.00248	0.05	-0.13	0.00629	0.09	-0.04	0.67	0.08	-0.06	0.47	0.07	-0.00378	0.95	0.08	0.04	0.6	0.04	0.07	0.08	0.04	0.15	0.000747
362	1998193	NM_001755	CBFB	core-binding factor, beta subunit	0.08	-0.1	0.21	0.06	-0.08	0.15	0.05	-0.07	0.15	0.07	-0.07	0.31	0.07	-0.06	0.39	0.07	-0.03	0.66	0.04	0.04	0.24	0.04	0.14	0.0013
363	1902715	NM_002790	PSMA5	proteasome (prosome, macropain) subunit, alpha type, 5	0.07	-0.12	0.08	0.05	-0.07	0.15	0.08	-0.08	0.29	0.06	-0.06	0.35	0.06	-0.06	0.31	0.06	-0.00938	0.88	0.04	0.06	0.14	0.04	0.11	0.00661
364	2454338	AI312130	MRPL33	mitochondrial ribosomal protein L33	0.07	-0.1	0.18	0.04	-0.06	0.14	0.07	-0.12	0.08	0.05	-0.09	0.08	0.05	-0.05	0.31	0.07	0.03	0.65	0.05	0.05	0.28	0.04	0.12	0.0051
365	1690952	BG028841	VLDLR	very low density lipoprotein receptor	0.06	-0.09	0.1	0.05	-0.1	0.06	0.06	-0.1	0.08	0.04	-0.12	0.00312	0.04	-0.08	0.08	0.04	-0.02	0.65	0.04	0.07	0.07	0.04	0.16	0.000218
366	2254914	N52073		ESTs	0.07	-0.19	0.0089	0.06	-0.11	0.04	0.07	-0.02	0.75	0.06	-0.08	0.19	0.08	-0.06	0.48	0.09	-0.05	0.58	0.06	-0.00172	0.98	0.05	0.14	0.00699
367	2751837	AI208370		ESTs	0.06	-0.15	0.01	0.05	-0.14	0.00914	0.09	-0.03	0.72	0.08	-0.03	0.66	0.08	-0.04	0.62	0.09	-0.01	0.9	0.04	0.02	0.69	0.05	0.15	0.00613
368	238333	AI478652		ESTs, Highly similar to A46297 beta-1,6-N-acetylglucosaminyltransferase [H.sapiens]	0.07	-0.16	0.03	0.07	-0.14	0.04	0.08	-0.03	0.7	0.07	-0.05	0.48	0.06	-0.06	0.35	0.07	-0.02	0.77	0.04	0.02	0.57	0.05	0.15	0.00245
369	1969491	AW023444		ESTs	0.1	-0.16	0.1	0.05	-0.15	0.00463	0.06	-0.05	0.39	0.07	-0.04	0.58	0.06	-0.05	0.44	0.07	-0.03	0.67	0.04	0.02	0.64	0.08	0.16	0.04
370	481409	BG618967	CRP	C-reactive protein, pentraxin-related	0.07	-0.15	0.02	0.05	-0.15	0.00147	0.05	-0.05	0.28	0.04	-0.06	0.16	0.05	-0.04	0.32	0.06	-0.02	0.71	0.04	0.01	0.73	0.06	0.14	0.03
371	237730	AA622394		Homo sapiens clone 24649 mRNA sequence	0.08	-0.17	0.03	0.05	-0.16	0.00147	0.06	-0.04	0.55	0.06	-0.04	0.51	0.06	-0.05	0.43	0.06	-0.00956	0.86	0.03	0.00635	0.85	0.05	0.14	0.00319
372	924931	N62961	SNAP91	synaptosomal-associated protein, 91 kDa (mouse) homolog	0.06	-0.15	0.01	0.06	-0.12	0.04	0.07	-0.05	0.47	0.09	-0.04	0.65	0.07	-0.04	0.58	0.1	-0.04	0.7	0.04	0.00988	0.81	0.05	0.15	0.000861
373	1924786	AI375382	FLJ11021	hypothetical protein FLJ11021 similar to splicing factor, arginine/serine-rich 4	0.06	-0.16	0.00691	0.05	-0.13	0.00961	0.04	-0.06	0.13	0.05	-0.04	0.41	0.05	-0.06	0.25	0.06	-0.05	0.46	0.05	0.00726	0.88	0.04	0.15	0.00102
374	1794407	AI418898	RNASE6	ribonuclease, RNase A family, k6	0.06	-0.16	0.00458	0.06	-0.13	0.04	0.04	-0.07	0.08	0.05	-0.04	0.42	0.06	-0.06	0.36	0.06	-0.00737	0.9	0.05	0.02	0.64	0.04	0.14	0.00107
375	1220258	AI239876		ESTs, Weakly similar to I38022 hypothetical protein [H.sapiens]	0.07	-0.15	0.04	0.06	-0.12	0.05	0.05	-0.06	0.23	0.07	-0.03	0.6	0.06	-0.05	0.41	0.07	-0.00613	0.93	0.05	0.01	0.83	0.04	0.14	0.000845
376	2326126	AI074210	REN	renin	0.07	-0.15	0.03	0.05	-0.14	0.0031	0.04	-0.08	0.08	0.06	-0.05	0.38	0.06	-0.06	0.27	0.06	0.00253	0.96	0.05	0.03	0.56	0.05	0.14	0.00256
377	833203	AA417878		ESTs, Weakly similar to ALU8_HUMAN ALU SUBFAMILY SX SEQUENCE CONTAMINATION WARNING ENTRY [H.sapiens]	0.08	-0.14	0.08	0.06	-0.15	0.00573	0.05	-0.07	0.15	0.06	-0.05	0.46	0.07	-0.06	0.43	0.08	-0.03	0.74	0.04	0.01	0.79	0.09	0.14	0.12
378	1925714	N66646	KIAA1587	KIAA1587 protein	0.1	-0.17	0.08	0.05	-0.16	0.00116	0.07	-0.07	0.29	0.06	-0.04	0.46	0.06	-0.06	0.37	0.06	-0.02	0.7	0.05	0.01	0.77	0.07	0.13	0.08
379	866632	AI284080		ESTs, Weakly similar to T00375 hypothetical protein KIAA0647 [H.sapiens]	0.07	-0.16	0.01	0.05	-0.15	0.00237	0.06	-0.06	0.26	0.06	-0.03	0.58	0.06	-0.03	0.57	0.08	-0.03	0.66	0.04	0.02	0.53	0.04	0.13	0.00274
380	1781632	AF038170	GA	breast cell glutaminase	0.08	-0.14	0.06	0.05	-0.16	0.00221	0.04	-0.07	0.1	0.04	-0.03	0.45	0.06	-0.05	0.39	0.06	-0.02	0.71	0.05	0.03	0.54	0.05	0.13	0.01
381	2891379	AI302221		ESTs, Weakly similar to ALU1_HUMAN ALU SUBFAMILY J SEQUENCE CONTAMINATION WARNING ENTRY [H.sapiens]	0.08	-0.14	0.09	0.06	-0.16	0.00419	0.05	-0.06	0.26	0.06	-0.03	0.59	0.07	-0.05	0.47	0.07	-0.04	0.55	0.04	0.03	0.44	0.05	0.13	0.02
382	766105	AI370885	APHC	alkaline phytoceramidase	0.08	-0.15	0.06	0.05	-0.14	0.00635	0.04	-0.07	0.08	0.05	-0.04	0.45	0.05	-0.03	0.52	0.05	-0.02	0.75	0.04	0.02	0.56	0.06	0.14	0.01
383	2327380	AW044223		ESTs	0.09	-0.15	0.08	0.05	-0.14	0.00281	0.05	-0.08	0.08	0.05	-0.03	0.56	0.05	-0.05	0.34	0.06	-0.00916	0.88	0.04	0.02	0.54	0.06	0.12	0.06
384	1925077	AI097512	CHIT1	chitinase 1 (chitotriosidase)	0.08	-0.12	0.12	0.05	-0.15	0.00298	0.04	-0.08	0.06	0.04	-0.05	0.25	0.05	-0.05	0.3	0.05	-0.02	0.7	0.04	0.03	0.43	0.06	0.12	0.05
385	1371526	AI692440	SSBP1	single-stranded DNA-binding protein 1	0.08	-0.14	0.09	0.05	-0.15	0.0011	0.05	-0.07	0.16	0.04	-0.05	0.2	0.05	-0.04	0.4	0.04	-0.02	0.7	0.04	0.03	0.43	0.06	0.12	0.03
386	1981237	AW512079	LOC57823	19A24 protein	0.08	-0.13	0.1	0.05	-0.14	0.00841	0.06	-0.05	0.41	0.05	-0.04	0.41	0.06	-0.04	0.55	0.07	-0.03	0.71	0.03	0.04	0.31	0.05	0.12	0.01
387	2319421	AI360052	FLJ14697	hypothetical protein FLJ14697	0.09	-0.14	0.12	0.05	-0.15	0.00544	0.05	-0.05	0.24	0.05	-0.03	0.52	0.06	-0.07	0.25	0.08	-0.02	0.75	0.04	0.04	0.37	0.06	0.11	0.08
388	2056711	BF436924	RIPK1	receptor (TNFRSF)-interacting serine-threonine kinase 1	0.06	-0.14	0.03	0.05	-0.13	0.00883	0.06	-0.07	0.22	0.07	-0.02	0.73	0.06	-0.05	0.41	0.07	-0.00158	0.98	0.04	0.04	0.32	0.05	0.12	0.01
389	1967031	BE856915		Homo sapiens cDNA: FLJ23546 fis, clone LNG08361	0.07	-0.14	0.03	0.05	-0.13	0.01	0.06	-0.06	0.27	0.07	-0.04	0.56	0.06	-0.06	0.32	0.08	-0.02	0.75	0.04	0.03	0.45	0.05	0.13	0.00975
390	543027	N47785		EST	0.07	-0.15	0.03	0.07	-0.12	0.07	0.05	-0.06	0.2	0.05	-0.05	0.35	0.05	-0.05	0.31	0.04	-0.04	0.38	0.04	0.03	0.46	0.04	0.13	0.00333
391	1966974	AA044828		ESTs, Weakly similar to CYA2_HUMAN ADENYLATE CYCLASE, TYPE II [H.sapiens]	0.08	-0.16	0.04	0.05	-0.14	0.00305	0.06	-0.07	0.27	0.07	-0.05	0.47	0.06	-0.06	0.29	0.07	-0.06	0.36	0.04	0.02	0.57	0.07	0.12	0.07
392	2115011	AI864474	RHO7	GTP-binding protein Rho7	0.07	-0.16	0.03	0.07	-0.14	0.04	0.05	-0.05	0.32	0.07	-0.04	0.55	0.06	-0.05	0.43	0.07	-0.03	0.72	0.04	0.03	0.41	0.04	0.15	0.000476
393	558619	W38319	IL1B	interleukin 1, beta	0.07	-0.16	0.03	0.07	-0.13	0.05	0.06	-0.04	0.48	0.07	-0.02	0.74	0.07	-0.05	0.5	0.09	-0.04	0.65	0.05	0.04	0.47	0.05	0.15	0.00233
394	2132423	AA911269		ESTs, Weakly similar to S65657 alpha-1C-adrenergic receptor splice form 2 [H.sapiens]	0.07	-0.15	0.04	0.05	-0.15	0.00596	0.06	-0.03	0.6	0.06	-0.04	0.49	0.06	-0.05	0.43	0.07	-0.02	0.78	0.04	0.04	0.26	0.06	0.14	0.02
395	1433576	AI499467	C4orf1	chromosome 4 open reading frame 1	0.07	-0.15	0.02	0.05	-0.14	0.00495	0.06	-0.06	0.33	0.06	-0.05	0.48	0.06	-0.06	0.35	0.07	-0.01	0.85	0.04	0.04	0.32	0.04	0.13	0.00135
396	961630	AW468984		Homo sapiens, clone MGC:10002 IMAGE:3882800, mRNA, complete cds	0.06	-0.16	0.00743	0.05	-0.13	0.02	0.07	-0.03	0.63	0.07	-0.04	0.56	0.07	-0.06	0.32	0.08	-0.00655	0.93	0.03	0.05	0.17	0.05	0.15	0.00272
397	1928060	AA938871	LOC51086	putative protein-tyrosine kinase	0.07	-0.15	0.03	0.07	-0.15	0.03	0.06	-0.04	0.44	0.05	-0.07	0.2	0.06	-0.06	0.25	0.06	-0.00811	0.9	0.05	0.05	0.28	0.05	0.15	0.00419
398	2516284	NM_003838	FPGT	fucose-1-phosphate guanylyltransferase	0.06	-0.14	0.02	0.07	-0.15	0.03	0.04	-0.08	0.08	0.05	-0.05	0.32	0.06	-0.06	0.31	0.06	-0.02	0.78	0.03	0.04	0.17	0.05	0.14	0.00318
399	2428880	AI025099		EST	0.07	-0.15	0.02	0.05	-0.15	0.00104	0.05	-0.08	0.1	0.06	-0.03	0.61	0.06	-0.06	0.32	0.07	-0.03	0.63	0.03	0.04	0.26	0.04	0.14	0.00104
400	2860090	AK025432	KIAA0564	KIAA0564 protein	0.08	-0.14	0.1	0.08	-0.15	0.07	0.04	-0.06	0.12	0.06	-0.03	0.61	0.05	-0.06	0.25	0.06	-0.03	0.58	0.06	0.04	0.5	0.06	0.16	0.0065
401	1365434	AI627624	ZNF195	zinc finger protein 195	0.06	-0.15	0.01	0.06	-0.14	0.01	0.06	-0.07	0.21	0.04	-0.06	0.19	0.04	-0.05	0.23	0.04	-0.01	0.75	0.04	0.05	0.19	0.05	0.16	0.000689
402	480347	NM_005989	AKR1D1	aldo-keto reductase family 1, member D1 (delta 4-3-ketosteroid-5-beta-reductase)	0.07	-0.18	0.0054	0.06	-0.17	0.00613	0.07	-0.05	0.5	0.08	-0.04	0.68	0.08	-0.05	0.56	0.08	-0.05	0.53	0.05	0.03	0.51	0.06	0.16	0.00404
403	2419615	AI376104		ESTs	0.07	-0.18	0.00685	0.06	-0.18	0.00137	0.05	-0.05	0.29	0.07	-0.03	0.6	0.07	-0.05	0.45	0.07	-0.03	0.65	0.05	0.03	0.6	0.05	0.16	0.00073
404	2403771	AI140765	KIAA0623	KIAA0623 gene product	0.06	-0.16	0.00991	0.09	-0.18	0.04	0.04	-0.05	0.25	0.06	-0.02	0.74	0.05	-0.05	0.3	0.06	-0.04	0.53	0.06	0.04	0.54	0.05	0.15	0.00538
405	3187892	AW779098		ESTs	0.07	-0.18	0.00695	0.05	-0.16	0.000601	0.06	-0.05	0.39	0.06	-0.04	0.58	0.06	-0.06	0.36	0.08	-0.04	0.64	0.04	0.04	0.32	0.05	0.14	0.00287
406	570713	AA714570	KIAA1039	KIAA1039 protein	0.07	-0.16	0.03	0.06	-0.17	0.0039	0.05	-0.05	0.31	0.05	-0.05	0.39	0.07	-0.07	0.29	0.07	-0.06	0.44	0.05	0.04	0.42	0.05	0.15	0.00365
407	2887170	AA706272		ESTs	0.07	-0.17	0.01	0.07	-0.19	0.01	0.07	-0.07	0.28	0.08	-0.04	0.64	0.07	-0.06	0.45	0.07	-0.03	0.67	0.04	0.00919	0.82	0.04	0.15	0.000761
408	1760838	AA808551	F8	coagulation factor VIII, procoagulant component (hemophilia A)	0.09	-0.14	0.1	0.05	-0.17	0.00107	0.06	-0.07	0.27	0.06	-0.03	0.64	0.06	-0.05	0.42	0.07	-0.03	0.61	0.05	0.02	0.66	0.08	0.16	0.04
409	1432042	AW769819		Homo sapiens, Similar to serine (or cysteine) proteinase inhibitor, clade E (nexin, plasminogen activator inhibitor type 1), member 2, clone MGC:23129 IMAGE:4578406, mRNA, complete cds	0.1	-0.14	0.13	0.05	-0.18	0.000433	0.06	-0.07	0.31	0.07	-0.03	0.63	0.08	-0.05	0.53	0.07	-0.02	0.77	0.04	0.02	0.63	0.07	0.16	0.03
410	2264634	AA364218	FLJ22060	hypothetical protein FLJ22060	0.08	-0.16	0.05	0.06	-0.17	0.00235	0.06	-0.07	0.21	0.06	-0.04	0.51	0.06	-0.06	0.37	0.07	-0.02	0.82	0.03	0.03	0.42	0.06	0.15	0.00637
411	1981006	AI085349		ESTs	0.08	-0.16	0.05	0.04	-0.16	0.000166	0.05	-0.08	0.13	0.05	-0.05	0.36	0.05	-0.06	0.29	0.05	-0.02	0.77	0.04	0.02	0.53	0.06	0.14	0.02
412	539603	AI367621		ESTs, Weakly similar to T22074 hypothetical protein F41E7.1 - Caenorhabditis elegans [C.elegans]	0.07	-0.16	0.03	0.07	-0.2	0.00597	0.06	-0.06	0.26	0.06	-0.04	0.54	0.07	-0.07	0.32	0.07	-0.02	0.74	0.04	0.03	0.46	0.05	0.15	0.00123
413	1916844	N62332		EST	0.09	-0.16	0.07	0.08	-0.19	0.01	0.05	-0.07	0.11	0.06	-0.03	0.54	0.06	-0.06	0.31	0.07	-0.03	0.69	0.07	0.03	0.61	0.06	0.15	0.00658
414	514653	AI635341	KIAA0185	KIAA0185 protein	0.08	-0.16	0.05	0.06	-0.19	0.00365	0.06	-0.06	0.33	0.07	-0.04	0.56	0.07	-0.05	0.46	0.08	-0.03	0.69	0.06	0.04	0.53	0.06	0.16	0.00672
415	2289616	AA534580	TRAD	serine/threonine kinase with Dbl- and pleckstrin homology domains	0.09	-0.15	0.09	0.06	-0.19	0.00147	0.06	-0.06	0.28	0.07	-0.05	0.49	0.07	-0.06	0.42	0.09	-0.04	0.63	0.05	0.03	0.52	0.06	0.15	0.01
416	677114	H15417		ym29b03.s1 Soares infant brain 1NIB Homo sapiens cDNA clone IMAGE:49333 3' similar to contains Alu repetitive element; mRNA sequence.	0.08	-0.16	0.04	0.08	-0.19	0.02	0.06	-0.07	0.22	0.07	-0.05	0.42	0.07	-0.06	0.4	0.08	-0.01	0.89	0.05	0.03	0.6	0.06	0.16	0.00668
417	944221	AA494119		Homo sapiens cDNA FLJ14206 fis, clone NT2RP3003157	0.08	-0.18	0.03	0.07	-0.19	0.01	0.07	-0.06	0.35	0.07	-0.06	0.4	0.06	-0.06	0.35	0.07	-0.03	0.66	0.05	0.02	0.71	0.06	0.17	0.00299
418	2581144	BE876853	CLIC2	chloride intracellular channel 2	0.07	-0.17	0.01	0.08	-0.19	0.02	0.08	-0.06	0.48	0.08	-0.06	0.5	0.07	-0.07	0.34	0.05	-0.02	0.66	0.06	0.03	0.64	0.05	0.16	0.000328
419	2059991	AW172431		ESTs	0.07	-0.16	0.02	0.1	-0.2	0.04	0.06	-0.05	0.36	0.06	-0.04	0.55	0.06	-0.06	0.35	0.07	-0.04	0.62	0.04	0.04	0.36	0.06	0.18	0.00204
420	1740345	AV720838	SCHIP1	schwannomin-interacting protein 1	0.09	-0.16	0.07	0.06	-0.18	0.0041	0.05	-0.07	0.12	0.05	-0.03	0.49	0.05	-0.08	0.14	0.06	-0.03	0.57	0.09	0.06	0.52	0.05	0.18	0.000716
421	1493488	AW300965	LOC84548	hypothetical protein from Xq28	0.07	-0.15	0.03	0.07	-0.19	0.00472	0.07	-0.04	0.61	0.06	-0.05	0.37	0.07	-0.07	0.3	0.07	-0.02	0.8	0.05	0.02	0.71	0.05	0.15	0.00197
422	2274741	AW013911		ESTs	0.07	-0.17	0.01	0.07	-0.19	0.00787	0.06	-0.03	0.61	0.05	-0.06	0.27	0.06	-0.07	0.18	0.06	0.00195	0.98	0.03	0.00669	0.82	0.05	0.14	0.00276
423	276180	AI092784		ESTs, Weakly similar to T2D4_HUMAN TRANSCRIPTION INITIATION FACTOR TFIID 100 KDA SUBUNIT [H.sapiens]	0.07	-0.16	0.03	0.05	-0.18	0.000389	0.09	-0.01	0.88	0.08	-0.04	0.61	0.08	-0.05	0.54	0.09	-0.04	0.67	0.04	0.03	0.45	0.05	0.13	0.00721
424	997044	AW084713		Homo sapiens cDNA FLJ14246 fis, clone OVARC1000891	0.07	-0.17	0.02	0.06	-0.18	0.00435	0.08	-0.02	0.76	0.06	-0.04	0.56	0.07	-0.04	0.54	0.07	-0.04	0.58	0.04	0.03	0.44	0.05	0.14	0.00644
425	1987866	AW173612		ESTs	0.08	-0.16	0.04	0.05	-0.18	0.000445	0.08	-0.03	0.75	0.06	-0.03	0.57	0.06	-0.04	0.45	0.07	-0.02	0.74	0.03	0.03	0.35	0.07	0.14	0.04
426	1741701	H73600	VSNL1	visinin-like 1	0.07	-0.16	0.02	0.05	-0.18	0.000601	0.07	-0.02	0.76	0.07	-0.03	0.62	0.06	-0.05	0.39	0.07	-0.02	0.73	0.03	0.03	0.39	0.06	0.15	0.01
427	957560	AW195078		ESTs, Weakly similar to S37482 finger protein ZNF74-1 [H.sapiens]	0.09	-0.16	0.06	0.05	-0.19	0.000336	0.08	-0.04	0.64	0.07	-0.04	0.52	0.06	-0.06	0.37	0.06	-0.02	0.7	0.04	0.03	0.47	0.06	0.14	0.00948
428	698061	N67246	BCAA	RBP1-like protein	0.08	-0.16	0.05	0.06	-0.17	0.00435	0.08	-0.02	0.82	0.07	-0.03	0.65	0.07	-0.04	0.53	0.08	-0.02	0.81	0.03	0.03	0.31	0.06	0.14	0.01
429	1979504	AL096817	dJ102H19.1,dJ102H19.2,dJ102H19.3,dJ102H19.4	Human DNA sequence from clone RP1-102H19 on chromosome 6q15-16.1. Contains an HSP60 (TCP-1/cpn60 chaperonin family) pseudogene, three novel genes, ESTs, STSs and GSSs, complete sequence.	0.07	-0.17	0.02	0.05	-0.16	0.00173	0.07	-0.03	0.69	0.06	-0.04	0.52	0.06	-0.05	0.42	0.07	-0.02	0.83	0.04	0.02	0.57	0.06	0.14	0.00994
430	2128468	AI040588		ESTs, Highly similar to KLF1_HUMAN ERYTHROID KRUEPPEL-LIKE TRANSCRIPTION FACTOR [H.sapiens]	0.08	-0.14	0.09	0.05	-0.17	0.00159	0.09	-0.02	0.86	0.07	-0.04	0.54	0.08	-0.06	0.47	0.08	-0.02	0.8	0.04	0.02	0.64	0.06	0.14	0.02
431	2105590	AI218466		ESTs, Weakly similar to I38022 hypothetical protein [H.sapiens]	0.1	-0.16	0.11	0.06	-0.16	0.0095	0.08	-0.03	0.73	0.07	-0.05	0.48	0.06	-0.05	0.43	0.06	-0.03	0.61	0.04	0.03	0.55	0.06	0.13	0.04
432	1773088	BF591721		ESTs, Moderately similar to ZN91_HUMAN ZINC FINGER PROTEIN 91 [H.sapiens]	0.09	-0.17	0.06	0.05	-0.15	0.00242	0.08	-0.03	0.7	0.07	-0.04	0.59	0.06	-0.05	0.43	0.07	-0.03	0.65	0.04	0.02	0.54	0.06	0.13	0.03
433	689078	BF001626	HESX1	homeo box (expressed in ES cells) 1	0.07	-0.16	0.02	0.06	-0.16	0.0049	0.06	-0.04	0.5	0.05	-0.05	0.3	0.06	-0.06	0.32	0.09	-0.05	0.55	0.04	0.02	0.61	0.05	0.13	0.00801
434	1929279	AL041128	TSLRP	testis specific leucine rich repeat protein	0.08	-0.14	0.07	0.05	-0.16	0.00049	0.05	-0.04	0.42	0.06	-0.03	0.63	0.07	-0.05	0.46	0.07	-0.04	0.55	0.04	0.02	0.66	0.06	0.15	0.02
435	2424061	AA521128	TCEB1	transcription elongation factor B (SIII), polypeptide 1 (15kD, elongin C)	0.08	-0.13	0.11	0.05	-0.16	0.000627	0.04	-0.05	0.28	0.05	-0.02	0.68	0.06	-0.05	0.41	0.07	-0.06	0.42	0.04	0.02	0.67	0.06	0.13	0.04
436	2131857	AI767324		wh26d01.x1 NCI_CGAP_Kid11 Homo sapiens cDNA clone IMAGE:2381857 3', mRNA sequence.	0.1	-0.14	0.16	0.05	-0.16	0.00184	0.05	-0.04	0.4	0.07	-0.03	0.7	0.06	-0.04	0.46	0.06	-0.04	0.52	0.05	0.02	0.75	0.06	0.12	0.04
437	1988432	BF115554	GNG11	guanine nucleotide binding protein 11	0.09	-0.14	0.13	0.05	-0.15	0.00332	0.06	-0.05	0.42	0.06	-0.00907	0.88	0.06	-0.04	0.51	0.05	-0.03	0.6	0.04	0.02	0.6	0.06	0.13	0.04
438	2253951	BE552115		ESTs	0.07	-0.18	0.02	0.07	-0.17	0.00974	0.07	-0.03	0.6	0.07	-0.05	0.46	0.07	-0.06	0.38	0.08	-0.05	0.48	0.06	0.00256	0.97	0.08	0.14	0.08
439	1781525	BF793974	KIF1B	kinesin superfamily protein KIF1B	0.09	-0.14	0.12	0.07	-0.19	0.00493	0.08	0.00139	0.99	0.07	-0.03	0.7	0.07	-0.04	0.51	0.08	-0.04	0.61	0.05	0.04	0.39	0.08	0.13	0.08
440	234123	AI301066	EPHX2	epoxide hydrolase 2, cytoplasmic	0.1	-0.13	0.2	0.07	-0.18	0.00989	0.09	0.00351	0.97	0.08	-0.04	0.66	0.07	-0.04	0.56	0.07	-0.04	0.59	0.07	0.04	0.62	0.08	0.12	0.14
441	832718	AA191424		zp83g06.s1 Stratagene HeLa cell s3 937216 Homo sapiens cDNA clone IMAGE:626842 3', mRNA sequence.	0.07	-0.14	0.05	0.06	-0.15	0.00839	0.06	-0.01	0.84	0.05	-0.02	0.72	0.06	-0.04	0.56	0.07	-0.06	0.44	0.05	0.03	0.47	0.05	0.13	0.01
442	2956558	AA806553		ESTs	0.08	-0.16	0.04	0.06	-0.17	0.00339	0.1	0.01	0.89	0.09	-0.02	0.85	0.07	-0.08	0.28	0.08	-0.05	0.5	0.06	0.02	0.74	0.07	0.14	0.04
443	1425169	AW450143	S100A7	S100 calcium-binding protein A7 (psoriasin 1)	0.1	-0.16	0.12	0.08	-0.21	0.00758	0.07	-0.03	0.62	0.07	-0.02	0.72	0.07	-0.03	0.61	0.07	-0.03	0.7	0.06	0.02	0.71	0.09	0.16	0.07
444	2923154	NM_000340	SLC2A2	solute carrier family 2 (facilitated glucose transporter), member 2	0.1	-0.16	0.12	0.07	-0.2	0.00853	0.05	-0.03	0.45	0.04	-0.01	0.73	0.05	-0.02	0.59	0.05	-0.02	0.63	0.05	0.01	0.79	0.09	0.15	0.09
445	2410106	AI344669	EIF2B2	eukaryotic translation initiation factor 2B, subunit 2 (beta, 39kD)	0.09	-0.15	0.12	0.07	-0.19	0.00381	0.07	-0.04	0.51	0.06	-0.02	0.73	0.07	-0.03	0.68	0.07	-0.05	0.5	0.07	0.00785	0.91	0.06	0.15	0.02
446	87242	87242		Incyte EST	0.09	-0.15	0.08	0.06	-0.2	0.0016	0.06	-0.05	0.42	0.07	-0.03	0.69	0.07	-0.06	0.42	0.07	-0.04	0.6	0.06	0.02	0.76	0.07	0.12	0.08
447	3190279	AW977879		ESTs	0.1	-0.17	0.08	0.07	-0.21	0.00377	0.08	-0.04	0.65	0.07	-0.06	0.4	0.07	-0.03	0.69	0.06	-0.04	0.49	0.08	0.02	0.8	0.09	0.14	0.12
448	1982416	BE884067	CP	ceruloplasmin (ferroxidase)	0.09	-0.16	0.07	0.07	-0.14	0.05	0.1	0.01	0.92	0.1	-0.02	0.81	0.09	-0.04	0.63	0.1	-0.05	0.63	0.05	0.04	0.42	0.07	0.19	0.00603
449	1803721	AA442703	DKFZP564D0462	hypothetical protein DKFZp564D0462	0.08	-0.15	0.06	0.08	-0.14	0.09	0.06	0.00841	0.88	0.04	-0.02	0.59	0.05	-0.03	0.54	0.06	-0.06	0.36	0.06	0.04	0.48	0.06	0.16	0.00582
450	2253707	AL137364		Homo sapiens mRNA; cDNA DKFZp434E0626 (from clone DKFZp434E0626)	0.09	-0.13	0.13	0.06	-0.15	0.01	0.06	0.00134	0.98	0.05	-0.02	0.78	0.07	-0.05	0.48	0.07	-0.08	0.27	0.05	0.05	0.32	0.05	0.16	0.0011
451	391174	AA142849		Homo sapiens cDNA FLJ11658 fis, clone HEMBA1004577	0.09	-0.17	0.07	0.07	-0.14	0.06	0.06	-0.02	0.77	0.08	-0.01	0.86	0.08	-0.03	0.64	0.07	-0.06	0.45	0.06	0.02	0.67	0.06	0.17	0.00728
452	1846451	AA772322	STAG1	stromal antigen 1	0.08	-0.15	0.05	0.06	-0.14	0.03	0.07	-0.03	0.61	0.07	-0.02	0.76	0.07	-0.06	0.45	0.08	-0.06	0.46	0.05	0.04	0.37	0.05	0.16	0.00128
453	2054641	NM_002765	PRPS2	phosphoribosyl pyrophosphate synthetase 2	0.07	-0.16	0.03	0.05	-0.14	0.00492	0.08	-0.02	0.82	0.07	-0.04	0.61	0.07	-0.04	0.52	0.08	-0.04	0.62	0.03	0.05	0.15	0.05	0.16	0.000472
454	3221102	AI623308		Homo sapiens, clone IMAGE:4047207, mRNA, partial cds	0.07	-0.17	0.02	0.06	-0.15	0.00764	0.08	-0.02	0.79	0.07	-0.03	0.71	0.07	-0.06	0.38	0.08	-0.06	0.46	0.06	0.03	0.6	0.06	0.15	0.02
455	1968653	AK024695		Homo sapiens cDNA: FLJ21042 fis, clone CAE11204	0.08	-0.16	0.05	0.06	-0.18	0.00563	0.07	-0.02	0.82	0.05	-0.04	0.46	0.07	-0.04	0.57	0.07	-0.04	0.61	0.04	0.05	0.21	0.06	0.15	0.00589
456	2059648	AI204090	MRPS10	mitochondrial ribosomal protein S10	0.07	-0.15	0.03	0.05	-0.17	0.00184	0.06	-0.03	0.66	0.06	-0.03	0.67	0.06	-0.05	0.39	0.07	-0.04	0.61	0.05	0.05	0.28	0.05	0.17	0.001
457	3999460	AW104458		ESTs	0.13	-0.15	0.23	0.07	-0.18	0.00511	0.08	-0.02	0.84	0.07	-0.03	0.68	0.07	-0.05	0.44	0.07	-0.04	0.59	0.05	0.04	0.38	0.09	0.17	0.07
458	1960671	AW205277		ESTs	0.08	-0.18	0.02	0.06	-0.18	0.00136	0.08	-0.01	0.86	0.06	-0.03	0.63	0.06	-0.05	0.44	0.07	-0.02	0.76	0.04	0.04	0.33	0.06	0.16	0.00683
459	1795918	AI144285		ESTs	0.08	-0.17	0.03	0.05	-0.18	0.000195	0.08	-0.01	0.88	0.07	-0.02	0.72	0.06	-0.05	0.4	0.07	-0.04	0.6	0.04	0.03	0.51	0.08	0.16	0.04
460	2359841	AK023010	CHC1L	chromosome condensation 1-like	0.1	-0.17	0.1	0.07	-0.18	0.00558	0.05	-0.03	0.58	0.05	-0.00146	0.98	0.05	-0.03	0.55	0.07	-0.07	0.34	0.05	0.04	0.38	0.06	0.19	0.00309
461	1996163	AA406528		ESTs	0.12	-0.17	0.17	0.08	-0.17	0.04	0.08	-0.01	0.86	0.07	-0.02	0.77	0.07	-0.04	0.57	0.08	-0.06	0.45	0.06	0.05	0.44	0.06	0.18	0.00573
462	1741552	AA908949		Homo sapiens PNAS-138 mRNA, complete cds	0.1	-0.19	0.06	0.07	-0.18	0.00873	0.08	-0.00766	0.92	0.08	-0.03	0.66	0.07	-0.05	0.52	0.09	-0.04	0.65	0.06	0.02	0.73	0.09	0.19	0.03
463	343761	AI014510		ESTs	0.08	-0.19	0.02	0.06	-0.15	0.02	0.08	-0.0038	0.96	0.08	-0.01	0.88	0.08	-0.04	0.56	0.08	-0.02	0.79	0.08	0.02	0.83	0.06	0.17	0.00389
464	675807	R17434		ESTs, Weakly similar to T00331 hypothetical protein KIAA0555 [H.sapiens]	0.06	-0.16	0.01	0.05	-0.14	0.00995	0.08	-0.00484	0.95	0.08	-0.03	0.67	0.07	-0.06	0.45	0.08	-0.02	0.84	0.04	0.04	0.28	0.06	0.18	0.0015
465	816159	AW157581	KIAA0855	golgin-67	0.1	-0.15	0.15	0.07	-0.15	0.03	0.09	-0.02	0.85	0.09	-0.05	0.56	0.08	-0.05	0.52	0.09	-0.03	0.76	0.05	0.05	0.28	0.05	0.19	0.000543
466	2132404	AA670046		Homo sapiens mRNA full length insert cDNA clone EUROIMAGE 1913076	0.08	-0.18	0.03	0.06	-0.16	0.01	0.07	-0.04	0.6	0.07	-0.06	0.36	0.06	-0.05	0.42	0.09	-0.04	0.67	0.06	0.05	0.41	0.07	0.19	0.00557
467	530360	AA811893		Homo sapiens mRNA; cDNA DKFZp761G1111 (from clone DKFZp761G1111)	0.08	-0.16	0.06	0.06	-0.16	0.00389	0.05	-0.04	0.41	0.05	-0.04	0.43	0.06	-0.04	0.49	0.07	-0.02	0.76	0.03	0.04	0.23	0.06	0.16	0.00583
468	2111369	BE222271	KIAA0721	KIAA0721 protein	0.06	-0.17	0.00896	0.06	-0.16	0.00692	0.07	-0.04	0.57	0.07	-0.05	0.51	0.06	-0.05	0.44	0.08	-0.02	0.82	0.04	0.04	0.39	0.05	0.17	0.00162
469	931235	AW183010		ESTs	0.07	-0.17	0.01	0.05	-0.17	0.000597	0.06	-0.06	0.28	0.06	-0.04	0.5	0.06	-0.05	0.45	0.07	-0.02	0.81	0.04	0.03	0.4	0.05	0.17	0.000187
470	1977527	BG620880	SCYA13	small inducible cytokine subfamily A (Cys-Cys), member 13	0.07	-0.16	0.02	0.07	-0.15	0.03	0.04	-0.05	0.19	0.05	-0.05	0.28	0.06	-0.04	0.43	0.07	-0.02	0.8	0.05	0.05	0.28	0.05	0.18	0.000148
471	566860	AA897774	C12orf5	chromosome 12 open reading frame 5	0.06	-0.16	0.01	0.08	-0.15	0.05	0.06	-0.05	0.39	0.07	-0.05	0.5	0.06	-0.05	0.38	0.07	-0.04	0.61	0.05	0.04	0.42	0.05	0.18	0.000159
472	517155	N24490		ESTs	0.07	-0.18	0.01	0.09	-0.12	0.18	0.06	-0.05	0.44	0.07	-0.05	0.5	0.07	-0.06	0.37	0.09	-0.03	0.7	0.07	0.02	0.77	0.05	0.18	0.000532
473	2099962	AI821456		ESTs, Weakly similar to ALU1_HUMAN ALU SUBFAMILY J SEQUENCE CONTAMINATION WARNING ENTRY [H.sapiens]	0.08	-0.18	0.03	0.07	-0.15	0.05	0.08	-0.04	0.66	0.08	-0.06	0.46	0.08	-0.06	0.45	0.09	-0.03	0.7	0.06	0.02	0.79	0.07	0.19	0.00451
474	1998061	AI952550	MEF2A	MADS box transcription enhancer factor 2, polypeptide A (myocyte enhancer factor 2A)	0.09	-0.12	0.17	0.07	-0.18	0.01	0.07	-0.03	0.6	0.06	-0.04	0.49	0.06	-0.06	0.36	0.09	-0.07	0.44	0.05	0.05	0.29	0.05	0.12	0.0092
475	2291261	AW976204		ESTs	0.1	-0.15	0.13	0.07	-0.19	0.00391	0.04	-0.04	0.32	0.05	-0.04	0.49	0.05	-0.06	0.27	0.06	-0.07	0.28	0.06	0.05	0.39	0.06	0.15	0.00902
476	1999120	AI249821	FMOD	fibromodulin	0.08	-0.15	0.05	0.05	-0.18	0.000377	0.05	-0.06	0.28	0.07	-0.06	0.35	0.06	-0.06	0.32	0.06	-0.08	0.19	0.05	0.05	0.28	0.07	0.17	0.01
477	1985842	AW976741	UBE2L6	ubiquitin-conjugating enzyme E2L 6	0.07	-0.12	0.1	0.06	-0.13	0.04	0.07	-0.00834	0.91	0.07	-0.03	0.69	0.07	-0.06	0.38	0.09	-0.03	0.7	0.05	0.00138	0.98	0.06	0.15	0.00594
478	2149225	AW298394	HNT	neurotrimin	0.07	-0.13	0.06	0.06	-0.12	0.05	0.07	-0.03	0.64	0.06	-0.04	0.53	0.06	-0.06	0.37	0.08	-0.00172	0.98	0.04	0.00826	0.82	0.06	0.15	0.00966
479	3253716	N20810		ESTs	0.07	-0.13	0.05	0.06	-0.16	0.00501	0.07	-0.02	0.8	0.08	-0.04	0.61	0.08	-0.06	0.43	0.11	-0.08	0.47	0.05	-0.00327	0.95	0.07	0.16	0.02
480	2056290	D86550	DYRK1A	dual-specificity tyrosine-(Y)-phosphorylation regulated kinase 1A	0.08	-0.14	0.08	0.12	-0.15	0.21	0.04	-0.04	0.3	0.04	-0.05	0.24	0.05	-0.08	0.11	0.07	-0.07	0.33	0.09	-0.00428	0.96	0.05	0.16	0.00265
481	987364	AW439816		ESTs, Weakly similar to unnamed protein product [H.sapiens]	0.08	-0.13	0.09	0.06	-0.12	0.05	0.07	-0.05	0.5	0.08	-0.04	0.57	0.08	-0.03	0.66	0.08	0.000148	1	0.03	0.03	0.33	0.04	0.14	0.00206
482	1541075	AI589474		ESTs, Weakly similar to ALU5_HUMAN ALU SUBFAMILY SC SEQUENCE CONTAMINATION WARNING ENTRY [H.sapiens]	0.07	-0.14	0.05	0.07	-0.11	0.14	0.06	-0.06	0.32	0.05	-0.06	0.27	0.06	-0.06	0.31	0.07	-0.0011	0.99	0.04	0.03	0.44	0.04	0.14	0.00118
483	2252822	AW242912	FLJ20605	hypothetical protein FLJ20605	0.08	-0.14	0.08	0.06	-0.1	0.08	0.06	-0.04	0.56	0.06	-0.06	0.32	0.06	-0.05	0.43	0.06	0.02	0.72	0.02	0.04	0.15	0.05	0.14	0.00908
484	1501414	AW296083		Homo sapiens cDNA: FLJ21897 fis, clone HEP03447, highly similar to AF052178 Homo sapiens clone 24523 mRNA sequence	0.07	-0.15	0.02	0.06	-0.13	0.03	0.11	-0.05	0.63	0.12	-0.08	0.53	0.08	-0.03	0.67	0.08	-0.00836	0.92	0.04	0.04	0.27	0.05	0.13	0.00649
485	793332	AI419510		Homo sapiens, Similar to RIKEN cDNA 2010003F10 gene, clone MGC:18031 IMAGE:3924581, mRNA, complete cds	0.07	-0.12	0.08	0.04	-0.12	0.00686	0.04	-0.03	0.43	0.04	-0.05	0.22	0.05	-0.02	0.73	0.05	0.02	0.71	0.04	0.04	0.34	0.04	0.13	0.0021
486	2780529	W72641	HSPC232	hypothetical protein	0.07	-0.12	0.08	0.05	-0.12	0.02	0.08	-0.06	0.43	0.06	-0.04	0.47	0.06	-0.02	0.68	0.06	0.02	0.75	0.02	0.05	0.06	0.05	0.12	0.0082
487	2590267	AW205561		ESTs	0.06	-0.13	0.03	0.05	-0.13	0.00654	0.09	-0.08	0.39	0.08	-0.05	0.56	0.06	-0.01	0.84	0.06	0.03	0.61	0.03	0.04	0.21	0.06	0.12	0.04
488	2314964	BF055237	ZNF302	zinc finger protein 302	0.07	-0.16	0.03	0.06	-0.11	0.07	0.09	-0.01	0.89	0.08	-0.01	0.89	0.08	-0.03	0.69	0.08	-0.02	0.8	0.05	0.05	0.33	0.05	0.13	0.00791
489	1921744	AW161667	DKFZP564B147	DKFZP564B147 protein	0.06	-0.15	0.01	0.04	-0.11	0.00814	0.06	-0.03	0.66	0.07	-0.02	0.81	0.06	-0.02	0.67	0.06	0.00931	0.88	0.03	0.03	0.37	0.05	0.12	0.02
490	2131914	NM_001450	FHL2	four and a half LIM domains 2	0.06	-0.15	0.01	0.04	-0.11	0.01	0.06	-0.05	0.44	0.04	-0.03	0.54	0.04	-0.02	0.66	0.05	0.01	0.82	0.04	0.06	0.11	0.04	0.14	0.000645
491	321875	AA194266		ESTs	0.06	-0.15	0.0094	0.05	-0.12	0.02	0.08	-0.02	0.83	0.07	-0.04	0.58	0.06	-0.05	0.43	0.07	-0.02	0.72	0.03	0.02	0.57	0.05	0.12	0.00775
492	541075	AW976676		ESTs	0.06	-0.15	0.02	0.06	-0.12	0.04	0.08	-0.02	0.79	0.06	-0.05	0.48	0.06	-0.05	0.38	0.08	-0.03	0.7	0.04	0.03	0.46	0.04	0.12	0.005
493	1758524	AI141369	LOC56898	oxidoreductase UCPA	0.07	-0.13	0.06	0.06	-0.12	0.04	0.09	-0.02	0.84	0.08	-0.04	0.57	0.08	-0.04	0.56	0.09	-0.06	0.53	0.04	0.02	0.54	0.04	0.14	0.0016
494	2408013	AL390152	RPS6KL1	hypothetical protein MGC11287 similar to ribosomal protein S6 kinase ,	0.06	-0.15	0.02	0.08	-0.13	0.1	0.08	-0.02	0.75	0.07	-0.04	0.54	0.07	-0.04	0.55	0.07	-0.04	0.57	0.05	0.04	0.37	0.05	0.13	0.00698
495	2779749	BG253352	FLJ22009	hypothetical protein FLJ22009	0.06	-0.14	0.02	0.05	-0.13	0.00743	0.05	-0.03	0.59	0.05	-0.04	0.45	0.06	-0.02	0.74	0.05	-0.05	0.3	0.04	0.06	0.13	0.05	0.12	0.01
496	1969055	AW016451	DPT	dermatopontin	0.06	-0.16	0.01	0.05	-0.12	0.02	0.07	-0.02	0.81	0.06	-0.04	0.51	0.07	-0.05	0.49	0.07	-0.02	0.72	0.04	0.04	0.29	0.04	0.14	0.000694
497	972608	AA843933	KIAA0836	likely homolog of mouse heparin/heparin sulfate-glucuronic acid C5-epimerase	0.1	-0.16	0.11	0.07	-0.12	0.08	0.07	-0.02	0.78	0.07	-0.04	0.57	0.06	-0.05	0.39	0.08	-0.04	0.61	0.05	0.04	0.39	0.05	0.14	0.0026
498	1807359	AF131845	KIAA0993	KIAA0993 protein	0.06	-0.14	0.02	0.06	-0.12	0.04	0.04	-0.03	0.54	0.06	-0.05	0.36	0.04	-0.04	0.36	0.05	-0.03	0.52	0.05	0.03	0.46	0.05	0.15	0.00151
499	624334	N62902	NXPH1	neurexophilin 1	0.06	-0.14	0.03	0.06	-0.12	0.03	0.06	-0.02	0.74	0.06	-0.04	0.46	0.06	-0.04	0.53	0.07	-0.03	0.71	0.04	0.05	0.16	0.04	0.15	0.00088
500	3524393	AA923267	AP1G1	adaptor-related protein complex 1, gamma 1 subunit	0.06	-0.15	0.02	0.06	-0.1	0.08	0.06	-0.05	0.48	0.07	-0.04	0.52	0.07	-0.05	0.45	0.08	-0.05	0.5	0.03	0.04	0.2	0.04	0.13	0.00444
501	961530	AI365510		Homo sapiens cDNA: FLJ22361 fis, clone HRC06524, highly similar to HSU15426 Human anonymous mRNA sequence with CCA repeat region	0.07	-0.14	0.05	0.05	-0.1	0.04	0.06	-0.05	0.41	0.07	-0.02	0.72	0.06	-0.06	0.31	0.07	-0.03	0.62	0.03	0.04	0.22	0.05	0.15	0.002
502	893370	AI609073		ESTs	0.06	-0.14	0.03	0.05	-0.12	0.03	0.04	-0.04	0.3	0.04	-0.06	0.15	0.06	-0.05	0.42	0.06	-0.03	0.61	0.04	0.06	0.14	0.04	0.14	0.00183
503	2274915	AI350647	KIAA0701	KIAA0701 protein	0.11	-0.14	0.19	0.09	-0.18	0.05	0.04	-0.05	0.21	0.06	-0.00724	0.9	0.06	-0.03	0.62	0.06	-0.03	0.64	0.05	0.04	0.43	0.07	0.18	0.00607
504	2132713	BE855758	LOC51028	CGI-145 protein	0.08	-0.08	0.33	0.06	-0.19	0.00187	0.06	-0.03	0.54	0.06	-0.00772	0.9	0.06	-0.03	0.55	0.05	-0.04	0.49	0.05	0.03	0.52	0.09	0.16	0.07
505	786494	BG500474		ESTs	0.1	-0.12	0.22	0.1	-0.17	0.09	0.07	-0.03	0.69	0.08	-0.02	0.78	0.07	-0.05	0.48	0.09	-0.06	0.52	0.08	0.03	0.65	0.07	0.2	0.0036
506	1981715	AW827085	HFL-EDDG1	erythroid differentiation and denucleation factor 1	0.08	-0.13	0.13	0.05	-0.14	0.00531	0.07	-0.00509	0.94	0.05	-0.00984	0.85	0.06	-0.03	0.61	0.06	-0.00034	1	0.03	0.03	0.44	0.08	0.08	0.28
507	1986028	BE395161	PSMB2	proteasome (prosome, macropain) subunit, beta type, 2	0.07	-0.14	0.05	0.05	-0.14	0.00358	0.05	-0.04	0.4	0.04	-0.06	0.15	0.04	-0.07	0.14	0.06	0.02	0.74	0.03	0.01	0.63	0.06	0.11	0.08
508	2486081	AI249145	C1orf13	chromosome 1 open reading frame 13	0.07	-0.14	0.07	0.05	-0.15	0.000818	0.06	-0.05	0.45	0.06	-0.06	0.3	0.06	-0.07	0.21	0.06	0.00881	0.87	0.04	0.02	0.63	0.05	0.1	0.03
509	2816709	AB007883	KIAA0423	KIAA0423 protein	0.08	-0.13	0.08	0.05	-0.14	0.00545	0.05	-0.06	0.24	0.06	-0.06	0.27	0.05	-0.08	0.1	0.07	-0.01	0.87	0.05	0.03	0.55	0.05	0.1	0.05
510	2107343	AA657981	NDUFA10	NADH dehydrogenase (ubiquinone) 1 alpha subcomplex, 10 (42kD)	0.08	-0.14	0.07	0.05	-0.14	0.00529	0.07	-0.02	0.74	0.06	-0.05	0.44	0.06	-0.06	0.29	0.08	-0.01	0.85	0.03	0.02	0.52	0.07	0.1	0.13
511	1366817	R58925		EST	0.08	-0.14	0.08	0.05	-0.14	0.00833	0.06	-0.03	0.63	0.05	-0.04	0.43	0.05	-0.05	0.32	0.06	0.00716	0.91	0.04	0.02	0.56	0.06	0.09	0.12
512	2406346	AW118801		ESTs	0.07	-0.11	0.11	0.05	-0.14	0.00611	0.05	-0.04	0.49	0.04	-0.03	0.5	0.05	-0.06	0.2	0.06	0.00514	0.93	0.04	0.02	0.66	0.05	0.1	0.06
513	2751667	AI202106	LOC56148	hypothetical protein	0.07	-0.13	0.06	0.05	-0.13	0.00593	0.04	-0.06	0.15	0.04	-0.03	0.46	0.05	-0.05	0.29	0.05	-0.01	0.77	0.04	0.02	0.65	0.05	0.09	0.07
514	1923658	AI333482	BDPL	BTB domain protein BDPL	0.07	-0.13	0.06	0.04	-0.12	0.0034	0.05	-0.08	0.16	0.05	-0.04	0.46	0.04	-0.05	0.26	0.05	0.02	0.65	0.03	0.03	0.39	0.05	0.1	0.04
515	2234421	N64780	KIAA0978	KIAA0978 protein	0.06	-0.13	0.03	0.05	-0.12	0.00688	0.06	-0.04	0.47	0.06	-0.03	0.58	0.06	-0.04	0.53	0.07	-0.06	0.38	0.04	-0.00964	0.8	0.06	0.09	0.12
516	2276483	AA419498	KAL1	Kallmann syndrome 1 sequence	0.08	-0.14	0.06	0.05	-0.14	0.0058	0.06	-0.05	0.36	0.05	-0.00691	0.9	0.06	-0.06	0.31	0.06	-0.04	0.46	0.04	0.00038	0.99	0.05	0.08	0.14
517	2220582	2220582		Incyte EST	0.09	-0.21	0.02	0.05	-0.15	0.00208	0.05	-0.05	0.35	0.05	-0.02	0.66	0.05	-0.04	0.47	0.07	0.04	0.55	0.05	0.00556	0.92	0.06	0.18	0.00133
518	608210	AI025037	PPT2	palmitoyl-protein thioesterase 2	0.07	-0.17	0.01	0.06	-0.14	0.04	0.04	-0.05	0.25	0.05	-0.02	0.71	0.05	-0.03	0.56	0.06	0.01	0.85	0.05	0.02	0.61	0.06	0.17	0.00706
519	1575410	AF053316	PKD2L1	polycystic kidney disease 2-like 1	0.06	-0.16	0.01	0.06	-0.1	0.07	0.05	-0.05	0.28	0.04	0.000649	0.99	0.05	-0.03	0.51	0.05	0.01	0.79	0.06	-0.02	0.79	0.04	0.15	0.000623
520	2714836	BG386640		ESTs	0.07	-0.15	0.04	0.05	-0.15	0.00193	0.04	-0.05	0.22	0.05	-0.00753	0.87	0.04	-0.01	0.8	0.05	-0.01	0.82	0.04	0.000916	0.98	0.06	0.11	0.07
521	1702350	AI935984	GADD45A	growth arrest and DNA-damage-inducible, alpha	0.07	-0.15	0.02	0.05	-0.15	0.00195	0.04	-0.06	0.14	0.04	-0.02	0.59	0.04	-0.01	0.75	0.05	-0.000524	0.99	0.03	-0.01	0.72	0.07	0.12	0.06
522	213516	AI567946	TTC4	tetratricopeptide repeat domain 4	0.08	-0.2	0.00733	0.11	-0.15	0.18	0.04	-0.06	0.12	0.05	-0.03	0.55	0.07	-0.07	0.33	0.06	0.00687	0.92	0.08	0.00792	0.92	0.05	0.13	0.02
523	2922927	AW515838	ICSBP1	interferon consensus sequence binding protein 1	0.07	-0.2	0.00538	0.06	-0.11	0.05	0.05	-0.08	0.07	0.05	-0.05	0.34	0.04	-0.07	0.12	0.05	0.03	0.58	0.05	0.00838	0.87	0.07	0.1	0.12
524	942961	AI363497	FLJ11164	hypothetical protein FLJ11164	0.07	-0.09	0.19	0.06	-0.2	0.00151	0.06	-0.01	0.81	0.06	-0.02	0.7	0.06	-0.03	0.57	0.04	0.00867	0.84	0.04	0.03	0.42	0.06	0.13	0.03
525	2077090	X68830	IAPP	islet amyloid polypeptide	0.08	-0.14	0.1	0.05	-0.18	0.000552	0.07	-0.06	0.44	0.08	-0.03	0.76	0.06	-0.05	0.42	0.04	0.03	0.56	0.05	0.02	0.62	0.06	0.12	0.06
526	1653741	NM_000396	CTSK	cathepsin K (pycnodysostosis)	0.09	-0.16	0.07	0.06	-0.21	0.000818	0.06	-0.04	0.57	0.08	-0.06	0.48	0.07	-0.01	0.85	0.08	0.06	0.41	0.04	0.02	0.58	0.06	0.14	0.02
527	1413451	AA436624	FABP7	fatty acid binding protein 7, brain	0.08	-0.19	0.02	0.06	-0.16	0.00391	0.05	-0.02	0.66	0.06	-0.04	0.48	0.08	-0.03	0.75	0.07	0.04	0.57	0.04	0.04	0.42	0.07	0.14	0.06
528	3254419	AI564142	TESK2	testis-specific kinase 2	0.1	-0.15	0.14	0.09	-0.23	0.00939	0.09	-0.00228	0.98	0.08	-0.02	0.8	0.07	-0.04	0.58	0.08	-0.01	0.85	0.07	0.03	0.61	0.09	0.17	0.06
529	1267613	N63894		ESTs	0.08	-0.16	0.05	0.09	-0.23	0.00948	0.1	-0.00178	0.99	0.09	-0.02	0.86	0.09	-0.00276	0.97	0.1	0.00201	0.98	0.06	0.02	0.75	0.05	0.14	0.00821
530	2256174	AW269626		ESTs	0.09	-0.18	0.05	0.07	-0.21	0.00228	0.08	-0.02	0.77	0.07	-0.03	0.62	0.07	-0.05	0.44	0.07	-0.00281	0.97	0.06	0.05	0.44	0.08	0.14	0.08
531	2042578	AW451747	CSPG5	chondroitin sulfate proteoglycan 5 (neuroglycan C)	0.08	-0.16	0.04	0.05	-0.19	0.000283	0.06	-0.03	0.66	0.05	-0.05	0.34	0.06	-0.06	0.33	0.06	-0.00722	0.9	0.04	0.05	0.3	0.06	0.16	0.00381
532	1841482	AW438915		ESTs	0.09	-0.18	0.04	0.07	-0.2	0.0068	0.07	-0.05	0.42	0.06	-0.04	0.55	0.08	-0.04	0.63	0.07	-0.01	0.85	0.04	0.01	0.7	0.07	0.18	0.00597
533	1998288	AI342337	CILP	cartilage intermediate layer protein, nucleotide pyrophosphohydrolase	0.19	-0.23	0.24			1	0.04	-0.07	0.07	0.04	-0.03	0.43	0.06	-0.05	0.33	0.05	-0.02	0.72	0.11	0.000847	0.99	0.06	0.2	0.00181
534	2104145	NM_012190	FTHFD	formyltetrahydrofolate dehydrogenase	0.08	-0.18	0.02	0.06	-0.17	0.00235	0.07	-0.07	0.33	0.07	-0.08	0.27	0.07	-0.06	0.41	0.08	-0.01	0.87	0.05	0.04	0.5	0.07	0.19	0.00421
535	690313	AA451821	IGFBP7	insulin-like growth factor binding protein 7	0.08	-0.15	0.07	0.07	-0.17	0.02	0.05	-0.08	0.09	0.04	-0.05	0.22	0.05	-0.06	0.22	0.06	-0.02	0.69	0.06	0.03	0.62	0.08	0.21	0.00679
536	871360	AI129762	CD163	CD163 antigen	0.08	-0.15	0.05	0.05	-0.15	0.00445	0.05	-0.09	0.06	0.04	-0.05	0.2	0.05	-0.06	0.23	0.06	-0.01	0.84	0.04	0.03	0.47	0.07	0.21	0.00157
537	2749792	BC008459	RDC1	G protein-coupled receptor	0.07	-0.22	0.00205	0.08	-0.18	0.03	0.04	-0.09	0.02	0.06	-0.06	0.31	0.06	-0.07	0.24	0.07	-0.03	0.67	0.08	0.04	0.57	0.05	0.17	0.00148
538	2455046	BG287253	FABP4	fatty acid binding protein 4, adipocyte	0.06	-0.21	0.000628	0.07	-0.16	0.03	0.06	-0.1	0.07	0.05	-0.07	0.21	0.04	-0.08	0.05	0.05	0.00796	0.87	0.06	0.03	0.58	0.05	0.17	0.000174
539	2758733	AI421115	KIAA0653	KIAA0653 protein, B7-like protein	0.07	-0.18	0.0073	0.06	-0.16	0.00492	0.06	-0.08	0.2	0.07	-0.07	0.35	0.07	-0.09	0.19	0.09	-0.05	0.55	0.05	-0.00155	0.98	0.04	0.15	0.000891
540	1552337	AA436295	SH3GLB1	SH3-domain, GRB2-like, endophilin B1	0.08	-0.18	0.02	0.06	-0.16	0.00694	0.06	-0.07	0.24	0.06	-0.08	0.19	0.07	-0.09	0.23	0.09	-0.06	0.54	0.05	-0.00732	0.88	0.07	0.16	0.02
541	2060017	2060017		Incyte EST	0.09	-0.13	0.14	0.07	-0.18	0.00905	0.04	-0.08	0.05	0.05	-0.05	0.3	0.06	-0.06	0.27	0.08	-0.04	0.57	0.06	-0.01	0.87	0.08	0.16	0.05
542	2244109	AI312083		ESTs, Moderately similar to ALU5_HUMAN ALU SUBFAMILY SC SEQUENCE CONTAMINATION WARNING ENTRY [H.sapiens]	0.07	-0.16	0.02	0.06	-0.17	0.00595	0.05	-0.08	0.11	0.05	-0.06	0.19	0.05	-0.07	0.19	0.08	-0.02	0.81	0.05	0.000876	0.99	0.06	0.15	0.02
543	2363262	AI187171	KIAA1434	hypothetical protein FLJ11085	0.11	-0.17	0.13	0.07	-0.18	0.00896	0.06	-0.05	0.38	0.06	-0.07	0.27	0.06	-0.08	0.19	0.08	-0.05	0.55	0.07	0.02	0.75	0.08	0.18	0.04
544	2456393	BF182778	FLJ10718	hypothetical protein FLJ10718	0.08	-0.21	0.00649	0.11	-0.17	0.11	0.04	-0.06	0.16	0.05	-0.05	0.23	0.05	-0.1	0.03	0.06	-0.07	0.26	0.09	0.02	0.85	0.06	0.18	0.00269
545	1209813	N67901	KIAA0301	KIAA0301 protein	0.06	-0.19	0.00189	0.09	-0.2	0.02	0.07	-0.04	0.53	0.07	-0.05	0.5	0.07	-0.07	0.28	0.08	-0.04	0.6	0.06	-0.000353	1	0.06	0.17	0.00221
546	1367862	AA699839	DKFZp761D221	hypothetical protein DKFZp761D221	0.13	-0.16	0.23	0.09	-0.26	0.00371	0.06	-0.07	0.25	0.06	-0.07	0.29	0.06	-0.08	0.17	0.07	-0.03	0.64	0.09	0.03	0.7	0.07	0.19	0.00943
547	942100	AV707424	HSD3B2	hydroxy-delta-5-steroid dehydrogenase, 3 beta- and steroid delta-isomerase 2	0.09	-0.21	0.02	0.07	-0.23	0.00129	0.07	-0.05	0.45	0.05	-0.07	0.19	0.05	-0.06	0.27	0.04	-0.04	0.37	0.07	-0.00127	0.99	0.05	0.22	9.58e-06
548	2582217	AL570789	TLR3	toll-like receptor 3	0.09	-0.16	0.08	0.06	-0.22	0.000623	0.05	-0.1	0.03	0.04	-0.07	0.08	0.05	-0.09	0.09	0.05	-0.04	0.33	0.06	-0.02	0.76	0.09	0.16	0.08
549	535732	AI955159	HSPA1L	heat shock 70kD protein-like 1	0.09	-0.16	0.08	0.06	-0.22	0.000674	0.04	-0.08	0.04	0.06	-0.04	0.44	0.06	-0.05	0.42	0.06	0.00276	0.96	0.04	0.04	0.32	0.07	0.17	0.02
550	2822330	BC009794	VIP	vasoactive intestinal peptide	0.09	-0.16	0.07	0.06	-0.23	7.67e-05	0.07	-0.09	0.23	0.07	-0.08	0.27	0.06	-0.05	0.39	0.07	0.03	0.67	0.04	0.04	0.4	0.09	0.17	0.05
551	2132424	AI539296		Homo sapiens, clone IMAGE:4139786, mRNA, partial cds	0.07	-0.17	0.02	0.08	-0.22	0.00656	0.06	-0.11	0.07	0.05	-0.07	0.13	0.05	-0.07	0.17	0.05	-0.01	0.78	0.07	0.02	0.73	0.08	0.18	0.02
552	810787	AA448003		ESTs	0.08	-0.15	0.05	0.11	-0.26	0.01	0.04	-0.08	0.07	0.04	-0.08	0.06	0.05	-0.09	0.04	0.05	0.02	0.71	0.05	0.04	0.39	0.05	0.17	0.000236
553	2550995	V00549	IFNA2	interferon, alpha 2	0.11	-0.13	0.24	0.08	-0.22	0.0089	0.09	-0.08	0.37	0.1	-0.08	0.42	0.07	-0.09	0.21	0.05	0.03	0.59	0.07	0.05	0.47	0.06	0.16	0.01
554	1309552	BF110626	HRMT1L1	HMT1 (hnRNP methyltransferase, S. cerevisiae)-like 1	0.08	-0.18	0.02	0.09	-0.17	0.06	0.07	-0.09	0.2	0.08	-0.04	0.64	0.05	-0.1	0.06	0.05	0.04	0.35	0.06	0.02	0.8	0.07	0.18	0.00995
555	1726911	AW118080		ESTs, Weakly similar to I38022 hypothetical protein [H.sapiens]	0.08	-0.2	0.01	0.12	-0.2	0.08	0.04	-0.12	0.00813	0.04	-0.13	0.00509	0.07	-0.08	0.24	0.05	-0.00426	0.93	0.06	0.00135	0.98	0.06	0.16	0.0067
556	3367181	AK025490		Homo sapiens cDNA: FLJ21837 fis, clone HEP01664	0.09	-0.15	0.1	0.06	-0.18	0.00296	0.07	-0.12	0.09	0.07	-0.1	0.13	0.05	-0.09	0.07	0.05	0.01	0.77	0.04	0.03	0.43	0.07	0.19	0.00549
557	3118873	AW022349	CYP24	cytochrome P450, subfamily XXIV (vitamin D 24-hydroxylase)	0.07	-0.17	0.00819	0.07	-0.16	0.04	0.05	-0.1	0.03	0.06	-0.1	0.08	0.04	-0.09	0.04	0.04	0.01	0.79	0.05	0.03	0.54	0.06	0.2	0.00209
558	1725869	AI762851	SC5DL	sterol-C5-desaturase (fungal ERG3, delta-5-desaturase)-like	0.08	-0.19	0.02	0.06	-0.15	0.00877	0.05	-0.08	0.1	0.04	-0.12	0.00291	0.05	-0.1	0.07	0.06	-0.05	0.39	0.1	0.03	0.74	0.07	0.19	0.00544
559	2570544	AW316890		ESTs	0.07	-0.15	0.03	0.06	-0.17	0.00456	0.06	-0.07	0.26	0.1	-0.18	0.07	0.06	-0.06	0.3	0.07	-0.02	0.73	0.04	0.02	0.71	0.06	0.16	0.00911
560	197908	BF852901	TSC22	transforming growth factor beta-stimulated protein TSC-22	0.13	-0.17	0.19	0.05	-0.16	0.00101	0.06	-0.12	0.03	0.05	-0.07	0.17	0.06	-0.12	0.03	0.05	0.05	0.33	0.07	0.01	0.86	0.08	0.05	0.58
561	2429438	AA978069		ESTs	0.11	-0.11	0.28	0.11	-0.19	0.09	0.06	-0.12	0.06	0.06	-0.08	0.18	0.06	-0.03	0.61	0.06	0.05	0.39	0.08	0.02	0.84	0.07	0.2	0.00455
562	1289539	H10353		ESTs	0.06	-0.19	0.00143	0.05	-0.15	0.00448	0.07	-0.07	0.33	0.07	-0.11	0.11	0.06	-0.03	0.6	0.07	0.09	0.2	0.04	0.04	0.34	0.06	0.22	0.000525
563	2517826	AW020808		ESTs	0.07	-0.17	0.02	0.06	-0.18	0.00236	0.1	-0.08	0.42	0.09	-0.12	0.2	0.08	-0.05	0.5	0.09	0.08	0.4	0.05	0.00818	0.88	0.07	0.23	0.00202
564	1633286	AI784149	TM4SF4	transmembrane 4 superfamily member 4	0.09	-0.17	0.05	0.08	-0.12	0.13	0.12	-0.12	0.31	0.1	-0.12	0.22	0.08	-0.06	0.43	0.09	0.11	0.23	0.06	-0.00919	0.88	0.07	0.23	0.00129
565	1448284	AA430471	CENTA2	centaurin, alpha 2	0.08	-0.21	0.0043	0.08	-0.25	0.00214	0.06	-0.1	0.1	0.07	-0.13	0.05	0.08	-0.08	0.31	0.05	0.1	0.04	0.07	0.04	0.56	0.07	0.18	0.00621
566	2956129	AW474263	DKFZP434N061	DKFZP434N061 protein	0.08	-0.2	0.01	0.08	-0.24	0.00218	0.06	-0.08	0.17	0.07	-0.12	0.11	0.07	-0.07	0.28	0.08	0.08	0.32	0.06	0.02	0.78	0.07	0.18	0.008
567	3033662	AA932788		ESTs, Weakly similar to I38022 hypothetical protein [H.sapiens]	0.08	-0.22	0.00766	0.05	-0.21	7.29e-05	0.08	-0.1	0.2	0.08	-0.15	0.05	0.05	-0.1	0.05	0.08	0.1	0.24	0.04	0.03	0.54	0.06	0.16	0.00779
568	2745159	AA460333	KIAA1466	KIAA1466 protein	0.08	-0.19	0.02	0.07	-0.22	0.0022	0.11	-0.13	0.23	0.08	-0.16	0.05	0.08	-0.09	0.27	0.09	0.07	0.44	0.05	0.02	0.66	0.1	0.14	0.15
569	1526570	AA282067		ESTs	0.07	-0.18	0.01	0.07	-0.21	0.00213	0.12	-0.15	0.2	0.11	-0.12	0.27	0.09	-0.09	0.36	0.1	0.09	0.38	0.05	0.01	0.85	0.05	0.2	9.31e-05
570	2155690	AV726478		AV726478 HTC Homo sapiens cDNA clone HTCABA08 5', mRNA sequence.	0.07	-0.17	0.01	0.07	-0.15	0.03	0.11	-0.19	0.08	0.1	-0.11	0.26	0.07	-0.07	0.26	0.08	0.06	0.47	0.06	0.02	0.74	0.05	0.14	0.00713
571	1848288	AW271652	OR2I6	olfactory receptor, family 2, subfamily I, member 6	0.07	-0.18	0.00696	0.05	-0.16	0.00143	0.09	-0.16	0.08	0.1	-0.12	0.2	0.1	-0.1	0.28	0.1	0.09	0.37	0.04	0.00819	0.85	0.06	0.13	0.04
572	2070637	AI868274		ESTs, Weakly similar to 2109260A B cell growth factor [H.sapiens]	0.07	-0.17	0.00848	0.08	-0.14	0.08	0.09	-0.16	0.08	0.09	-0.12	0.16	0.09	-0.12	0.19	0.09	0.04	0.64	0.05	-0.00611	0.9	0.05	0.13	0.00852
573	1712190	AI823779		Homo sapiens mRNA; cDNA DKFZp586H021 (from clone DKFZp586H021)	0.07	-0.17	0.02	0.06	-0.14	0.02	0.07	-0.14	0.05	0.08	-0.13	0.1	0.06	-0.08	0.17	0.07	0.1	0.15	0.05	-0.00805	0.87	0.06	0.16	0.00739
574	1382505	AA565952	IPLA2(GAMMA)	intracellular membrane-associated calcium-independent phospholipase A2 gamma	0.07	-0.18	0.00775	0.05	-0.11	0.03	0.1	-0.17	0.08	0.08	-0.14	0.1	0.08	-0.08	0.31	0.08	0.09	0.3	0.05	0.01	0.84	0.05	0.15	0.0042
575	2763794	AI689610		tx95a10.x1 NCI_CGAP_Ut4 Homo sapiens cDNA clone IMAGE:2277306 3', mRNA sequence.	0.07	-0.17	0.02	0.08	-0.1	0.18	0.09	-0.16	0.07	0.09	-0.11	0.2	0.06	-0.08	0.19	0.07	0.06	0.4	0.05	-0.02	0.76	0.05	0.14	0.00635
576	2884768	NM_001244	TNFSF8	tumor necrosis factor (ligand) superfamily, member 8	0.06	-0.17	0.00837	0.1	-0.09	0.34	0.11	-0.19	0.07	0.09	-0.16	0.06	0.08	-0.09	0.24	0.08	0.1	0.21	0.07	0.03	0.65	0.07	0.12	0.09
577	2922438	AI554017	PTPLA	protein tyrosine phosphatase-like (proline instead of catalytic arginine), member a	0.07	-0.15	0.03	0.07	-0.15	0.04	0.09	-0.22	0.01	0.06	-0.17	0.0073	0.07	-0.1	0.14	0.08	0.04	0.61	0.12	0.00335	0.98	0.06	0.15	0.01
578	1664327	AA460239		Homo sapiens cDNA FLJ10196 fis, clone HEMBA1004776	0.06	-0.15	0.02	0.07	-0.13	0.07	0.13	-0.19	0.14	0.09	-0.16	0.09	0.08	-0.11	0.18	0.1	0.08	0.46	0.05	0.05	0.36	0.06	0.15	0.00953
579	2469171	AW449258		ESTs	0.07	-0.15	0.02	0.05	-0.13	0.01	0.15	-0.2	0.18	0.1	-0.2	0.06	0.08	-0.11	0.15	0.11	0.09	0.44	0.05	0.03	0.52	0.05	0.15	0.006
580	2353864	AA992143	FLJ12969	hypothetical protein FLJ12969	0.1	-0.18	0.06	0.05	-0.14	0.00717	0.08	-0.18	0.03	0.06	-0.12	0.05	0.05	-0.11	0.03	0.05	0.03	0.58	0.07	0.05	0.46	0.06	0.17	0.00841
581	2074045	W02719		Homo sapiens mRNA; cDNA DKFZp434M162 (from clone DKFZp434M162)	0.07	-0.18	0.00651	0.07	-0.15	0.03	0.08	-0.14	0.08	0.09	-0.13	0.14	0.07	-0.12	0.11	0.09	0.05	0.6	0.04	0.05	0.2	0.05	0.15	0.00247
582	3169854	AI926246	PIGK	phosphatidylinositol glycan, class K	0.08	-0.17	0.03	0.06	-0.16	0.00405	0.1	-0.17	0.11	0.1	-0.16	0.12	0.08	-0.1	0.21	0.1	0.07	0.5	0.06	0.03	0.58	0.07	0.19	0.00456
583	1430538	AW300687	HTCD37	TcD37 homolog	0.07	-0.19	0.00879	0.05	-0.19	0.000347	0.09	-0.17	0.05	0.09	-0.14	0.11	0.08	-0.08	0.27	0.1	0.1	0.35	0.06	0.03	0.61	0.07	0.16	0.02
584	4192878	N62737	KIAA0626	KIAA0626 gene product	0.07	-0.19	0.0092	0.06	-0.2	0.00137	0.12	-0.16	0.18	0.09	-0.15	0.11	0.09	-0.09	0.32	0.09	0.06	0.52	0.06	0.05	0.42	0.07	0.17	0.02
585	2156762	AI583066		ESTs	0.06	-0.17	0.01	0.05	-0.17	0.000514	0.07	-0.14	0.06	0.09	-0.13	0.12	0.07	-0.11	0.14	0.09	0.07	0.39	0.03	0.04	0.16	0.07	0.15	0.03
586	3729130	AI935615		EST, Highly similar to 1611455A ros1 gene [H.sapiens]	0.06	-0.17	0.00799	0.08	-0.18	0.03	0.1	-0.14	0.15	0.1	-0.12	0.2	0.1	-0.09	0.41	0.11	0.08	0.45	0.04	0.04	0.3	0.05	0.16	0.00227
587	2852248	N59792		EST	0.07	-0.19	0.00958	0.06	-0.18	0.00313	0.09	-0.11	0.22	0.09	-0.14	0.14	0.08	-0.11	0.18	0.1	0.1	0.32	0.05	0.05	0.31	0.06	0.15	0.01
588	2347842	AA902496	LOC51098	CGI-53 protein	0.1	-0.18	0.09	0.07	-0.17	0.00983	0.07	-0.13	0.04	0.09	-0.14	0.11	0.09	-0.11	0.2	0.1	0.1	0.34	0.06	0.04	0.5	0.08	0.1	0.18
589	2349407	AI797434		ESTs	0.07	-0.2	0.00452	0.11	-0.18	0.09	0.08	-0.17	0.03	0.08	-0.19	0.01	0.05	-0.14	0.00846	0.09	0.05	0.59	0.04	0.04	0.4	0.04	0.15	0.000544
590	30690	AA923277	NEK2	NIMA (never in mitosis gene a)-related kinase 2	0.12	-0.11	0.34	0.06	-0.05	0.37	0.08	0.03	0.69	0.08	-0.03	0.73	0.08	-0.01	0.88	0.08	-0.03	0.76	0.08	0.04	0.65	0.06	0.16	0.00972
591	1997493	AW273584		ESTs, Weakly similar to T12543 hypothetical protein DKFZp434M154.1 [H.sapiens]	0.08	-0.1	0.22	0.06	-0.06	0.27	0.08	-0.03	0.75	0.08	-0.05	0.5	0.07	-0.05	0.5	0.09	-0.04	0.65	0.03	0.02	0.59	0.05	0.19	0.000153
592	1923631	AA533099	C1orf21	chromosome 1 open reading frame 21	0.06	-0.11	0.09	0.09	-0.06	0.49	0.07	-0.03	0.66	0.06	-0.06	0.34	0.06	-0.07	0.21	0.07	-0.04	0.59	0.05	0.03	0.61	0.05	0.15	0.00171
593	1392419	NM_005760	CBF2	CCAAT-box-binding transcription factor	0.07	-0.05	0.54	0.08	-0.06	0.44	0.19	0.1	0.61	0.14	-0.08	0.55	0.12	-0.00201	0.99	0.13	-0.03	0.81	0.04	0.03	0.52	0.05	0.14	0.00619
594	2295453	NM_002407	SCGB2A1	mammaglobin 2	0.07	-0.14	0.04	0.05	-0.08	0.11	0.05	-0.04	0.46	0.05	-0.04	0.41	0.06	0.00971	0.88	0.06	-0.02	0.78	0.04	0.06	0.12	0.06	0.24	6.1e-05
595	1926081	AA424184	C1D	nuclear DNA-binding protein	0.07	-0.17	0.00917	0.05	-0.1	0.04	0.06	-0.04	0.55	0.08	-0.04	0.64	0.07	-0.04	0.56	0.08	-0.04	0.59	0.04	0.05	0.16	0.06	0.19	0.00372
596	1979640	AA493367	VBP1	von Hippel-Lindau binding protein 1	0.08	-0.14	0.07	0.04	-0.09	0.03	0.06	-0.02	0.76	0.05	-0.07	0.17	0.06	-0.08	0.19	0.08	-0.09	0.27	0.06	0.03	0.62	0.06	0.2	0.00163
597	372315	AI978643		ESTs	0.09	-0.2	0.03	0.11	-0.18	0.1	0.07	-0.0074	0.92	0.08	-0.02	0.79	0.08	-0.05	0.55	0.08	-0.11	0.19	0.09	-0.00839	0.92	0.07	0.18	0.00707
598	1980117	AI796353	FGL2	fibrinogen-like 2	0.1	-0.17	0.08	0.06	-0.24	0.000179	0.07	-0.02	0.71	0.08	-0.00973	0.9	0.07	-0.04	0.56	0.07	-0.05	0.49	0.05	0.02	0.72	0.09	0.18	0.05
599	2257338	AA702138		ESTs	0.1	-0.13	0.2	0.06	-0.22	0.000275	0.06	-0.04	0.5	0.06	-0.00837	0.89	0.07	-0.06	0.4	0.07	-0.07	0.37	0.05	0.00711	0.89	0.08	0.19	0.02
600	2360220	AI376803	FLJ11191	hypothetical protein FLJ11191	0.1	-0.17	0.08	0.1	-0.23	0.02	0.06	-0.04	0.49	0.07	-0.00411	0.95	0.07	-0.05	0.44	0.09	-0.08	0.37	0.08	0.02	0.84	0.06	0.24	3.48e-05
601	3555167	BG187172	CSN1	casein, alpha	0.13	-0.21	0.09	0.12	-0.19	0.13	0.05	0.00377	0.94	0.05	0.00736	0.87	0.06	-0.03	0.66	0.07	-0.05	0.41	0.09	0.01	0.89	0.08	0.22	0.00808
602	2202630	AW469408	KIAA1373	KIAA1373 protein	0.1	-0.13	0.2	0.07	-0.21	0.00496	0.08	-0.09	0.27	0.07	0.00227	0.97	0.05	0.00179	0.97	0.06	-0.04	0.51	0.06	-0.02	0.75	0.08	0.18	0.03
603	1596355	AI074018	KIAA0350	KIAA0350 protein	0.06	-0.17	0.00901	0.07	-0.1	0.17	0.05	0.04	0.42	0.05	0.04	0.44	0.04	0.04	0.38	0.04	0.02	0.7	0.04	0.02	0.71	0.05	0.1	0.04
604	305089	NM_003242	TGFBR2	transforming growth factor, beta receptor II (70-80kD)	0.06	-0.14	0.02	0.06	-0.09	0.17	0.05	0.04	0.42	0.07	0.03	0.69	0.07	0.00823	0.9	0.08	-0.03	0.71	0.05	0.04	0.38	0.05	0.14	0.00793
605	2328327	BE177965	KIAA0710	KIAA0710 gene product	0.06	-0.13	0.03	0.05	-0.11	0.02	0.07	0.02	0.76	0.07	0.03	0.7	0.06	0.03	0.63	0.08	0.00546	0.94	0.04	0.04	0.4	0.06	0.16	0.00998
606	1806438	D29641	KIAA0052	KIAA0052 protein	0.06	-0.13	0.02	0.04	-0.1	0.03	0.07	0.06	0.4	0.05	0.05	0.35	0.05	0.01	0.8	0.05	0.03	0.54	0.05	0.06	0.18	0.04	0.12	0.00432
607	1758241	AA765850	CKS1	CDC28 protein kinase 1	0.08	-0.12	0.13	0.04	-0.08	0.07	0.04	0.01	0.74	0.05	-0.00946	0.84	0.04	0.00534	0.9	0.04	0.09	0.03	0.03	0.08	0.00122	0.05	0.13	0.00857
608	5223295	BF793092	SSR4	signal sequence receptor, delta (translocon-associated protein delta)	0.06	-0.09	0.11	0.05	-0.08	0.15	0.08	0.05	0.5	0.08	0.03	0.71	0.07	0.07	0.29	0.07	0.07	0.32	0.03	0.09	0.00754	0.04	0.12	0.00301
609	1639041	NM_000094	COL7A1	collagen, type VII, alpha 1 (epidermolysis bullosa, dystrophic, dominant and recessive)	0.07	-0.18	0.00582	0.06	-0.16	0.01	0.06	0.00642	0.92	0.05	0.04	0.41	0.05	0.06	0.21	0.05	0.08	0.08	0.05	-0.00409	0.94	0.07	0.15	0.03
610	1702752	NM_014737	RASSF2	Ras association (RalGDS/AF-6) domain family 2	0.07	-0.14	0.04	0.06	-0.16	0.00593	0.06	-0.01	0.83	0.05	-0.02	0.77	0.04	0.03	0.48	0.05	0.00827	0.87	0.05	-0.01	0.81	0.07	0.12	0.1
611	2424115	2424115		Incyte EST	0.07	-0.19	0.00541	0.07	-0.16	0.02	0.09	-0.04	0.67	0.07	0.03	0.62	0.06	0.05	0.43	0.07	0.00291	0.97	0.06	-0.02	0.78	0.07	0.15	0.05
612	1817352	BC001257	FAP48	FKBP-associated protein	0.06	-0.13	0.03	0.06	-0.17	0.00841	0.07	0.03	0.61	0.05	0.08	0.14	0.05	0.08	0.12	0.05	-0.07	0.19	0.04	0.02	0.68	0.07	0.16	0.02
613	3367716	AI079331		ESTs	0.08	-0.12	0.12	0.05	-0.14	0.00134	0.05	0.05	0.39	0.05	0.08	0.12	0.05	0.08	0.1	0.06	-0.09	0.13	0.03	0.02	0.45	0.05	0.08	0.09
614	2886942	AI479494		ESTs	0.06	-0.08	0.16	0.05	-0.03	0.51	0.04	-0.11	0.01	0.05	-0.06	0.2	0.04	0.02	0.71	0.04	0.03	0.46	0.03	0.02	0.46	0.04	0.15	0.000331
615	459851	BG179617	RANBP16	RAN binding protein 16	0.07	-0.07	0.26	0.05	-0.02	0.76	0.04	-0.08	0.05	0.05	-0.04	0.35	0.05	-0.00388	0.94	0.04	0.00222	0.96	0.04	0.00763	0.83	0.05	0.15	0.00403
616	189321	BG498060	CPO	coproporphyrinogen oxidase (coproporphyria, harderoporphyria)	0.06	-0.09	0.13	0.04	0.02	0.64	0.05	-0.12	0.03	0.04	-0.05	0.26	0.07	0.02	0.82	0.04	0.000339	0.99	0.04	-0.01	0.77	0.05	0.15	0.00213
617	1334255	AU154042	TTK	TTK protein kinase	0.06	-0.07	0.26	0.06	0.01	0.81	0.05	-0.14	0.00307	0.05	-0.06	0.26	0.04	0.02	0.69	0.05	0.02	0.74	0.05	-0.01	0.81	0.06	0.08	0.16
618	4462162	BE179051	DYSF	dysferlin, limb girdle muscular dystrophy 2B (autosomal recessive)	0.08	-0.05	0.51	0.06	0.06	0.33	0.05	0.03	0.61	0.09	-0.01	0.87	0.08	0.00628	0.94	0.05	0.03	0.51	0.05	-0.04	0.39	0.05	0.13	0.00378
619	1832584	AW469395	LMO7	LIM domain only 7	0.26	-0.28	0.28	0.21	-0.16	0.45	0.1	-0.2	0.04	0.09	-0.24	0.00795	0.08	-0.08	0.28	0.06	-0.1	0.14	0.07	0.06	0.36	0.17	0.24	0.16
620	1889912	AI339959	MGC11324	hypothetical protein MGC11324	0.06	-0.16	0.00731	0.06	-0.17	0.00239	0.12	-0.19	0.11	0.08	-0.15	0.08	0.08	-0.06	0.45	0.08	-0.09	0.22	0.05	0.03	0.54	0.08	0.15	0.06
621	2952693	AI193238	KIAA0624	KIAA0624 protein	0.06	-0.14	0.02	0.04	-0.14	0.000594	0.09	-0.32	0.000225	0.11	-0.17	0.13	0.11	-0.09	0.39	0.06	0.05	0.44	0.07	0.0037	0.96	0.05	0.13	0.0082
622	2585535	AA253408	KIAA0783	KIAA0783 gene product	0.09	-0.16	0.09	0.05	-0.21	5.59e-05	0.08	-0.23	0.00374	0.08	-0.2	0.01	0.06	-0.19	0.0022	0.08	-0.00354	0.97	0.04	-0.01	0.73	0.07	0.14	0.03
623	3033345	AL537100	GPI	glucose phosphate isomerase	0.07	0.02	0.73	0.06	0.01	0.85			1			1			1			1	0.03	0.12	0.000249	0.06	0.1	0.09
624	2197160	M78435	MLL2	myeloid/lymphoid or mixed-lineage leukemia 2			1			1	0.08	-0.18	0.03	0.08	-0.13	0.11	0.06	-0.16	0.00479	0.09	-0.07	0.41	0.13	0.1	0.41			1
625	1002022	AU136987	RNP24	coated vesicle membrane protein	0.06	0.02	0.69	0.04	0.04	0.36	0.08	-0.13	0.08	0.11	-0.2	0.07	0.07	-0.12	0.11	0.08	0.00829	0.92	0.02	0.09	5.94e-05	0.04	0.06	0.15
626	1846226	NM_006667	PGRMC1	progesterone receptor membrane component 1	0.12	-0.04	0.71	0.09	0.02	0.81	0.06	-0.07	0.23	0.05	-0.12	0.0095	0.06	-0.17	0.00409	0.06	-0.05	0.36	0.07	0.18	0.00957	0.1	0.08	0.46
627	428665	BE257647	RRM1	ribonucleotide reductase M1 polypeptide	0.13	0.06	0.62	0.11	0.08	0.45	0.05	-0.00777	0.87	0.05	-0.09	0.1	0.05	-0.16	0.00146	0.06	-0.04	0.49	0.09	0.12	0.2	0.13	-0.02	0.88
628	3679736	AI521362	KRT17	keratin 17	0.08	-0.05	0.51	0.09	0.05	0.59	0.06	-0.04	0.47	0.07	-0.18	0.01	0.05	-0.15	0.00383	0.04	-0.08	0.04	0.05	0.08	0.11	0.06	0.05	0.46
629	2803306	BG389453	CALM2	calmodulin 2 (phosphorylase kinase, delta)	0.08	0.04	0.63	0.07	0.13	0.09	0.07	-0.07	0.31	0.05	-0.2	0.000217	0.07	-0.06	0.36	0.07	-0.05	0.51	0.05	0.13	0.01	0.06	0.15	0.01
630	1760517	NM_005013	NUCB2	nucleobindin 2	0.09	0.00386	0.97	0.08	0.11	0.18	0.05	-0.12	0.02	0.06	-0.24	2.09e-05	0.04	-0.1	0.02	0.04	-0.01	0.77	0.05	0.12	0.00627	0.08	0.17	0.02
631	1733127	AL574109	P4HA1	procollagen-proline, 2-oxoglutarate 4-dioxygenase (proline 4-hydroxylase), alpha polypeptide I	0.07	-0.09	0.22	0.05	0.06	0.23	0.07	-0.09	0.2	0.07	-0.18	0.01	0.06	-0.09	0.13	0.05	-0.06	0.26	0.04	0.1	0.03	0.07	0.25	0.000638
632	1646103	AA543045	MGC3077	hypothetical protein MGC3077	0.06	-0.08	0.22	0.05	-0.05	0.38	0.09	-0.04	0.65	0.07	-0.12	0.08	0.07	-0.09	0.18	0.04	-0.16	0.000197	0.04	0.14	0.000246	0.05	0.11	0.03
633	2155623	AI383067	HT021	HT021	0.11	-0.17	0.11	0.12	-0.02	0.87	0.07	-0.08	0.23	0.07	-0.15	0.02	0.05	-0.15	0.00616	0.05	-0.13	0.00502	0.1	0.18	0.07	0.1	0.11	0.28
634	1402784	BG429134	DLD	dihydrolipoamide dehydrogenase (E3 component of pyruvate dehydrogenase complex, 2-oxo-glutarate complex, branched chain keto acid dehydrogenase complex)	0.1	0.03	0.77	0.09	0.07	0.43	0.06	-0.12	0.04	0.05	-0.2	1.31e-05	0.06	-0.16	0.005	0.06	-0.18	0.00264	0.08	0.14	0.07	0.13	0.04	0.75
635	1798283	S72481	SYPL	synaptophysin-like protein	0.06	0.07	0.25	0.06	0.18	0.00285	0.05	-0.14	0.00301	0.05	-0.21	9.55e-06	0.06	-0.22	9.94e-05	0.06	-0.16	0.00722	0.05	0.09	0.04	0.05	-0.04	0.36
636	1858171	BC002661	KRT13	keratin 13	0.09	-0.02	0.85	0.08	0.16	0.04	0.05	-0.09	0.1	0.06	-0.24	2.62e-05	0.05	-0.18	0.000514	0.04	-0.12	0.00594	0.06	0.14	0.02	0.08	0.02	0.76
637	1518323	AU122673	KRT15	keratin 15	0.06	0.02	0.79	0.06	0.16	0.00354	0.04	-0.09	0.02	0.04	-0.29	1.61e-11	0.05	-0.24	2.71e-07	0.04	-0.15	0.000541	0.04	0.16	0.000151	0.04	-0.02	0.58
638	2501982	AW513199	CRH	corticotropin releasing hormone	0.07	-0.16	0.02	0.04	-0.13	0.00275			1			1			1			1	0.03	0.06	0.09	0.04	0.13	0.00413
639	1901168	BG763990	EMD	emerin (Emery-Dreifuss muscular dystrophy)			1			1	0.05	-0.05	0.33	0.07	-0.15	0.02	0.04	-0.11	0.00557	0.05	0.02	0.68	0.11	0.05	0.63			1
640	2327128	AI524602	MRPS18B	mitochondrial ribosomal protein S18B	0.07	-0.12	0.08	0.06	-0.16	0.00437	0.05	-0.05	0.33	0.05	-0.09	0.08	0.04	-0.11	0.00812	0.04	-0.02	0.58	0.07	0.05	0.49	0.07	0.11	0.1
641	1382703	AW959818	SEC22L1	SEC22, vesicle trafficking protein (S. cerevisiae)-like 1	0.1	-0.13	0.16	0.08	-0.1	0.22	0.09	-0.1	0.26	0.05	-0.16	0.000826	0.07	-0.08	0.31	0.08	-0.00582	0.94	0.04	0.05	0.2	0.07	0.08	0.25
642	1525829	Y13153	KMO	kynurenine 3-monooxygenase (kynurenine 3-hydroxylase)	0.1	-0.09	0.34	0.1	-0.12	0.24	0.05	-0.12	0.02	0.05	-0.13	0.0085	0.06	-0.11	0.05	0.06	-0.01	0.85	0.08	0.04	0.61	0.07	0.11	0.12
643	4821481	AW853012	BAZ1B	bromodomain adjacent to zinc finger domain, 1B	0.07	-0.09	0.19	0.05	-0.06	0.25	0.05	-0.12	0.02	0.06	-0.15	0.00954	0.06	-0.12	0.06	0.05	-0.02	0.72	0.04	0.04	0.32	0.07	0.11	0.12
644	2808289	NM_000273	OA1	ocular albinism 1 (Nettleship-Falls)	0.07	-0.14	0.03	0.04	-0.12	0.00723	0.06	-0.11	0.05	0.05	-0.15	0.00439	0.05	-0.15	0.00677	0.05	-0.02	0.65	0.03	0.04	0.09	0.05	0.09	0.1
645	1831470	X58794	AZU1	azurocidin 1 (cationic antimicrobial protein 37)			1			1	0.05	-0.1	0.05	0.05	-0.12	0.02	0.05	-0.15	0.00238	0.06	0.01	0.8	0.11	0.07	0.5			1
646	2056636	AU117327	PRPS1	phosphoribosyl pyrophosphate synthetase 1			1			1	0.05	-0.1	0.04	0.05	-0.14	0.01	0.05	-0.17	0.000539	0.05	0.02	0.73	0.11	0.09	0.42	0.49	0.03	0.96
647	2636514	AL537916		Homo sapiens, clone MGC:17005 IMAGE:4182067, mRNA, complete cds	0.06	-0.15	0.00997	0.04	-0.07	0.1	0.07	-0.1	0.18	0.06	-0.1	0.1	0.06	-0.13	0.04	0.07	-0.00186	0.98	0.03	0.06	0.1	0.04	0.05	0.22
648	1910719	AL565624	DNAJB2	DnaJ (Hsp40) homolog, subfamily B, member 2	0.07	-0.11	0.1	0.04	-0.12	0.00731	0.06	-0.06	0.36	0.06	-0.1	0.07	0.06	-0.08	0.15	0.05	-0.00563	0.91	0.03	0.009	0.72	0.05	0.05	0.37
649	1493357	AI167988		Homo sapiens cDNA: FLJ22046 fis, clone HEP09276	0.06	-0.17	0.0075	0.08	-0.19	0.02	0.08	-0.12	0.15	0.06	-0.14	0.01	0.07	-0.2	0.00373	0.07	-0.03	0.64	0.05	0.03	0.53	0.06	0.13	0.02
650	3211926	AU141656	SIAT1	sialyltransferase 1 (beta-galactoside alpha-2,6-sialytransferase)	0.11	-0.12	0.31	0.12	-0.16	0.19	0.06	-0.11	0.06	0.06	-0.19	0.00275	0.08	-0.08	0.33	0.06	-0.03	0.57	0.08	0.1	0.17	0.1	0.13	0.23
651	476348	476348		Incyte EST	0.22	-0.22	0.31	0.12	-0.1	0.39	0.05	-0.09	0.05	0.06	-0.17	0.0083	0.06	-0.09	0.15	0.07	-0.05	0.47	0.09	-0.03	0.71	0.13	0.08	0.53
652	1618	AA316727	RPLP1	ribosomal protein, large, P1	0.12	-0.14	0.23	0.11	-0.06	0.56	0.07	-0.17	0.02	0.07	-0.16	0.04	0.05	-0.14	0.00947	0.05	0.02	0.77	0.06	-0.01	0.84	0.1	0.07	0.51
653	2652746	AK024978	LSR68	lipopolysaccharide specific response-68 protein	0.07	-0.14	0.04	0.08	-0.13	0.09	0.05	-0.17	0.00127	0.06	-0.12	0.04	0.05	-0.13	0.00694	0.06	-0.00531	0.93	0.05	-0.00339	0.95	0.08	0.06	0.49
654	1733982	BC000653	DNPEP	aspartyl aminopeptidase	0.08	-0.11	0.17	0.06	-0.1	0.09	0.07	-0.17	0.02	0.08	-0.11	0.19	0.06	-0.14	0.00945	0.08	-1.5e-05	1	0.04	-0.00643	0.86	0.05	0.04	0.39
655	645584	AL543321	GPC3	glypican 3	0.18	-0.14	0.42	0.14	-0.1	0.48	0.05	-0.13	0.00769	0.05	-0.13	0.00473	0.07	-0.13	0.07	0.04	-0.01	0.8	0.24	-0.11	0.65	0.09	0.05	0.58
656	2059691	NM_003945	ATP6V0E	ATPase, H+ transporting, lysosomal (vacuolar proton pump) 9kD	0.06	-0.1	0.08	0.04	-0.03	0.57	0.04	-0.15	0.000448	0.06	-0.18	0.0016	0.04	-0.14	0.000733	0.04	0.000282	0.99	0.04	0.01	0.79	0.05	0.09	0.11
657	1748807	AU133563	PTPRG	protein tyrosine phosphatase, receptor type, G	0.09	-0.09	0.31	0.1	-0.08	0.44	0.05	-0.15	0.00133	0.08	-0.14	0.07	0.07	-0.14	0.03	0.06	-0.00543	0.93	0.04	0.02	0.66	0.07	0.1	0.16
658	1889909	AI275597	GRLF1	glucocorticoid receptor DNA binding factor 1	0.17	-0.09	0.59	0.14	-0.12	0.37	0.06	-0.17	0.00618	0.05	-0.16	0.000868	0.05	-0.13	0.005	0.08	-0.03	0.68	0.09	-0.02	0.81	0.1	0.1	0.29
659	1607304	AI808409	FLJ10450	hypothetical protein FLJ10450	0.06	-0.13	0.02	0.04	-0.06	0.16	0.07	-0.19	0.01	0.07	-0.14	0.06	0.06	-0.19	0.00216	0.06	-0.03	0.61	0.03	-0.00686	0.84	0.05	0.06	0.2
660	1966132	AL096828	dJ963E22.1	Human DNA sequence from clone RP5-963E22 on chromosome 20 Contains the 3' end of a novel gene similar to NY-REN-2 Antigen, 5 CpG islands, ESTs, STSs and GSSs, complete sequence.	0.06	-0.08	0.18	0.06	-0.07	0.28	0.05	-0.17	0.00251	0.05	-0.12	0.01	0.06	-0.14	0.00967	0.04	-0.08	0.08	0.03	0.02	0.41	0.07	0.06	0.4
661	1818969	AI264293	SDFR1	stromal cell derived factor receptor 1	0.08	-0.12	0.15	0.06	-0.06	0.28	0.06	-0.13	0.03	0.05	-0.13	0.00772	0.05	-0.11	0.01	0.05	-0.05	0.32	0.05	0.00996	0.84	0.05	0.08	0.16
662	2926929	BE888197	AES	amino-terminal enhancer of split	0.08	-0.12	0.17	0.08	-0.04	0.65	0.06	-0.14	0.02	0.05	-0.18	0.000532	0.05	-0.15	0.00148	0.05	-0.00629	0.89	0.04	0.05	0.27	0.08	0.03	0.69
663	1811857	AI889004	LYPLA1	lysophospholipase I	0.08	-0.13	0.09	0.07	-0.05	0.5	0.07	-0.19	0.00919	0.05	-0.16	0.00205	0.05	-0.17	0.000373	0.06	0.04	0.56	0.04	0.03	0.39	0.06	0.09	0.14
664	2556746	AA886792	FLJ13187	hypothetical protein FLJ13187	0.06	-0.14	0.02	0.04	-0.08	0.04	0.06	-0.16	0.00527	0.05	-0.16	0.000619	0.05	-0.15	0.00177	0.06	0.06	0.35	0.04	0.04	0.23	0.04	0.1	0.02
665	1754443	BE504696	DKFZP434E2135	hypothetical protein DKFZp434E2135	0.07	-0.14	0.06	0.05	-0.07	0.2	0.08	-0.17	0.03	0.07	-0.13	0.06	0.05	-0.17	0.000246	0.06	-0.00492	0.94	0.03	0.03	0.21	0.05	0.06	0.21
666	2733928	BF309129	ARHC	ras homolog gene family, member C			1	0.07	-0.08	0.29	0.07	-0.22	0.00082	0.08	-0.2	0.01	0.06	-0.17	0.00316	0.07	0.03	0.67	0.04	0.00383	0.93			1
667	3723183	AI498573		ti51e11.x1 NCI_CGAP_Lym12 Homo sapiens cDNA clone IMAGE:2134028 3' similar to gb:M86400 14-3-3 PROTEIN ZETA (HUMAN); mRNA sequence.	0.06	-0.11	0.08	0.04	-0.08	0.04	0.08	-0.23	0.00266	0.06	-0.16	0.00479	0.05	-0.15	0.00324	0.06	0.00724	0.91	0.04	0.02	0.61	0.06	0.09	0.11
668	1384655	BG151515	TAB2	TAK1-binding protein 2	0.07	-0.12	0.09	0.07	-0.13	0.05	0.08	-0.21	0.00808	0.06	-0.2	0.000854	0.06	-0.16	0.00895	0.08	0.00846	0.91	0.05	0.02	0.62	0.08	0.13	0.08
669	1306814	AV716652	RPS29	ribosomal protein S29	0.14	-0.11	0.41	0.19	-0.03	0.88	0.07	-0.27	9.3e-05	0.05	-0.18	0.000167	0.05	-0.14	0.00652	0.05	0.04	0.5	0.13	-0.02	0.9	0.14	0.09	0.5
670	2011270	AI201027	ART3	ADP-ribosyltransferase 3	0.05	-0.07	0.23	0.04	-0.14	0.000649	0.06	-0.21	0.000477	0.06	-0.15	0.00824	0.04	-0.18	7.32e-05	0.04	0.06	0.14	0.03	-0.02	0.46	0.04	0.09	0.05
671	1429870	BG741827	CLN5	ceroid-lipofuscinosis, neuronal 5	0.15	-0.04	0.78	0.13	-0.08	0.53	0.07	-0.17	0.00902	0.05	-0.14	0.00686	0.08	-0.11	0.14	0.06	-0.04	0.52	0.08	0.04	0.6	0.1	0.15	0.11
672	2504737	BG620669	ARPC3	actin related protein 2/3 complex, subunit 3 (21 kD)	0.07	-0.07	0.34	0.05	-0.04	0.44	0.07	-0.16	0.02	0.07	-0.16	0.02	0.05	-0.13	0.00881	0.05	-0.05	0.33	0.05	0.1	0.02	0.06	0.14	0.03
673	311313	NM_000328	RPGR	retinitis pigmentosa GTPase regulator	0.1	-0.15	0.12	0.11	-0.1	0.33	0.04	-0.17	3.49e-05	0.04	-0.16	0.000493	0.04	-0.16	0.000275	0.04	-0.07	0.08	0.08	0.05	0.54	0.06	0.15	0.01
674	2057912	AF062537	CUL3	cullin 3	2.55	-2	0.43			1	0.06	-0.19	0.00195	0.05	-0.17	0.000755	0.06	-0.15	0.00895	0.06	-0.05	0.41	0.11	0.03	0.8			1
675	3818113	BE895330	PTPRJ	protein tyrosine phosphatase, receptor type, J	0.07	-0.09	0.22	0.08	-0.1	0.22	0.05	-0.08	0.12	0.05	-0.13	0.00321	0.05	-0.11	0.03	0.05	-0.05	0.31	0.05	0.05	0.27	0.06	0.01	0.82
676	109018	AA600738	CLIC1	chloride intracellular channel 1	0.08	-0.11	0.19	0.06	-0.06	0.29	0.05	-0.11	0.02	0.06	-0.12	0.05	0.04	-0.13	0.00184	0.05	-0.05	0.28	0.04	0.07	0.09	0.04	0.00206	0.96
677	910930	BE796254	MGC2601	hypothetical protein MGC2601	0.06	-0.06	0.28	0.05	-0.02	0.72	0.05	-0.14	0.00545	0.07	-0.11	0.1	0.06	-0.16	0.00517	0.07	-0.1	0.18	0.04	0.01	0.73	0.04	-0.02	0.62
678	1661432	BG766668	ADAM15	a disintegrin and metalloproteinase domain 15 (metargidin)	0.07	-0.04	0.58	0.06	-0.03	0.67	0.05	-0.13	0.0055	0.04	-0.12	0.00418	0.05	-0.16	0.00213	0.05	-0.04	0.35	0.04	0.03	0.43	0.06	-0.01	0.85
679	1922037	AI872258	XB51	X11L-binding protein 51	0.1	-0.09	0.4	0.09	-0.03	0.77	0.05	-0.11	0.03	0.05	-0.12	0.02	0.05	-0.14	0.00253	0.04	-0.01	0.8	0.05	0.03	0.62	0.08	0.02	0.81
680	2203688	BC001971	CDKN1B	cyclin-dependent kinase inhibitor 1B (p27, Kip1)	0.09	-0.09	0.31	0.07	0.000744	0.99	0.05	-0.15	0.0049	0.05	-0.1	0.05	0.04	-0.15	0.000446	0.05	-0.02	0.77	0.04	0.03	0.5	0.06	-0.01	0.87
681	2197506	AW269604	LOC51304	DHHC1 protein	0.08	-0.09	0.3	0.1	-0.00851	0.93	0.05	-0.1	0.04	0.05	-0.13	0.00532	0.06	-0.19	0.00263	0.05	-0.09	0.08	0.07	0.11	0.12	0.05	-0.03	0.58
682	2060233	NM_002773	PRSS8	protease, serine, 8 (prostasin)	0.08	-0.16	0.04	0.08	-0.09	0.25	0.04	-0.17	9.35e-05	0.06	-0.11	0.07	0.06	-0.16	0.01	0.06	-0.09	0.14	0.04	-0.03	0.44	0.06	-0.02	0.78
683	2132217	AI687946	PDLIM1	PDZ and LIM domain 1 (elfin)	0.06	-0.16	0.00998	0.08	-0.14	0.1	0.05	-0.14	0.00202	0.05	-0.1	0.04	0.05	-0.16	0.00116	0.06	-0.03	0.63	0.04	-0.02	0.61	0.06	0.07	0.29
684	1967339	BC000353	MYOD1	myogenic factor 3	0.12	-0.17	0.14	0.14	-0.17	0.22	0.07	-0.14	0.04	0.06	-0.08	0.23	0.06	-0.17	0.00542	0.09	-0.09	0.34	0.06	-0.02	0.74	0.09	0.1	0.26
685	2286612	AW028717		Homo sapiens mRNA for short form of beta II spectrin, partial	0.07	-0.08	0.25	0.06	-0.01	0.83	0.06	-0.23	7.98e-05	0.05	-0.13	0.02	0.04	-0.09	0.03	0.05	0.04	0.43	0.04	-0.003	0.94	0.06	0.14	0.02
686	747335	BE798873		ESTs, Highly similar to R5HU22 ribosomal protein L17, cytosolic [H.sapiens]	0.08	-0.07	0.42	0.07	-0.03	0.65	0.06	-0.24	2.97e-05	0.05	-0.14	0.00536	0.05	-0.07	0.11	0.05	0.03	0.48	0.05	-0.04	0.49	0.06	0.13	0.03
687	1719670	NM_031862	M17S2	membrane component, chromosome 17, surface marker 2 (ovarian carcinoma antigen CA125)	0.06	-0.13	0.03	0.09	-0.07	0.4	0.08	-0.2	0.0089	0.07	-0.14	0.03	0.05	-0.13	0.01	0.07	0.05	0.49	0.04	-0.02	0.51	0.05	0.13	0.01
688	1995971	AW963244	H2BFA	H2B histone family, member A	0.23	-0.06	0.79	0.12	-0.05	0.71	0.05	-0.2	1.3e-05	0.06	-0.1	0.09	0.05	-0.09	0.08	0.05	0.01	0.8	0.07	-0.06	0.38	0.16	0.09	0.6
689	552800	AI468106	KIAA0742	KIAA0742 protein	0.06	-0.13	0.02	0.07	-0.09	0.2	0.07	-0.19	0.00581	0.07	-0.11	0.12	0.05	-0.11	0.05	0.07	0.04	0.56	0.04	-0.08	0.04	0.04	0.05	0.28
690	2100538	AI536671	PRO1489	hypothetical protein PRO1489	0.08	-0.12	0.14	0.07	-0.06	0.38	0.05	-0.16	0.00138	0.06	-0.09	0.15	0.07	-0.05	0.47	0.06	-0.06	0.36	0.04	-0.03	0.55	0.06	0.14	0.02
691	2595929	AA596013	SERPINB1	serine (or cysteine) proteinase inhibitor, clade B (ovalbumin), member 1	0.07	-0.14	0.06	0.06	-0.11	0.08	0.07	-0.19	0.00486	0.07	-0.1	0.16	0.05	-0.07	0.19	0.06	0.01	0.83	0.04	-0.00499	0.89	0.05	0.12	0.02
692	2903839	NM_004724	ZW10	ZW10 (Drosophila) homolog, centromere/kinetochore protein	0.07	-0.09	0.16	0.05	-0.1	0.05	0.07	-0.17	0.02	0.06	-0.14	0.01	0.07	-0.05	0.44	0.05	0.01	0.8	0.04	0.03	0.55	0.05	0.15	0.00146
693	1900961	BF574758	PLN	phospholamban	0.08	-0.17	0.03	0.12	-0.21	0.08	0.06	-0.17	0.00708	0.05	-0.15	0.00184	0.07	-0.1	0.15	0.06	0.03	0.62	0.08	-0.02	0.76	0.05	0.15	0.00536
694	1752523	AA013274		ESTs	0.08	-0.17	0.02	0.07	-0.13	0.07	0.05	-0.14	0.00637	0.05	-0.13	0.01	0.06	-0.1	0.09	0.05	0.00478	0.92	0.06	-0.04	0.54	0.06	0.15	0.02
695	2191490	AI123976	MSTP031	MSTP031 protein	0.07	-0.16	0.03	0.05	-0.14	0.0023	0.06	-0.14	0.02	0.07	-0.13	0.08	0.05	-0.09	0.1	0.06	-0.04	0.48	0.07	-0.03	0.62	0.07	0.12	0.11
696	2883195	BG031959	GNB2L1	guanine nucleotide binding protein (G protein), beta polypeptide 2-like 1	0.07	-0.03	0.71	0.07	-0.03	0.6	0.06	-0.17	0.00418	0.09	-0.18	0.04	0.06	-0.07	0.29	0.07	0.19	0.01	0.05	0.02	0.71	0.06	0.08	0.21
697	1810945	AL519821	RAB13	RAB13, member RAS oncogene family	0.08	-0.05	0.57	0.07	-0.00756	0.91	0.04	-0.12	0.00324	0.04	-0.19	8.83e-06	0.05	-0.08	0.12	0.07	0.2	0.00299	0.05	0.01	0.82	0.07	0.07	0.26
698	5154122	AV716792	MYL6	myosin, light polypeptide 6, alkali, smooth muscle and non-muscle	0.08	-0.1	0.2	0.05	-0.06	0.21	0.04	-0.14	0.000882	0.08	-0.21	0.01	0.07	-0.14	0.05	0.05	0.2	4.08e-05	0.04	0.03	0.49	0.05	0.08	0.11
699	3139349	BG397760	RPS10	ribosomal protein S10	0.07	-0.05	0.49	0.06	-0.02	0.79	0.05	-0.15	0.00268	0.06	-0.2	0.00107	0.04	-0.08	0.05	0.04	0.12	0.00376	0.05	0.03	0.59	0.06	0.12	0.05
700	2791515	D52096	RPS21	ribosomal protein S21	0.12	-0.11	0.38	0.11	-0.07	0.52	0.04	-0.17	5.97e-05	0.07	-0.2	0.0054	0.06	-0.06	0.28	0.05	0.13	0.005	0.08	0.02	0.75	0.11	0.14	0.23
701	1987127	AW950669	ALOX5AP	arachidonate 5-lipoxygenase-activating protein	0.08	-0.07	0.38	0.09	-0.04	0.7	0.06	-0.16	0.00368	0.06	-0.12	0.04	0.07	-0.06	0.41	0.08	0.11	0.18	0.05	0.02	0.77	0.09	0.12	0.19
702	1858905	NM_002937	RNASE4	ribonuclease, RNase A family, 4	0.11	-0.04	0.71	0.12	0.06	0.62	0.06	-0.15	0.00795	0.07	-0.17	0.01	0.07	-0.1	0.13	0.08	0.11	0.2	0.09	0.02	0.84	0.09	0.1	0.25
703	2190607	BG169494	FLJ20897	hypothetical protein FLJ20897	0.07	-0.11	0.13	0.06	-0.07	0.21	0.06	-0.16	0.01	0.06	-0.19	0.00259	0.05	-0.14	0.00549	0.06	0.12	0.03	0.03	0.04	0.28	0.04	0.06	0.14
704	2734906	AA316067	FAU	Finkel-Biskis-Reilly murine sarcoma virus (FBR-MuSV) ubiquitously expressed (fox derived); ribosomal protein S30	0.06	-0.11	0.09	0.04	-0.04	0.37	0.06	-0.16	0.01	0.05	-0.18	0.000177	0.05	-0.14	0.00563	0.06	0.09	0.14	0.06	-0.00544	0.92	0.05	0.05	0.29
705	2061226	BG705963	COX6A1	cytochrome c oxidase subunit VIa polypeptide 1	0.07	-0.06	0.39	0.06	-0.05	0.45	0.06	-0.14	0.02	0.05	-0.15	0.00164	0.04	-0.11	0.01	0.06	0.12	0.06	0.04	0.02	0.68	0.06	0.08	0.17
706	1487965	D42045	DCLRE1A	DNA-crosslink repair gene SNM1	0.06	-0.03	0.61	0.07	0.04	0.57	0.08	-0.19	0.01	0.05	-0.22	3.6e-06	0.05	-0.08	0.13	0.05	0.11	0.01	0.04	0.02	0.55	0.06	0.00137	0.98
707	2061119	AU145072	EEF2	eukaryotic translation elongation factor 2	0.07	-0.13	0.07	0.06	-0.1	0.11	0.04	-0.21	1.25e-06	0.06	-0.15	0.00704	0.04	-0.09	0.03	0.05	0.17	0.00018	0.04	0.01	0.77	0.05	0.13	0.01
708	2763532	BE304907	EEF1G	eukaryotic translation elongation factor 1 gamma	0.07	-0.1	0.18	0.07	-0.06	0.43	0.05	-0.2	7.31e-05	0.07	-0.25	0.000219	0.05	-0.09	0.11	0.05	0.19	5.44e-05	0.12	-0.08	0.52	0.05	0.13	0.00995
709	143130	AA593872	RPS3	ribosomal protein S3	0.06	-0.09	0.11	0.11	-0.08	0.49	0.05	-0.19	0.000479	0.08	-0.2	0.01	0.07	-0.1	0.16	0.05	0.15	0.00147	0.07	-0.06	0.39	0.04	0.1	0.01
710	1710674	BE786925	HNRPK	heterogeneous nuclear ribonucleoprotein K	0.08	0.04	0.58	0.06	0.02	0.69	0.05	-0.15	0.00252	0.05	-0.13	0.01	0.04	-0.1	0.02	0.04	0.08	0.07	0.04	-0.00685	0.87	0.07	0.03	0.62
711	1968391	BE409685	DDX24	DEAD/H (Asp-Glu-Ala-Asp/His) box polypeptide 24	0.06	0.00222	0.97	0.04	0.03	0.54	0.05	-0.14	0.00665	0.05	-0.12	0.01	0.05	-0.1	0.05	0.05	0.04	0.42	0.03	-0.01	0.7	0.05	0.03	0.52
712	258153	AA188236	HEAB	ATP/GTP-binding protein	0.11	0.03	0.81	0.11	-0.01	0.93	0.04	-0.14	0.00124	0.05	-0.12	0.02	0.06	-0.12	0.05	0.05	0.06	0.28	0.1	-0.01	0.9	0.11	-0.01	0.92
713	1927090	AA604652	SPS2	selenophosphate synthetase 2	0.09	-0.03	0.74	0.07	0.03	0.65	0.05	-0.14	0.00172	0.05	-0.11	0.05	0.04	-0.1	0.02	0.05	0.09	0.12	0.05	0.03	0.54	0.08	0.05	0.56
714	1317150	BE255189	EIF3S8	eukaryotic translation initiation factor 3, subunit 8 (110kD)	0.06	-0.05	0.4	0.05	-0.02	0.68	0.07	-0.17	0.01	0.04	-0.14	0.000579	0.05	-0.15	0.00392	0.06	0.06	0.28	0.03	0.01	0.62	0.04	0.04	0.32
715	1430590	BC006345	LAMP1	lysosomal-associated membrane protein 1			1	0.51	0.17	0.74	0.07	-0.15	0.03	0.06	-0.12	0.04	0.05	-0.15	0.00444	0.06	0.05	0.45	0.11	-0.0024	0.98			1
716	602488	BF311786	HK1	hexokinase 1	0.07	0.04	0.6	0.05	0.06	0.2	0.06	-0.15	0.01	0.05	-0.17	0.000847	0.05	-0.11	0.03	0.06	0.04	0.52	0.04	0.02	0.54	0.05	0.02	0.71
717	2549507	AF038202		Homo sapiens clone 23570 mRNA sequence	0.14	-0.02	0.88	0.09	0.02	0.83	0.05	-0.21	7.79e-05	0.05	-0.11	0.02	0.06	-0.08	0.15	0.06	0.06	0.31	0.08	-0.00113	0.99	0.07	0.02	0.75
718	1857808	NM_006243	PPP2R5A	protein phosphatase 2, regulatory subunit B (B56), alpha isoform	0.08	-0.03	0.74	0.06	0.07	0.24	0.06	-0.18	0.00413	0.04	-0.13	0.00263	0.05	-0.11	0.02	0.06	0.11	0.06	0.03	-0.03	0.36	0.06	0.02	0.75
719	27775	BE878314	FTH1	ferritin, heavy polypeptide 1	0.06	-0.04	0.48	0.05	-0.02	0.6	0.06	-0.19	0.0013	0.05	-0.13	0.00492	0.05	-0.1	0.03	0.05	0.15	0.00189	0.05	-0.06	0.16	0.04	0.01	0.77
720	1686591	BE294098	OS-9	amplified in osteosarcoma	0.08	-0.04	0.66	0.07	-0.04	0.61	0.06	-0.19	0.000829	0.08	-0.18	0.02	0.05	-0.13	0.00916	0.06	0.13	0.03	0.04	-0.04	0.22	0.07	0.06	0.4
721	1890049	BI160886	STX8	syntaxin 8	0.15	-0.06	0.68	0.09	0.03	0.77	0.06	-0.17	0.00489	0.07	-0.16	0.02	0.05	-0.07	0.19	0.06	0.13	0.03	0.08	-0.03	0.7	0.13	0.02	0.9
722	354516	AL036958	DAZAP2	DAZ associated protein 2	0.08	-0.01	0.88	0.08	-0.03	0.68	0.05	-0.16	0.000364	0.05	-0.16	0.000627	0.04	-0.1	0.01	0.05	0.1	0.03	0.05	-0.02	0.64	0.07	0.01	0.83
723	2103752	BG740758	CYB5	cytochrome b-5	0.07	-0.11	0.11	0.04	-0.04	0.3	0.04	-0.13	0.003	0.05	-0.07	0.17	0.05	-0.08	0.1	0.04	0.1	0.02	0.05	-0.06	0.24	0.04	0.02	0.72
724	4824992	AI093004	APM2	adipose specific 2	0.06	-0.1	0.1	0.05	-0.06	0.17	0.04	-0.15	0.000651	0.06	-0.13	0.02	0.05	-0.15	0.00358	0.06	0.08	0.14	0.05	-0.05	0.37	0.04	-0.01	0.74
725	2853091	AF029403	CYP7B1	cytochrome P450, subfamily VIIB (oxysterol 7 alpha-hydroxylase), polypeptide 1	0.08	-0.1	0.19	0.08	-0.06	0.41	0.05	-0.17	0.000337	0.05	-0.1	0.04	0.04	-0.12	0.00584	0.04	0.08	0.07	0.06	-0.00535	0.93	0.05	0.01	0.82
726	618340	AI815139	PPARAL	peroxisome proliferative activated receptor, alpha-like	0.07	-0.11	0.09	0.06	-0.08	0.22	0.06	-0.14	0.02	0.06	-0.11	0.06	0.05	-0.14	0.00338	0.06	0.1	0.07	0.08	-0.00966	0.9	0.06	0.04	0.52
727	1997655	BE301214	FLJ22195	hypothetical protein FLJ22195	0.09	-0.07	0.48	0.09	-0.08	0.4	0.05	-0.13	0.00434	0.05	-0.11	0.04	0.05	-0.12	0.02	0.05	0.08	0.12	0.07	-0.00422	0.95	0.1	-0.00458	0.96
728	2058620	AI309555	SIPL	SIPL protein	0.13	-0.11	0.41	0.09	-0.09	0.3	0.05	-0.2	0.000111	0.05	-0.08	0.07	0.05	-0.1	0.03	0.06	0.12	0.03	0.07	0.02	0.82	0.06	0.07	0.26
729	1348263	NM_005336	HDLBP	high density lipoprotein binding protein (vigilin)	0.08	-0.02	0.76	0.07	-0.04	0.51	0.05	-0.12	0.01	0.04	-0.13	0.00434	0.04	-0.06	0.14	0.05	0.05	0.33	0.04	0.05	0.22	0.06	0.06	0.3
730	2479074	AL556984	TM7SF2	transmembrane 7 superfamily member 2	0.06	-0.08	0.18	0.05	-0.03	0.48	0.04	-0.08	0.06	0.04	-0.13	0.00261	0.05	-0.1	0.04	0.05	0.04	0.38	0.03	0.04	0.18	0.05	0.03	0.51
731	2507328	BE896199	C12orf8	chromosome 12 open reading frame 8	0.06	-0.06	0.34	0.05	-0.06	0.28	0.05	-0.1	0.05	0.07	-0.13	0.05	0.04	-0.12	0.00823	0.05	0.03	0.61	0.04	0.02	0.71	0.06	0.06	0.32
732	2859033	BG754309	HLA-B	major histocompatibility complex, class I, B	0.06	-0.05	0.41	0.05	-0.04	0.44	0.05	-0.1	0.06	0.05	-0.13	0.00944	0.05	-0.13	0.01	0.04	0.03	0.51	0.04	-0.01	0.71	0.05	0.000238	1
733	1899948	BE409333	PP15	nuclear transport factor 2 (placental protein 15)	0.07	-0.03	0.67	0.04	-0.03	0.47	0.05	-0.09	0.08	0.05	-0.13	0.00971	0.04	-0.07	0.09	0.04	0.01	0.74	0.04	-0.00481	0.91	0.05	0.01	0.82
734	2406666	NM_002868	RAB5B	RAB5B, member RAS oncogene family	0.08	-0.03	0.74	0.07	-0.04	0.53	0.05	-0.14	0.00334	0.05	-0.16	0.00316	0.04	-0.09	0.04	0.05	0.04	0.42	0.06	-0.03	0.56	0.07	-0.03	0.71
735	2503879	BG760143	LOC54543	6.2 kd protein	0.06	-0.1	0.07	0.07	-0.02	0.74	0.05	-0.11	0.03	0.05	-0.12	0.00948	0.05	-0.08	0.11	0.04	0.02	0.59	0.05	-0.0013	0.98	0.05	0.12	0.02
736	1473652	AB055805	PFDN5	prefoldin 5	0.08	-0.1	0.21	0.07	-0.06	0.41	0.04	-0.11	0.0094	0.04	-0.14	0.00112	0.04	-0.07	0.11	0.04	0.05	0.23	0.05	0.00172	0.97	0.06	0.12	0.06
737	2506280	BG762572	CNP	2',3'-cyclic nucleotide 3' phosphodiesterase	0.07	-0.08	0.23	0.04	-0.04	0.33	0.05	-0.13	0.00489	0.05	-0.13	0.00612	0.05	-0.09	0.08	0.05	0.04	0.4	0.04	-0.02	0.6	0.05	0.09	0.09
738	1486348	AV726230	MOBP	myelin-associated oligodendrocyte basic protein	0.06	-0.09	0.15	0.07	-0.02	0.72	0.05	-0.14	0.01	0.04	-0.15	0.000471	0.04	-0.06	0.15	0.06	0.07	0.23	0.06	0.01	0.85	0.05	0.08	0.13
739	1674985	NM_006055	LANCL1	LanC (bacterial lantibiotic synthetase component C)-like 1	0.06	-0.15	0.01	0.05	-0.09	0.08	0.06	-0.09	0.13	0.05	-0.14	0.00323	0.06	-0.1	0.1	0.06	0.07	0.18	0.04	0.01	0.78	0.04	0.12	0.00703
740	452536	AW327267		dq01c07.x1 NIH_MGC_2 Homo sapiens cDNA clone IMAGE:2846580 5', mRNA sequence.	0.1	-0.07	0.47	0.09	-0.05	0.54	0.07	-0.23	0.0023	0.06	-0.26	5.93e-06	0.05	-0.14	0.00662	0.05	0.11	0.04	0.06	0.02	0.77	0.08	0.14	0.08
741	4157922	BF338312	UBA52	ubiquitin A-52 residue ribosomal protein fusion product 1	0.06	-0.09	0.18	0.05	-0.03	0.53	0.05	-0.24	4.12e-06	0.09	-0.26	0.00259	0.06	-0.15	0.00905	0.04	0.07	0.1	0.05	0.00392	0.94	0.04	0.09	0.03
742	2132815	NM_000997	RPL37	ribosomal protein L37	0.1	-0.13	0.19	0.09	-0.07	0.4	0.05	-0.29	8.4e-11	0.06	-0.27	1.92e-06	0.05	-0.17	0.000383	0.05	0.05	0.27	0.08	-0.00943	0.9	0.09	0.14	0.13
743	2190664	AA243858	KIAA0882	KIAA0882 protein	0.13	-0.15	0.24	0.13	-0.03	0.82	0.08	-0.26	0.00129	0.06	-0.2	0.00161	0.07	-0.12	0.07	0.08	0.09	0.28	0.08	-0.00367	0.96	0.1	0.17	0.08
744	1923117	AI336536		Homo sapiens, Similar to fasciculation and elongation protein zeta 2 (zygin II), clone MGC:4729 IMAGE:3535608, mRNA, complete cds	0.08	-0.12	0.11	0.1	-0.06	0.54	0.07	-0.22	0.00196	0.09	-0.17	0.04	0.07	-0.14	0.05	0.11	0.05	0.68	0.05	0.06	0.24	0.08	0.13	0.09
745	2782593	BE799451	EEF1B2	eukaryotic translation elongation factor 1 beta 2	0.09	-0.07	0.48	0.09	-0.01	0.89	0.07	-0.21	0.00301	0.04	-0.18	7.53e-05	0.06	-0.13	0.02	0.06	0.09	0.15	0.06	0.04	0.55	0.08	0.1	0.21
746	3230705	BG499021	KIAA0808	KIAA0808 gene product	0.15	-0.18	0.21	0.15	-0.15	0.34	0.05	-0.21	0.000161	0.05	-0.15	0.00202	0.04	-0.13	0.00472	0.05	0.09	0.05	0.08	0.09	0.26	0.14	0.12	0.4
747	538199	AI133371	RPL10A	ribosomal protein L10a	0.1	-0.06	0.56	0.09	-0.01	0.9	0.04	-0.21	1.75e-06	0.08	-0.19	0.01	0.05	-0.1	0.05	0.06	0.00769	0.9	0.05	-0.02	0.77	0.08	0.15	0.07
748	3297656	NM_001025	RPS23	ribosomal protein S23	0.09	-0.04	0.68	0.08	-0.04	0.56	0.06	-0.25	3.95e-05	0.05	-0.23	2.71e-06	0.05	-0.11	0.01	0.05	-0.00848	0.87	0.05	-0.00637	0.9	0.09	0.13	0.13
749	4175323	AI349581	RPL23	ribosomal protein L23	0.06	-0.08	0.19	0.05	-0.03	0.51	0.06	-0.24	1.66e-05	0.05	-0.25	5.2e-06	0.06	-0.09	0.18	0.05	0.00864	0.87	0.05	-0.00839	0.86	0.05	0.15	0.00103
750	1967160	NM_005506	SCARB2	CD36 antigen (collagen type I receptor, thrombospondin receptor)-like 2 (lysosomal integral membrane protein II)	0.13	0.03	0.83	0.13	-0.05	0.71	0.04	-0.23	3.26e-08	0.06	-0.22	0.000479	0.04	-0.09	0.04	0.04	-0.05	0.23	0.07	0.03	0.71	0.12	0.09	0.46
751	2132606	AV709655	RPS24	ribosomal protein S24	0.1	-0.06	0.57	0.08	-0.02	0.83	0.05	-0.24	1.14e-05	0.07	-0.25	0.000732	0.04	-0.1	0.02	0.05	-0.02	0.67	0.07	0.07	0.26	0.08	0.22	0.00646
752	1953051	BG476350	RPL6	ribosomal protein L6	0.08	-0.07	0.42	0.07	0.05	0.48	0.05	-0.23	6.41e-06	0.06	-0.23	0.000154	0.05	-0.12	0.03	0.05	0.02	0.65	0.05	0.08	0.16	0.07	0.18	0.01
753	4163444	BG776422	NPM1	nucleophosmin (nucleolar phosphoprotein B23, numatrin)	0.07	-0.04	0.57	0.04	-0.00207	0.96	0.06	-0.18	0.0054	0.05	-0.26	2.22e-06	0.08	-0.13	0.08	0.04	-0.05	0.24	0.03	0.1	0.000102	0.04	0.15	0.000219
754	2132774	AI075912	RPS26	ribosomal protein S26	0.13	-0.02	0.89	0.12	0.00797	0.95	0.05	-0.18	0.000322	0.05	-0.23	6.5e-06	0.05	-0.13	0.00825	0.04	-0.04	0.35	0.1	0.02	0.85	0.13	0.05	0.73
755	1818836	AA463834	NDP52	nuclear domain 10 protein	0.07	-0.01	0.84	0.07	0.02	0.74	0.05	-0.18	0.000156	0.05	-0.24	1.39e-06	0.06	-0.16	0.01	0.07	-0.00613	0.93	0.04	0.01	0.77	0.07	0.05	0.51
756	399035	AU127816	TCEA1	transcription elongation factor A (SII), 1	0.07	-0.03	0.72	0.06	0.03	0.55	0.04	-0.17	0.000158	0.06	-0.21	0.000714	0.05	-0.16	0.00135	0.07	-0.02	0.74	0.04	-0.01	0.78	0.04	0.05	0.28
757	1742212	AF117233	MKRN1	makorin, ring finger protein, 1	0.24	-0.13	0.59	0.18	-0.01	0.95	0.08	-0.21	0.00924	0.06	-0.22	0.000212	0.08	-0.13	0.11	0.07	-0.01	0.84	0.09	-0.00281	0.98	0.16	0.09	0.56
758	2831248	AL565743	HNRPA1	heterogeneous nuclear ribonucleoprotein A1	0.08	-0.03	0.68	0.07	-0.00566	0.94	0.06	-0.2	0.00177	0.05	-0.21	0.000157	0.04	-0.17	6.2e-05	0.05	-0.002	0.97	0.06	-0.01	0.84	0.07	0.07	0.26
759	1450639	AI694310	CETN2	centrin, EF-hand protein, 2	0.08	-0.07	0.38	0.07	0.03	0.67	0.07	-0.23	0.00128	0.05	-0.21	6.86e-06	0.06	-0.17	0.00564	0.08	-0.00899	0.9	0.05	0.04	0.47	0.07	0.08	0.27
760	2132619	BG479933	RPS27A	ribosomal protein S27a	0.08	-0.07	0.42	0.07	0.02	0.82	0.05	-0.16	0.00219	0.06	-0.2	0.000454	0.04	-0.13	0.00158	0.04	-0.02	0.61	0.04	0.04	0.42	0.07	0.12	0.08
761	1000182	BG483858	ARPC3	actin related protein 2/3 complex, subunit 3 (21 kD)	0.06	-0.04	0.48	0.04	-0.01	0.75	0.05	-0.15	0.00214	0.05	-0.21	7.65e-05	0.06	-0.13	0.03	0.05	-0.08	0.14	0.03	0.06	0.04	0.05	0.11	0.03
762	1996573	BE252259	ATP6S1	ATPase, H+ transporting, lysosomal (vacuolar proton pump), subunit 1	0.06	-0.01	0.83	0.05	-0.06	0.25	0.06	-0.15	0.02	0.07	-0.22	0.00304	0.06	-0.15	0.01	0.05	0.00031	0.99	0.04	-0.00187	0.96	0.04	0.1	0.01
763	1358753	BE048697	PCTP	phosphatidylcholine transfer protein	0.72	-0.37	0.6	0.23	-0.12	0.6	0.09	-0.16	0.06	0.06	-0.23	6.05e-05	0.09	-0.14	0.1	0.05	0.04	0.48	0.12	0.01	0.92	0.14	0.09	0.51
764	2060396	AA843364	DBI	diazepam binding inhibitor (GABA receptor modulator, acyl-Coenzyme A binding protein)	0.1	-0.1	0.31	0.1	-0.02	0.86	0.05	-0.12	0.01	0.04	-0.19	1.49e-05	0.04	-0.2	1.69e-06	0.05	0.05	0.34	0.08	0.05	0.49	0.09	0.05	0.55
765	1697577	BG289736	PPP1CC	protein phosphatase 1, catalytic subunit, gamma isoform	0.09	-0.12	0.17	0.12	0.05	0.68	0.08	-0.2	0.00796	0.05	-0.22	4.27e-06	0.06	-0.15	0.01	0.07	0.04	0.55	0.05	0.09	0.07	0.08	0.11	0.18
766	2059153	BE614630	SAS	N-acetylneuraminic acid phosphate synthase; sialic acid synthase	0.08	-0.08	0.29	0.05	-0.04	0.5	0.06	-0.19	0.00181	0.05	-0.23	2.88e-06	0.05	-0.15	0.00244	0.05	0.04	0.48	0.04	0.07	0.06	0.07	0.09	0.19
767	2696113	NM_006304	DSS1	Deleted in split-hand/split-foot 1 region	0.06	-0.08	0.2	0.06	0.00979	0.87	0.06	-0.16	0.00664	0.05	-0.21	1.63e-05	0.05	-0.17	0.000287	0.06	-0.00755	0.91	0.05	0.08	0.09	0.06	0.09	0.15
768	1000729	NM_014819	KIAA0438	KIAA0438 gene product	0.11	0.00855	0.94	0.07	0.1	0.18	0.06	-0.19	0.00188	0.09	-0.19	0.03	0.05	-0.18	0.000177	0.06	-0.03	0.65	0.08	0.03	0.69	0.1	0.11	0.26
769	1557168	BE904546	HNRPU	heterogeneous nuclear ribonucleoprotein U (scaffold attachment factor A)	0.09	0.07	0.49	0.1	0.08	0.38	0.07	-0.23	0.00203	0.04	-0.26	5.11e-09	0.05	-0.16	0.0026	0.05	-0.00373	0.94	0.06	0.01	0.86	0.09	0.1	0.27
770	1702992	X55039	CENPB	centromere protein B (80kD)	0.1	-0.02	0.83	0.08	0.04	0.58	0.04	-0.08	0.05	0.04	-0.14	0.00185	0.05	-0.12	0.02	0.04	0.01	0.82	0.05	-0.00273	0.96	0.09	-0.05	0.54
771	1796461	NM_005938	MLLT7	myeloid/lymphoid or mixed-lineage leukemia (trithorax (Drosophila) homolog); translocated to, 7	0.06	0.00217	0.97	0.06	0.02	0.74	0.05	-0.06	0.2	0.05	-0.11	0.02	0.04	-0.14	0.00103	0.04	0.01	0.82	0.05	-0.00837	0.86	0.05	-0.09	0.08
772	986855	AL533554	TSN	translin	0.11	0.02	0.87	0.08	0.08	0.35	0.05	-0.12	0.00912	0.06	-0.1	0.08	0.05	-0.14	0.00259	0.05	-0.00234	0.97	0.06	-0.0053	0.93	0.1	-0.04	0.71
773	1550202	BG495280	KIAA0102	KIAA0102 gene product	0.08	0.00397	0.96	0.06	0.05	0.36	0.04	-0.12	0.00316	0.04	-0.13	0.00342	0.04	-0.12	0.00534	0.04	-0.02	0.7	0.04	-0.02	0.66	0.08	-0.07	0.37
774	1902504	NM_003074	SMARCC1	SWI/SNF related, matrix associated, actin dependent regulator of chromatin, subfamily c, member 1	0.08	0.04	0.61	0.1	0.07	0.5	0.04	-0.11	0.00813	0.04	-0.09	0.02	0.06	-0.12	0.06	0.06	0.02	0.72	0.08	0.04	0.59	0.09	-0.07	0.48
775	3381870	NM_001615	ACTG2	actin, gamma 2, smooth muscle, enteric	0.06	0.01	0.83	0.04	-0.000326	0.99	0.04	-0.07	0.07	0.06	-0.17	0.00227	0.04	-0.17	3.72e-05	0.05	-0.01	0.78	0.04	-0.04	0.33	0.05	-0.04	0.45
776	965055	AW956276	HNK-1ST	HNK-1 sulfotransferase	0.06	0.03	0.56	0.05	0.04	0.37	0.04	-0.09	0.02	0.05	-0.15	0.00361	0.04	-0.15	0.000118	0.05	-0.03	0.64	0.06	-0.07	0.25	0.04	-0.08	0.09
777	2326143	BG109888	DKFZP434L1021	potassium channel modulatory factor	0.09	-0.00798	0.93	0.07	0.04	0.57	0.06	-0.16	0.00375	0.06	-0.15	0.00976	0.05	-0.13	0.00966	0.06	-0.00973	0.87	0.06	0.00627	0.92	0.09	-0.01	0.9
778	998238	BE538166	TALDO1	transaldolase 1	0.06	-0.05	0.41	0.05	0.03	0.57	0.06	-0.16	0.00389	0.05	-0.16	0.00108	0.04	-0.17	4.62e-05	0.05	0.000753	0.99	0.04	0.00442	0.91	0.04	-0.06	0.19
779	1696577	BF570351	BC-2	putative breast adenocarcinoma marker (32kD)	0.07	-0.04	0.5	0.06	0.05	0.41	0.06	-0.15	0.00956	0.07	-0.15	0.04	0.05	-0.11	0.02	0.06	0.06	0.34	0.04	-0.02	0.64	0.04	-0.02	0.68
780	487883	BF346185	UBE2E1	ubiquitin-conjugating enzyme E2E 1 (homologous to yeast UBC4/5)	0.05	-0.04	0.48	0.05	0.05	0.33	0.06	-0.13	0.02	0.05	-0.13	0.0047	0.05	-0.1	0.05	0.04	0.02	0.59	0.03	-0.05	0.15	0.04	-0.03	0.52
781	2102320	NM_001613	ACTA2	actin, alpha 2, smooth muscle, aorta	0.06	0.01	0.84	0.06	0.02	0.69	0.04	-0.13	0.00144	0.07	-0.17	0.00956	0.05	-0.18	0.000213	0.06	0.02	0.66	0.05	-0.02	0.72	0.04	-0.08	0.07
782	1484773	BG571629	CTL1	transporter-like protein	0.35	-0.03	0.92	0.16	0.09	0.57	0.09	-0.15	0.11	0.07	-0.17	0.00946	0.08	-0.16	0.04	0.06	0.05	0.47	0.14	-0.03	0.84	0.19	-0.07	0.71
783	1998336	AL545241	GLB1	galactosidase, beta 1	0.07	-0.03	0.7	0.07	-0.00307	0.96	0.06	-0.18	0.00169	0.05	-0.16	0.00109	0.06	-0.19	0.00157	0.05	0.03	0.45	0.05	-0.06	0.24	0.05	-0.07	0.17
784	2235118	AF052106	FLJ22195	hypothetical protein FLJ22195	0.06	0.00068	0.99	0.04	-0.00381	0.93	0.06	-0.16	0.00628	0.08	-0.19	0.02	0.06	-0.16	0.00719	0.06	0.07	0.18	0.04	-0.04	0.31	0.05	-0.05	0.23
785	2594308	BE907932	CD63	CD63 antigen (melanoma 1 antigen)	0.11	-0.05	0.61	0.09	-0.05	0.58	0.07	-0.18	0.01	0.07	-0.17	0.01	0.06	-0.19	0.00106	0.07	0.02	0.78	0.05	-0.02	0.76	0.1	0.02	0.88
786	1715671	BE799382	SF3B2	splicing factor 3b, subunit 2, 145kD	0.06	-0.02	0.75	0.05	-0.04	0.48	0.07	-0.16	0.02	0.06	-0.18	0.00149	0.05	-0.19	0.000164	0.06	-0.04	0.49	0.03	0.01	0.76	0.06	0.02	0.7
787	1002194	BG529358	DXS1357E	accessory proteins BAP31/BAP29	0.06	-0.05	0.36	0.04	-0.02	0.69	0.06	-0.15	0.02	0.04	-0.16	0.000118	0.05	-0.15	0.00121	0.06	-0.00329	0.96	0.05	0.02	0.69	0.04	0.00709	0.87
788	2942938	NM_006749	SLC20A2	solute carrier family 20 (phosphate transporter), member 2	0.09	-0.06	0.54	0.06	-0.02	0.75	0.04	-0.18	4.17e-05	0.04	-0.2	3.21e-06	0.05	-0.17	0.000596	0.04	-0.05	0.19	0.05	-0.01	0.79	0.07	-0.06	0.4
789	1597231	BE696195	CYP2J2	cytochrome P450, subfamily IIJ (arachidonic acid epoxygenase) polypeptide 2	0.09	-0.02	0.85	0.11	-0.04	0.7	0.06	-0.18	0.001	0.06	-0.2	0.000374	0.07	-0.21	0.00218	0.07	-0.06	0.41	0.06	-0.04	0.54	0.08	-0.02	0.75
790	3562795	AA099654	GNB1	guanine nucleotide binding protein (G protein), beta polypeptide 1	0.07	-0.00849	0.91	0.06	-0.00703	0.91	0.05	-0.17	0.00178	0.04	-0.22	3.41e-07	0.04	-0.21	5.7e-07	0.05	-0.00929	0.84	0.03	0.01	0.72	0.04	-0.03	0.5
791	1931024	BG577287	OAT	ornithine aminotransferase (gyrate atrophy)	0.07	-0.03	0.68	0.08	0.00136	0.99	0.06	-0.17	0.00224	0.05	-0.2	0.000263	0.05	-0.21	0.000105	0.08	-0.04	0.63	0.08	0.01	0.84	0.07	-0.05	0.48
792	1998269	AL523759	ARHB	ras homolog gene family, member B	0.14	-0.08	0.58	0.14	0.03	0.83	0.06	-0.18	0.00119	0.06	-0.19	0.00325	0.05	-0.21	2.33e-05	0.06	-0.04	0.47	0.14	0.03	0.83	0.12	-0.01	0.92
793	1554443	AC005600	NHERF-2,OCTS3,TSC2,PKD1	Homo sapiens chromosome 16, P1 clone 109-9G (LANL), complete sequence.	0.12	-0.07	0.55	0.11	-0.03	0.76	0.05	-0.11	0.02	0.05	-0.21	5.86e-06	0.04	-0.21	1.32e-06	0.07	-0.02	0.8	0.08	-0.01	0.88	0.09	-0.06	0.53
794	3032825	BE746861	PDAP1	PDGFA associated protein 1	0.09	-0.03	0.73	0.07	-0.02	0.74	0.05	-0.09	0.07	0.05	-0.2	5.36e-05	0.05	-0.17	0.000843	0.04	0.00468	0.91	0.05	0.02	0.73	0.06	-0.03	0.66
795	1886849	BG031314	CFDP1	craniofacial development protein 1	0.06	-0.04	0.54	0.07	0.09	0.2	0.04	-0.14	0.0015	0.04	-0.17	0.000206	0.06	-0.18	0.00178	0.06	-0.01	0.82	0.06	0.05	0.44	0.06	-0.02	0.66
796	1578951	BE910130	PM5	pM5 protein			1			1	0.07	-0.14	0.05	0.07	-0.18	0.01	0.07	-0.22	0.00135	0.08	-0.02	0.77	0.11	0.08	0.46			1
797	1356168	BE408670	CSNK2A1	casein kinase 2, alpha 1 polypeptide	0.09	0.04	0.68	0.06	0.08	0.2	0.09	-0.19	0.04	0.08	-0.19	0.02	0.08	-0.22	0.00464	0.05	-0.03	0.6	0.04	-0.06	0.2	0.08	-0.12	0.13
798	499558	BC002775	UBE2G1	ubiquitin-conjugating enzyme E2G 1 (homologous to C. elegans UBC7)	0.12	0.06	0.65	0.13	0.1	0.44	0.1	-0.16	0.12	0.07	-0.17	0.00878	0.07	-0.21	0.00259	0.09	-0.05	0.59	0.08	-0.01	0.85	0.11	-0.1	0.38
799	1824957	NM_004911	ERP70	protein disulfide isomerase related protein (calcium-binding protein, intestinal-related)	0.06	0.02	0.75	0.05	0.02	0.64	0.07	-0.15	0.03	0.04	-0.15	0.00061	0.06	-0.21	0.00025	0.07	-0.06	0.38	0.04	-0.04	0.36	0.05	-0.09	0.06
800	1805836	NM_004034	ANXA7	annexin A7	0.1	0.01	0.88	0.1	0.01	0.92	0.09	-0.17	0.06	0.08	-0.16	0.03	0.07	-0.24	0.000775	0.06	-0.05	0.41	0.07	-0.02	0.79	0.09	-0.08	0.39
801	1661184	AI079558		ESTs	0.25	0.01	0.97	0.1	0.00953	0.92	0.09	-0.19	0.03	0.08	-0.21	0.00667	0.06	-0.27	1.37e-05	0.1	-0.01	0.91	0.09	-0.07	0.43	0.11	-0.14	0.19
802	1806769	AA826766	FXYD3	FXYD domain-containing ion transport regulator 3	0.06	-0.07	0.22	0.05	-0.04	0.49	0.04	-0.24	4.54e-08	0.06	-0.22	0.000589	0.06	-0.09	0.15	0.05	0.00948	0.86	0.04	-0.07	0.14	0.05	0.03	0.56
803	931833	AI612978	YY1	YY1 transcription factor	0.11	-0.03	0.78	0.08	-0.02	0.83	0.07	-0.24	0.0011	0.05	-0.21	2.38e-05	0.08	-0.11	0.15	0.05	0.02	0.66	0.07	-0.05	0.49	0.09	0.04	0.63
804	1633816	BG433239	Kifap3	smg GDS-ASSOCIATED PROTEIN	0.16	-0.02	0.89	0.12	0.06	0.6	0.06	-0.2	0.000361	0.06	-0.22	0.000124	0.07	-0.11	0.12	0.07	0.02	0.73	0.11	-0.06	0.57	0.12	0.06	0.6
805	1684313	NM_002568	PABPC1	poly(A)-binding protein, cytoplasmic 1	0.1	0.03	0.81	0.09	-0.03	0.76	0.06	-0.26	2.31e-05	0.06	-0.18	0.000887	0.04	-0.16	0.000206	0.04	0.07	0.1	0.07	-0.06	0.39	0.1	0.05	0.62
806	4071763	AA932166	TEGT	testis enhanced gene transcript (BAX inhibitor 1)	0.1	0.01	0.91	0.09	-0.00146	0.99	0.07	-0.18	0.008	0.06	-0.16	0.01	0.05	-0.13	0.02	0.06	0.06	0.34	0.05	-0.03	0.47	0.1	0.08	0.39
807	1841989	NM_005443	PAPSS1	3'-phosphoadenosine 5'-phosphosulfate synthase 1	0.14	0.00518	0.97	0.14	-0.06	0.67	0.05	-0.2	0.000146	0.05	-0.17	0.000751	0.04	-0.13	0.00282	0.07	0.05	0.45	0.09	-0.06	0.49	0.13	-0.000566	1
808	3444952	AF077226	CPNE3	copine III	0.12	0.02	0.89	0.1	0.05	0.57	0.08	-0.25	0.00125	0.06	-0.16	0.02	0.05	-0.15	0.00601	0.07	0.07	0.35	0.09	-0.05	0.59	0.11	-0.01	0.9
809	1879888	AK023846	MGC3067	hypothetical protein MGC3067	0.09	0.00597	0.95	0.08	0.06	0.49	0.08	-0.22	0.00556	0.05	-0.14	0.00442	0.06	-0.16	0.02	0.08	0.02	0.75	0.06	-0.03	0.65	0.08	-0.03	0.71
810	1649822	BG252978	M11S1	membrane component, chromosome 11, surface marker 1	0.1	0.04	0.64	0.08	0.1	0.22	0.07	-0.27	0.000261	0.05	-0.2	2.36e-05	0.06	-0.17	0.00257	0.05	0.01	0.79	0.06	-0.05	0.4	0.09	0.02	0.84
811	1975129	BF038613	VAMP3	vesicle-associated membrane protein 3 (cellubrevin)	0.1	-0.00344	0.97	0.07	0.08	0.3	0.06	-0.25	8.99e-06	0.06	-0.19	0.000689	0.06	-0.18	0.00138	0.05	0.04	0.42	0.05	-0.04	0.44	0.09	-0.03	0.75
812	1660209	AL560125	ARPC5	actin related protein 2/3 complex, subunit 5 (16 kD)	0.13	0.07	0.63	0.11	0.08	0.43	0.09	-0.21	0.02	0.07	-0.17	0.01	0.07	-0.19	0.00824	0.07	0.03	0.68	0.09	-0.00132	0.99	0.13	0.0012	0.99
813	1962123	NM_006246	PPP2R5E	protein phosphatase 2, regulatory subunit B (B56), epsilon isoform	0.12	0.1	0.38	0.12	0.06	0.6	0.07	-0.2	0.00878	0.08	-0.17	0.03	0.06	-0.16	0.01	0.05	0.0069	0.9	0.07	-0.07	0.29	0.09	-0.00709	0.94
814	2822412	NM_004800	TM9SF2	transmembrane 9 superfamily member 2	0.1	-0.00354	0.97	0.1	0.04	0.69	0.06	-0.23	4.46e-05	0.05	-0.15	0.0021	0.04	-0.15	0.000553	0.06	-0.02	0.8	0.06	-0.03	0.65	0.08	0.03	0.72
815	1508811	NM_004766	COPB2	coatomer protein complex, subunit beta 2 (beta prime)	0.08	-0.02	0.8	0.06	0.04	0.48	0.09	-0.21	0.02	0.06	-0.15	0.00782	0.08	-0.15	0.06	0.08	-0.02	0.8	0.06	0.02	0.78	0.07	0.07	0.36
816	2901015	AI954732	C8orf2	chromosome 8 open reading frame 2	0.07	-0.02	0.79	0.06	0.03	0.62	0.07	-0.22	0.00341	0.06	-0.13	0.03	0.05	-0.18	0.00096	0.06	-0.02	0.79	0.04	-0.00379	0.93	0.05	-0.00371	0.94
817	2754116	D87682	KIAA0241	KIAA0241 protein	0.13	0.04	0.77	0.1	0.02	0.87	0.09	-0.23	0.00817	0.08	-0.18	0.03	0.07	-0.2	0.00201	0.06	-0.02	0.77	0.06	-0.02	0.81	0.09	-0.03	0.71
818	1509715	BE778256	SMARCE1	SWI/SNF related, matrix associated, actin dependent regulator of chromatin, subfamily e, member 1	0.09	0.00122	0.99	0.08	-0.00747	0.93	0.06	-0.23	0.000157	0.05	-0.17	0.000349	0.06	-0.2	0.000568	0.05	-0.00313	0.95	0.06	-0.04	0.58	0.1	-0.01	0.91
819	1799232	BE742346	HNRPF	heterogeneous nuclear ribonucleoprotein F	0.1	0.02	0.88	0.08	0.02	0.76	0.05	-0.2	5.47e-05	0.04	-0.17	2.28e-05	0.06	-0.2	0.000798	0.06	0.05	0.4	0.06	0.00746	0.9	0.09	0.05	0.59
820	2806166	AL546380	CTSB	cathepsin B	0.09	-0.00726	0.93	0.08	0.00882	0.91	0.06	-0.18	0.00154	0.07	-0.17	0.02	0.08	-0.2	0.00943	0.08	0.06	0.44	0.05	0.00218	0.97	0.07	-0.01	0.88
821	659473	NM_005802	TP53BPL	tumor protein p53-binding protein	0.17	0.07	0.69	0.12	0.03	0.82	0.07	-0.18	0.00849	0.08	-0.19	0.01	0.07	-0.06	0.38	0.05	-0.03	0.54	0.06	-0.02	0.73	0.09	0.02	0.81
822	2844869	NM_014388	DJ434O14.5	novel putative protein similar to YIL091C yeast hypothetical 84 kD protein from SGA1-KTR7	0.12	0.05	0.68	0.12	0.05	0.65	0.07	-0.24	0.000371	0.06	-0.14	0.02	0.08	-0.08	0.3	0.05	-0.04	0.51	0.07	-0.04	0.54	0.1	0.04	0.71
823	2804532	AK027672	DKFZp761B1514	hypothetical protein DKFZp761B1514	0.09	0.05	0.58	0.09	0.12	0.21	0.06	-0.18	0.00295	0.07	-0.16	0.02	0.06	-0.11	0.08	0.06	-0.03	0.62	0.06	1.78e-06	1	0.09	0.01	0.88
824	1232365	AK027617	KIAA1557	KIAA1557 protein			1	0.24	0.12	0.62	0.1	-0.19	0.06	0.06	-0.16	0.00796	0.09	-0.13	0.15	0.09	-0.02	0.86	0.14	-0.02	0.86			1
825	827893	AA831572		ESTs	0.1	0.02	0.82	0.08	0.07	0.39	0.04	-0.17	0.000122	0.04	-0.18	2.37e-05	0.04	-0.11	0.00682	0.05	0.000701	0.99	0.06	-0.02	0.68	0.07	-0.02	0.83
826	1335294	AK026919	KIAA1742	KIAA1742 protein	0.08	0.05	0.55	0.07	0.06	0.35	0.05	-0.16	0.00286	0.06	-0.16	0.0069	0.05	-0.13	0.00623	0.04	-0.04	0.36	0.07	0.03	0.72	0.11	0.08	0.48
827	2845548	BE408656	NSAP1	NS1-associated protein 1	0.06	0.05	0.45	0.05	0.1	0.05	0.05	-0.14	0.00357	0.04	-0.17	4.11e-05	0.04	-0.15	0.000383	0.05	-0.05	0.28	0.03	-0.03	0.4	0.07	0.03	0.64
828	1603057	AL523342	TRAM	translocating chain-associating membrane protein	0.06	0.00262	0.97	0.12	0.14	0.24	0.05	-0.19	0.000453	0.05	-0.17	0.000136	0.04	-0.12	0.00684	0.05	-0.06	0.23	0.11	0.03	0.81	0.06	0.04	0.55
829	1699002	AI820608		os23c06.x5 NCI_CGAP_Kid5 Homo sapiens cDNA clone IMAGE:1606186 3' similar to gb:M93651 SET PROTEIN (HUMAN); mRNA sequence.	0.13	0.02	0.88	0.15	0.05	0.75	0.05	-0.19	6.8e-05	0.05	-0.2	1.33e-05	0.06	-0.14	0.02	0.08	-0.02	0.76	0.09	0.05	0.59	0.12	-0.02	0.9
830	2515729	AI207655	RBP4	retinol-binding protein 4, plasma	0.06	-0.05	0.38	0.06	0.0088	0.89	0.04	-0.17	4.02e-05	0.06	-0.15	0.01	0.05	-0.12	0.03	0.06	-0.03	0.56	0.03	-0.02	0.46	0.05	0.07	0.15
831	1302425	AI656900	MBTPS2	membrane-bound transcription factor protease, site 2	0.07	-0.03	0.64	0.06	0.02	0.68	0.07	-0.17	0.0084	0.06	-0.13	0.04	0.06	-0.12	0.04	0.05	-0.04	0.46	0.05	0.02	0.73	0.06	0.06	0.32
832	1509867	BF063245	PPP2CB	protein phosphatase 2 (formerly 2A), catalytic subunit, beta isoform	0.11	-0.00943	0.93	0.1	0.00562	0.95	0.05	-0.15	0.00197	0.04	-0.16	0.000375	0.05	-0.1	0.04	0.05	-0.04	0.43	0.07	0.00834	0.9	0.1	0.06	0.54
833	2239005	AU123481	P15-2	hypothetical protein P15-2	0.15	-0.04	0.79	0.13	0.08	0.54	0.08	-0.16	0.05	0.05	-0.17	0.000691	0.06	-0.08	0.19	0.06	-0.01	0.8	0.09	0.01	0.9	0.11	0.07	0.49
834	2868216	BE645642		Homo sapiens cDNA: FLJ22050 fis, clone HEP09454	0.33	-0.00682	0.98	0.25	0.07	0.77	0.09	-0.1	0.29	0.06	-0.18	0.0063	0.06	-0.08	0.17	0.06	-0.05	0.47	0.11	0.01	0.92	0.15	0.06	0.7
835	1987211	BE544428	KDELR2	KDEL (Lys-Asp-Glu-Leu) endoplasmic reticulum protein retention receptor 2	0.12	-0.00854	0.94	0.1	0.01	0.91	0.07	-0.13	0.08	0.04	-0.18	1.74e-05	0.05	-0.13	0.00513	0.07	-0.07	0.27	0.06	0.03	0.68	0.09	0.05	0.61
836	1970421	BE740238	TRIP4	thyroid hormone receptor interactor 4	0.16	-0.04	0.82	0.13	0.04	0.74	0.06	-0.13	0.04	0.08	-0.16	0.05	0.06	-0.16	0.00991	0.05	-0.09	0.07	0.08	-0.00556	0.95	0.1	0.00461	0.96
837	5014581	N41981	TCEA1	transcription elongation factor A (SII), 1	0.08	-0.07	0.37	0.06	0.08	0.18	0.07	-0.15	0.05	0.05	-0.2	2.05e-05	0.08	-0.15	0.05	0.05	-0.05	0.28	0.04	-0.000601	0.99	0.07	0.04	0.57
838	517085	D63477	KIAA0143	KIAA0143 protein	0.07	-0.02	0.82	0.06	0.07	0.23	0.07	-0.11	0.11	0.07	-0.12	0.09	0.06	-0.18	0.00221	0.07	-0.07	0.33	0.04	0.03	0.53	0.06	0.0017	0.98
839	417451	AW513695	ITGB1	integrin, beta 1 (fibronectin receptor, beta polypeptide, antigen CD29 includes MDF2, MSK12)	0.12	0.06	0.64	0.12	0.05	0.71	0.05	-0.16	0.00038	0.07	-0.14	0.04	0.06	-0.12	0.06	0.05	-0.1	0.07	0.07	-0.03	0.67	0.12	0.03	0.81
840	1684010	NM_018834	MATR3	matrin 3	0.1	0.05	0.62	0.08	0.1	0.18	0.05	-0.2	0.000202	0.06	-0.12	0.04	0.04	-0.11	0.00846	0.04	-0.08	0.04	0.04	-0.07	0.11	0.09	0.03	0.71
841	2600681	NM_000084	CLCN5	chloride channel 5 (nephrolithiasis 2, X-linked, Dent disease)	0.21	0.16	0.46	0.14	0.07	0.63	0.09	-0.14	0.1	0.05	-0.15	0.00357	0.07	-0.14	0.04	0.06	-0.06	0.36	0.11	-0.02	0.87	0.12	-0.03	0.79
842	2828354	NM_002267	KPNA3	karyopherin alpha 3 (importin alpha 4)	0.14	0.13	0.36	0.14	0.14	0.31	0.05	-0.16	0.00139	0.04	-0.13	0.00314	0.07	-0.11	0.11	0.04	-0.05	0.23	0.11	-0.05	0.67	0.13	-0.02	0.86
843	2207186	AU142852	YWHAH	tyrosine 3-monooxygenase/tryptophan 5-monooxygenase activation protein, eta polypeptide	0.07	0.03	0.67	0.06	0.05	0.38	0.05	-0.15	0.00387	0.04	-0.15	0.000186	0.04	-0.14	0.000427	0.05	-0.03	0.48	0.04	-0.03	0.5	0.05	-0.04	0.4
844	2722756	NM_000288	PEX7	peroxisomal biogenesis factor 7	0.15	-0.000413	1	0.07	0.06	0.41	0.07	-0.14	0.05	0.05	-0.13	0.00302	0.07	-0.12	0.07	0.05	-0.03	0.55	0.06	-0.04	0.47	0.07	-0.02	0.81
845	1930294	D50911	KIAA0121	KIAA0121 gene product	0.07	-0.00878	0.9	0.05	0.03	0.59	0.05	-0.17	0.000507	0.04	-0.15	0.000207	0.04	-0.13	0.00187	0.05	-0.02	0.65	0.04	-0.06	0.1	0.04	-0.04	0.34
846	543739	BG748043	SNAP29	synaptosomal-associated protein, 29kD	0.12	0.04	0.72	0.11	0.1	0.39	0.05	-0.16	0.00255	0.06	-0.14	0.01	0.05	-0.17	0.000576	0.05	-0.04	0.34	0.07	-0.05	0.48	0.12	-0.07	0.57
847	1669517	AW376952	PSEN1	presenilin 1 (Alzheimer disease 3)	0.13	-0.00116	0.99	0.13	0.05	0.73	0.09	-0.14	0.1	0.07	-0.14	0.04	0.06	-0.16	0.00924	0.04	-0.06	0.13	0.09	-0.07	0.43	0.13	-0.05	0.73
848	2603232	AF151843	CGI-85	CGI-85 protein	0.1	0.01	0.91	0.12	0.00415	0.97	0.05	-0.15	0.00386	0.05	-0.11	0.01	0.05	-0.14	0.00434	0.04	-0.08	0.04	0.06	-0.02	0.74	0.1	0.02	0.82
849	2635641	AB022785	ASH2L	ash2 (absent, small, or homeotic, Drosophila, homolog)-like	0.09	-0.00359	0.97	0.08	-0.01	0.87	0.07	-0.17	0.02	0.05	-0.13	0.01	0.05	-0.15	0.00342	0.06	-0.05	0.39	0.05	-0.03	0.54	0.08	-0.02	0.83
850	30751	BE538067	XRCC5	X-ray repair complementing defective repair in Chinese hamster cells 5 (double-strand-break rejoining; Ku autoantigen, 80kD)	0.06	0.01	0.85	0.04	0.03	0.53	0.06	-0.17	0.00473	0.04	-0.14	0.00206	0.08	-0.15	0.06	0.06	-0.06	0.33	0.05	-0.03	0.62	0.04	0.00789	0.85
851	3592281	AK027756	FLJ10462	hypothetical protein FLJ10462	0.11	-0.01	0.92	0.1	0.00841	0.94	0.06	-0.19	0.00169	0.05	-0.14	0.00265	0.04	-0.16	0.000111	0.05	-0.07	0.11	0.07	-0.03	0.65	0.1	-0.03	0.74
852	1555948	AL552738	TDE1	tumor differentially expressed 1	0.09	0.03	0.76	0.09	0.01	0.9	0.06	-0.2	0.000417	0.06	-0.16	0.00381	0.06	-0.16	0.01	0.06	-0.06	0.38	0.07	-0.04	0.52	0.08	-0.05	0.55
853	629077	AU139241	NR3C1	nuclear receptor subfamily 3, group C, member 1	0.1	-0.00831	0.93	0.07	-0.00976	0.9	0.07	-0.14	0.04	0.07	-0.16	0.03	0.06	-0.17	0.00228	0.07	-0.08	0.29	0.08	-0.07	0.39	0.07	-0.03	0.7
854	448244	AL046708	EIF3S10	eukaryotic translation initiation factor 3, subunit 10 (theta, 150/170kD)	0.15	0.08	0.6	0.09	0.04	0.64	0.05	-0.13	0.00705	0.04	-0.19	1e-05	0.05	-0.17	0.000251	0.06	-0.09	0.12	0.1	-0.02	0.87	0.09	-0.04	0.62
855	1730134	D86971	KIAA0217	KIAA0217 protein	0.09	0.06	0.52	0.11	0.00724	0.95	0.06	-0.13	0.02	0.04	-0.15	0.000422	0.04	-0.17	0.000105	0.05	-0.09	0.06	0.07	-0.0055	0.94	0.07	-0.06	0.39
856	2475644	BG206443	MAP2K4	mitogen-activated protein kinase kinase 4	0.14	0.07	0.64	0.11	0.08	0.47	0.05	-0.14	0.00785	0.05	-0.16	0.00266	0.06	-0.17	0.00585	0.07	-0.1	0.14	0.08	0.00366	0.96	0.07	-0.05	0.53
857	2615513	NM_015878	OAZIN	ornithine decarboxylase antizyme inhibitor	0.09	0.04	0.67	0.09	0.05	0.54	0.07	-0.14	0.05	0.04	-0.15	0.000292	0.07	-0.22	0.00169	0.07	-0.09	0.15	0.06	-0.00305	0.96	0.08	-0.07	0.4
858	1860355	NM_000293	PHKB	phosphorylase kinase, beta	0.09	0.08	0.33	0.09	-0.02	0.85	0.07	-0.17	0.01	0.05	-0.13	0.01	0.07	-0.2	0.00358	0.04	-0.1	0.03	0.07	0.00638	0.93	0.07	-0.04	0.53
859	1720056	BG179573	PRNP	prion protein (p27-30) (Creutzfeld-Jakob disease, Gerstmann-Strausler-Scheinker syndrome, fatal familial insomnia)	0.1	0.00687	0.94	0.17	0.12	0.49	0.06	-0.12	0.06	0.05	-0.12	0.02	0.04	-0.17	0.000191	0.07	-0.08	0.28	0.08	-0.07	0.37	0.12	-0.01	0.93
860	2135733	AL534743	MACMARCKS	macrophage myristoylated alanine-rich C kinase substrate	0.06	-0.02	0.74	0.05	0.05	0.3	0.08	-0.17	0.03	0.08	-0.13	0.13	0.07	-0.19	0.00896	0.06	-0.08	0.16	0.05	-0.12	0.00623	0.04	-0.04	0.38
861	2884613	AI878886	HSPA5	heat shock 70kD protein 5 (glucose-regulated protein, 78kD)	0.07	0.1	0.17	0.08	0.11	0.14	0.06	-0.26	3.84e-06	0.06	-0.18	0.0057	0.05	-0.16	0.000665	0.04	-0.06	0.14	0.04	-0.02	0.63	0.07	0.08	0.26
862	1802379	NM_007282	RNF13	ring finger protein 13	0.12	0.07	0.54	0.14	0.1	0.49	0.06	-0.24	2.08e-05	0.07	-0.17	0.02	0.05	-0.18	0.00034	0.04	-0.05	0.24	0.08	-0.02	0.76	0.09	0.07	0.44
863	3188155	NM_005612	REST	RE1-silencing transcription factor	0.14	0.11	0.44	0.1	0.03	0.75	0.06	-0.23	0.000155	0.04	-0.14	0.00174	0.05	-0.16	0.00141	0.05	-0.07	0.11	0.08	-0.09	0.23	0.14	-0.00715	0.96
864	2056895	NM_004238	TRIP12	thyroid hormone receptor interactor 12	0.12	0.11	0.38	0.11	0.11	0.32	0.06	-0.23	0.000137	0.04	-0.13	0.00265	0.07	-0.16	0.02	0.05	-0.06	0.26	0.09	-0.03	0.69	0.14	0.0021	0.99
865	1930654	AW955716		Homo sapiens mRNA; cDNA DKFZp586F1822 (from clone DKFZp586F1822)	0.09	-0.00756	0.94	0.08	0.01	0.87	0.05	-0.25	2.52e-07	0.06	-0.19	0.00165	0.05	-0.14	0.0027	0.05	-0.06	0.17	0.06	0.00201	0.97	0.09	0.03	0.72
866	3876715	AA010115	APLP2	amyloid beta (A4) precursor-like protein 2	0.13	-0.00477	0.97	0.1	0.01	0.9	0.07	-0.22	0.000777	0.04	-0.2	2.47e-06	0.06	-0.18	0.00129	0.06	-0.06	0.32	0.08	-0.03	0.74	0.12	0.00294	0.98
867	2451437	AW372543	ATF6	activating transcription factor 6	0.12	0.00768	0.95	0.12	0.04	0.76	0.06	-0.26	2.84e-05	0.08	-0.2	0.01	0.08	-0.16	0.04	0.07	-0.07	0.27	0.07	-0.04	0.55	0.1	0.01	0.91
868	3933661	NM_003011	SET	SET translocation (myeloid leukemia-associated)	0.11	0.03	0.78	0.08	0.03	0.68	0.06	-0.22	0.000118	0.05	-0.24	2.29e-06	0.07	-0.18	0.00856	0.05	-0.07	0.13	0.06	0.00243	0.97	0.09	0.05	0.59
869	692201	M17955	HLA-DQB1	major histocompatibility complex, class II, DQ beta 1	0.16	-0.01	0.94	0.1	0.00857	0.93	0.08	-0.2	0.00978	0.05	-0.17	0.00118	0.06	-0.2	0.000449	0.05	-0.05	0.34	0.1	-0.07	0.52	0.13	0.05	0.67
870	3615215	AA186546		ESTs, Moderately similar to Unknown gene product [H.sapiens]	0.08	-0.03	0.74	0.05	0.08	0.09	0.05	-0.24	1.5e-07	0.05	-0.17	0.00136	0.05	-0.19	3.41e-05	0.05	-0.09	0.06	0.03	-0.02	0.51	0.07	-0.07	0.32
871	3240708	AU125557	CASP3	caspase 3, apoptosis-related cysteine protease	0.11	0.02	0.83	0.09	0.09	0.35	0.08	-0.24	0.00152	0.05	-0.18	0.00072	0.07	-0.16	0.02	0.06	-0.11	0.09	0.07	-0.01	0.88	0.1	0.00792	0.94
872	1629861	NM_005079	TPD52	tumor protein D52	0.08	0.0068	0.94	0.06	0.04	0.49	0.06	-0.21	0.000387	0.04	-0.17	7.97e-05	0.05	-0.17	0.00185	0.04	-0.12	0.00247	0.05	-0.04	0.44	0.07	-0.00137	0.98
873	1120	AV740966		ESTs, Highly similar to R5HU7 ribosomal protein L7, cytosolic [H.sapiens]	0.07	-0.03	0.65	0.06	0.1	0.1	0.05	-0.2	4.65e-05	0.07	-0.19	0.00455	0.04	-0.1	0.02	0.04	-0.09	0.04	0.05	-0.00998	0.84	0.07	0.17	0.02
874	1488619	BE899262	ATP6B2	ATPase, H+ transporting, lysosomal (vacuolar proton pump), beta polypeptide, 56/58kD, isoform 2			1			1	0.05	-0.18	4.85e-05	0.05	-0.2	4.51e-05	0.06	-0.13	0.02	0.04	-0.09	0.02	0.11	-0.05	0.66			1
875	1987102	BC005338	CAPZA2	capping protein (actin filament) muscle Z-line, alpha 2	0.1	0.01	0.88	0.1	0.1	0.32	0.07	-0.18	0.02	0.07	-0.22	0.000658	0.06	-0.15	0.00635	0.07	-0.14	0.03	0.07	0.05	0.48	0.06	0.07	0.27
876	1749663	BG616739	PPP1CB	protein phosphatase 1, catalytic subunit, beta isoform	0.06	0.08	0.17	0.07	0.16	0.02	0.05	-0.2	3.75e-05	0.08	-0.18	0.02	0.06	-0.16	0.01	0.04	-0.13	0.00454	0.04	0.03	0.49	0.05	0.09	0.04
877	1623083	AF126404	CUL2	cullin 2	0.15	0.09	0.52	0.13	0.15	0.23	0.08	-0.21	0.01	0.05	-0.17	0.00032	0.06	-0.13	0.04	0.05	-0.11	0.02	0.1	-0.01	0.91	0.14	-0.03	0.83
878	2346701	AL578760	SRP72	signal recognition particle 72kD	0.11	0.03	0.77	0.09	0.14	0.12	0.05	-0.16	0.00333	0.05	-0.14	0.00299	0.07	-0.14	0.04	0.05	-0.1	0.04	0.07	0.03	0.64	0.1	-0.00728	0.94
879	1910705	AL080234		Homo sapiens clone FBD3 Cri-du-chat critical region mRNA	0.3	0.00728	0.98	0.12	0.03	0.8	0.07	-0.18	0.0095	0.08	-0.09	0.22	0.08	-0.04	0.6	0.05	-0.08	0.13	0.11	-0.05	0.66	0.1	0.08	0.41
880	1806540	BI088194	MPHOSPH6	M-phase phosphoprotein 6	0.08	-0.05	0.57	0.06	0.02	0.73	0.06	-0.16	0.00818	0.04	-0.09	0.04	0.05	-0.05	0.34	0.04	-0.04	0.37	0.04	-0.06	0.1	0.06	-0.02	0.75
881	2792711	NM_006766	RUNXBP2	zinc finger protein 220	0.06	-0.03	0.63	0.05	-0.01	0.81	0.05	-0.14	0.00669	0.04	-0.1	0.02	0.04	-0.08	0.05	0.04	-0.04	0.4	0.03	-0.02	0.46	0.05	0.03	0.56
882	1969563	AI078377	JUN	v-jun avian sarcoma virus 17 oncogene homolog	0.09	-0.02	0.85	0.11	-0.03	0.76	0.04	-0.17	0.000121	0.06	-0.09	0.11	0.06	-0.1	0.09	0.05	-0.05	0.36	0.07	-0.05	0.5	0.06	0.03	0.6
883	2060560	BE676143	LOC51690	U6 snRNA-associated Sm-like protein LSm7	0.09	-0.06	0.48	0.07	-0.00929	0.89	0.05	-0.14	0.00434	0.04	-0.13	0.000863	0.06	-0.11	0.06	0.05	-0.07	0.13	0.06	-0.08	0.17	0.07	0.00105	0.99
884	3068454	BG473688	AHNAK	AHNAK nucleoprotein (desmoyokin)	0.08	0.04	0.63	0.08	-0.05	0.53	0.08	-0.14	0.05	0.04	-0.06	0.14	0.04	-0.12	0.00692	0.07	-0.14	0.04	0.05	-0.09	0.06	0.07	-0.07	0.27
885	3150987	X94333	TGOLN2	trans-golgi network protein 2	0.1	0.03	0.78	0.09	-0.01	0.88	0.05	-0.14	0.0027	0.07	-0.09	0.21	0.05	-0.11	0.02	0.07	-0.1	0.16	0.06	-0.07	0.23	0.09	-0.1	0.26
886	1926657	AA513383	ZNF217	zinc finger protein 217	0.1	-0.05	0.64	0.1	-0.02	0.82	0.07	-0.15	0.03	0.04	-0.09	0.02	0.05	-0.13	0.00646	0.05	-0.12	0.02	0.06	-0.08	0.24	0.07	-0.04	0.53
887	2057296	NM_002901	RCN1	reticulocalbin 1, EF-hand calcium binding domain	0.1	0.00913	0.93	0.08	0.00394	0.96	0.06	-0.18	0.00547	0.04	-0.07	0.08	0.06	-0.15	0.0094	0.05	-0.09	0.1	0.06	-0.09	0.15	0.08	-0.06	0.41
888	1843290	NM_005667	ZFP103	zinc finger protein homologous to Zfp103 in mouse	0.13	-0.00678	0.96	0.12	0.02	0.84	0.06	-0.18	0.00155	0.05	-0.1	0.04	0.06	-0.11	0.06	0.06	-0.09	0.13	0.06	-0.09	0.15	0.12	-0.01	0.92
889	569710	BG825717	ZNF24	zinc finger protein 24 (KOX 17)	0.13	0.02	0.89	0.12	-0.03	0.81	0.05	-0.19	5.81e-05	0.05	-0.11	0.02	0.05	-0.12	0.0073	0.04	-0.07	0.13	0.08	-0.09	0.27	0.13	-0.01	0.91
890	2232040	BG675872	DKFZP434I116	DKFZP434I116 protein	0.11	-0.00706	0.95	0.1	0.00273	0.98	0.07	-0.19	0.00884	0.05	-0.09	0.07	0.04	-0.13	0.00436	0.07	-0.01	0.84	0.07	-0.08	0.24	0.08	-0.04	0.67
891	1398244	NM_002833	PTPN9	protein tyrosine phosphatase, non-receptor type 9	0.12	0.02	0.85	0.13	0.03	0.83	0.07	-0.17	0.00903	0.08	-0.05	0.55	0.06	-0.11	0.04	0.05	-0.02	0.7	0.09	-0.06	0.49	0.09	-0.09	0.29
892	1251819	AL120373	RCN2	reticulocalbin 2, EF-hand calcium binding domain	0.1	4.04e-05	1	0.08	0.09	0.27	0.05	-0.14	0.00679	0.05	-0.07	0.17	0.07	-0.12	0.06	0.05	-0.05	0.38	0.08	-0.03	0.7	0.11	-0.05	0.66
893	2061561	L38935		Homo sapiens GT212 mRNA	0.07	-0.01	0.86	0.05	0.01	0.8	0.06	-0.12	0.05	0.05	-0.05	0.23	0.04	-0.11	0.00832	0.04	-0.03	0.46	0.04	-0.07	0.1	0.08	-0.03	0.71
894	2675355	NM_001963	EGF	epidermal growth factor (beta-urogastrone)	0.09	-0.01	0.91	0.06	0.01	0.83	0.04	-0.11	0.02	0.05	-0.03	0.55	0.04	-0.13	0.00279	0.05	-0.07	0.11	0.07	-0.11	0.11	0.07	-0.08	0.3
895	1500561	BG540430	PSMB10	proteasome (prosome, macropain) subunit, beta type, 10	0.09	-0.06	0.54	0.08	-0.00562	0.94	0.09	-0.24	0.00973	0.1	-0.15	0.12	0.08	-0.17	0.05	0.07	-0.00566	0.94	0.05	-0.07	0.21	0.08	-0.03	0.71
896	1415409	AL118582		Homo sapiens cDNA FLJ11904 fis, clone HEMBB1000048	0.07	-0.04	0.57	0.05	0.01	0.85	0.07	-0.25	0.000231	0.05	-0.1	0.04	0.06	-0.16	0.00331	0.05	-0.06	0.23	0.04	-0.06	0.15	0.07	-0.03	0.61
897	2617968	AB040914	KIAA1481	KIAA1481 protein	0.07	0.08	0.3	0.06	0.04	0.44	0.05	-0.2	1.77e-05	0.05	-0.15	0.00597	0.05	-0.15	0.000947	0.04	0.00654	0.88	0.04	-0.1	0.00696	0.06	-0.09	0.12
898	2706090	X98248	SORT1	sortilin 1	0.14	0.07	0.63	0.1	0.02	0.83	0.07	-0.18	0.01	0.04	-0.14	0.00116	0.07	-0.17	0.01	0.04	-0.04	0.4	0.1	-0.07	0.48	0.11	-0.11	0.33
899	2057323	AA293625	MPZL1	myelin protein zero-like 1	0.08	0.02	0.78	0.07	0.03	0.65	0.04	-0.2	7.15e-06	0.05	-0.14	0.00353	0.04	-0.18	5.04e-05	0.05	-0.04	0.39	0.06	-0.11	0.06	0.08	-0.11	0.14
900	986580	M34064	CDH2	cadherin 2, type 1, N-cadherin (neuronal)	0.07	0.05	0.53	0.06	0.00653	0.91	0.07	-0.23	0.000671	0.1	-0.15	0.11	0.05	-0.13	0.01	0.07	-0.05	0.53	0.05	-0.11	0.03	0.06	-0.01	0.83
901	2060403	BF981733	PPGB	protective protein for beta-galactosidase (galactosialidosis)	0.06	-0.06	0.26	0.05	-0.00566	0.9	0.04	-0.12	0.00526	0.05	-0.08	0.1	0.06	-0.12	0.04	0.06	0.02	0.78	0.03	-0.03	0.34	0.05	-0.03	0.5
902	1923054	BG686300	DIM1	similar to S. pombe dim1+	0.11	-0.06	0.57	0.1	-0.03	0.74	0.05	-0.11	0.02	0.05	-0.05	0.39	0.05	-0.14	0.00568	0.05	0.00289	0.96	0.06	-0.05	0.39	0.11	-0.03	0.8
903	1642534	AL526206	FECH	ferrochelatase (protoporphyria)	0.14	-0.02	0.91	0.12	-0.03	0.83	0.06	-0.07	0.24	0.07	-0.04	0.54	0.04	-0.14	0.00128	0.05	0.02	0.77	0.08	-0.05	0.54	0.14	-0.09	0.5
904	2253906	BC006375	DYRK2	dual-specificity tyrosine-(Y)-phosphorylation regulated kinase 2	0.09	-0.05	0.61	0.06	-0.05	0.37	0.05	-0.11	0.03	0.06	-0.07	0.22	0.05	-0.12	0.00962	0.07	-0.06	0.34	0.06	-0.05	0.39	0.08	-0.04	0.64
905	2076653	BG613704	PXMP3	peroxisomal membrane protein 3 (35kD, Zellweger syndrome)	0.06	-0.09	0.11	0.05	-0.06	0.29	0.05	-0.1	0.08	0.05	-0.08	0.14	0.04	-0.13	0.0022	0.07	-0.09	0.19	0.03	-0.04	0.22	0.07	5.04e-06	1
906	1291128	BC000205	MAPK3	mitogen-activated protein kinase 3	0.07	-0.04	0.58	0.08	0.00772	0.92	0.06	-0.15	0.01	0.08	-0.11	0.14	0.06	-0.17	0.00499	0.06	-0.05	0.45	0.05	-0.00817	0.88	0.07	-0.11	0.11
907	2764911	AF080000	RPS6KA5	ribosomal protein S6 kinase, 90kD, polypeptide 5	0.19	-0.05	0.79	0.16	0.05	0.77	0.09	-0.17	0.06	0.08	-0.05	0.5	0.06	-0.19	0.00213	0.07	-0.05	0.48	0.11	-0.04	0.72	0.14	-0.1	0.48
908	1704463	AU117338	PIG7	LPS-induced TNF-alpha factor	0.08	-0.11	0.15	0.06	-0.05	0.37	0.07	-0.12	0.11	0.05	-0.12	0.02	0.06	-0.16	0.00565	0.05	-0.00947	0.83	0.04	-0.05	0.25	0.07	-0.14	0.03
909	3520727	AI569681	KIAA0295	KIAA0295 protein	0.14	-0.06	0.68	0.16	-0.12	0.46	0.06	-0.15	0.01	0.06	-0.08	0.21	0.05	-0.16	0.00213	0.05	-0.01	0.78	0.1	-0.14	0.18	0.14	-0.15	0.29
910	3136857	NM_005271	GLUD1	glutamate dehydrogenase 1	0.12	-0.04	0.73	0.12	-0.08	0.5	0.08	-0.18	0.03	0.05	-0.07	0.16	0.06	-0.17	0.00627	0.07	-0.01	0.85	0.08	-0.07	0.35	0.1	-0.08	0.44
911	2132473	BG029113		Homo sapiens clone 24771 mRNA sequence	0.07	-0.03	0.65	0.04	-0.02	0.71	0.04	-0.15	0.000301	0.04	-0.01	0.73	0.05	-0.15	0.00378	0.05	-0.00304	0.95	0.06	-0.11	0.05	0.07	-0.17	0.02
912	2453909	NM_021038	MBNL1	muscleblind (Drosophila)-like	0.09	0.08	0.42	0.06	0.13	0.02	0.06	-0.13	0.02	0.06	-0.17	0.00671	0.07	-0.14	0.04	0.07	-0.04	0.54	0.1	-0.00828	0.93	0.08	-0.08	0.29
913	23662	BG292081	SPRY1	sprouty (Drosophila) homolog 1 (antagonist of FGF signaling)	0.08	0.04	0.59	0.05	0.16	0.000443	0.07	-0.08	0.23	0.07	-0.17	0.02	0.06	-0.15	0.00566	0.06	-0.05	0.42	0.03	0.00527	0.85	0.07	-0.02	0.77
914	1872878	AL049557	DDX20	DEAD/H (Asp-Glu-Ala-Asp/His) box polypeptide 20, 103kD	0.1	0.06	0.58	0.09	0.19	0.03	0.05	-0.14	0.00295	0.05	-0.21	7.5e-05	0.06	-0.12	0.05	0.07	-0.05	0.47	0.06	0.05	0.43	0.08	0.02	0.78
915	1801931	NM_002485	NBS1	Nijmegen breakage syndrome 1 (nibrin)	0.16	0.19	0.22	0.08	0.26	0.00127	0.11	-0.12	0.28	0.09	-0.17	0.08	0.06	-0.16	0.01	0.05	-0.05	0.34	0.1	0.03	0.77	0.14	-0.03	0.85
916	1485479	U20938	DPYD	dihydropyrimidine dehydrogenase	0.07	0.00894	0.9	0.05	0.14	0.00142	0.06	-0.04	0.54	0.06	-0.06	0.3	0.07	-0.02	0.75	0.06	-0.08	0.15	0.05	-0.02	0.59	0.04	-0.03	0.45
917	2505911	BI093172	UBL1	ubiquitin-like 1 (sentrin)	0.06	0.02	0.76	0.05	0.12	0.00944	0.05	-0.06	0.28	0.05	-0.09	0.04	0.05	0.00142	0.98	0.06	-0.03	0.62	0.05	-0.02	0.61	0.07	-0.06	0.35
918	2779394	NM_003203	C2orf3	chromosome 2 open reading frame 3	0.1	0.09	0.36	0.07	0.18	0.00621	0.11	-0.06	0.56	0.11	-0.09	0.41	0.13	-0.00391	0.98	0.09	-0.07	0.44	0.07	0.05	0.48	0.08	0.01	0.88
919	692084	BF447806	ZNF146	zinc finger protein 146	0.07	0.09	0.19	0.05	0.15	0.00313	0.07	-0.09	0.18	0.09	-0.02	0.79	0.05	-0.01	0.85	0.06	-0.07	0.28	0.06	0.01	0.8	0.06	0.02	0.74
920	2720527	AF279891	DDX15	DEAD/H (Asp-Glu-Ala-Asp/His) box polypeptide 15	0.12	0.08	0.49	0.11	0.14	0.21	0.07	-0.04	0.61	0.05	-0.14	0.00703	0.06	-0.04	0.5	0.05	-0.01	0.77	0.08	0.06	0.43	0.13	-0.01	0.92
921	1822234	NM_014633	SH2BP1	KIAA0155 gene product	0.09	0.06	0.52	0.08	0.13	0.11	0.07	-0.1	0.13	0.04	-0.11	0.00979	0.06	-0.05	0.41	0.05	0.02	0.77	0.06	0.01	0.84	0.09	-0.03	0.76
922	1995975	AA993117	SSR1	signal sequence receptor, alpha (translocon-associated protein alpha)	0.06	0.05	0.37	0.05	0.16	0.00211	0.1	-0.08	0.42	0.09	-0.12	0.21	0.09	-0.02	0.8	0.07	-0.02	0.83	0.04	0.03	0.39	0.08	0.08	0.36
923	1698861	AL560086	ARL1	ADP-ribosylation factor-like 1	0.11	0.03	0.77	0.09	0.12	0.16	0.05	-0.12	0.03	0.04	-0.14	0.00101	0.04	-0.03	0.42	0.05	-0.02	0.7	0.07	0.03	0.67	0.1	0.07	0.43
924	4343069	NM_000049	ASPA	aspartoacylase (aminoacylase 2, Canavan disease)	0.07	-0.02	0.74	0.06	0.08	0.16	0.05	-0.11	0.03	0.04	-0.12	0.00829	0.05	-0.05	0.24	0.06	0.00891	0.88	0.03	0.04	0.26	0.04	0.05	0.25
925	1405652	NM_003362	UNG	uracil-DNA glycosylase	0.07	0.00856	0.9	0.04	0.12	0.00462	0.07	-0.06	0.34	0.05	-0.08	0.13	0.06	-0.06	0.27	0.06	-0.04	0.51	0.04	0.05	0.15	0.06	0.00158	0.98
926	2883487	BF245775	NDUFS4	NADH dehydrogenase (ubiquinone) Fe-S protein 4 (18kD) (NADH-coenzyme Q reductase)	0.1	-0.03	0.75	0.07	0.07	0.29	0.08	-0.04	0.63	0.04	-0.14	0.00103	0.05	-0.05	0.37	0.06	-0.06	0.3	0.06	0.05	0.37	0.1	0.06	0.57
927	2944175	X72889	SMARCA2	SWI/SNF related, matrix associated, actin dependent regulator of chromatin, subfamily a, member 2	0.09	0.01	0.9	0.05	0.1	0.06	0.05	-0.08	0.1	0.04	-0.14	0.0016	0.06	-0.06	0.34	0.06	-0.06	0.25	0.05	0.06	0.3	0.06	0.06	0.3
928	1685342	BC009001	OXCT	3-oxoacid CoA transferase	0.1	0.01	0.89	0.08	0.05	0.55	0.06	-0.01	0.86	0.05	-0.14	0.00552	0.05	-0.05	0.33	0.04	-0.07	0.1	0.06	0.1	0.12	0.08	0.02	0.77
929	3044230	AF067406	AOC3	amine oxidase, copper containing 3 (vascular adhesion protein 1)	0.07	-0.02	0.78	0.04	0.06	0.18	0.05	-0.1	0.05	0.04	-0.12	0.00773	0.04	-0.07	0.11	0.05	-0.04	0.45	0.05	0.05	0.34	0.05	-0.03	0.55
930	2062011	AL522332	ADF	destrin (actin depolymerizing factor)	0.07	-0.05	0.45	0.06	0.05	0.45	0.04	-0.11	0.01	0.04	-0.12	0.00674	0.05	-0.1	0.04	0.06	-0.09	0.12	0.04	0.02	0.65	0.06	0.02	0.71
931	1394401	AL553826	MVP	major vault protein	0.07	-0.05	0.45	0.05	-0.02	0.78	0.07	-0.03	0.71	0.05	-0.16	0.0027	0.04	-0.00722	0.87	0.04	-0.03	0.47	0.06	-0.04	0.49	0.06	-0.00789	0.89
932	2509730	AU143440	CLNS1A	chloride channel, nucleotide-sensitive, 1A	0.09	-0.01	0.89	0.08	0.05	0.48	0.06	-0.13	0.02	0.04	-0.12	0.00699	0.04	-0.02	0.7	0.04	0.04	0.34	0.06	-0.04	0.45	0.08	0.02	0.78
933	3796544	BC001149	SDCCAG16	serologically defined colon cancer antigen 16	0.1	0.03	0.75	0.08	0.03	0.69	0.06	-0.15	0.00707	0.06	-0.09	0.15	0.07	-0.04	0.59	0.07	0.06	0.39	0.05	-0.05	0.31	0.08	0.00512	0.95
934	162715	NM_006147	IRF6	interferon regulatory factor 6	0.08	0.04	0.57	0.08	0.07	0.41	0.05	-0.19	6.91e-05	0.05	-0.14	0.00362	0.05	-0.05	0.24	0.05	0.06	0.19	0.04	-0.05	0.21	0.07	-0.05	0.51
935	4198926	N80080	ZNF184	zinc finger protein 184 (Kruppel-like)	0.07	0.06	0.36	0.06	0.05	0.47	0.05	-0.16	0.00128	0.05	-0.1	0.08	0.05	-0.05	0.33	0.06	-0.02	0.7	0.07	-0.02	0.72	0.05	-0.03	0.61
936	3369232	AF027164	NKG2-E,NKG2-F	Homo sapiens type II integral membrane protein (NKG2-E) gene, partial cds; and type II integral membrane protein (NKG2-F) gene, complete cds.	0.06	-0.04	0.57	0.04	0.13	0.00253	0.06	-0.17	0.00803	0.07	-0.12	0.07	0.05	-0.05	0.37	0.05	0.06	0.26	0.05	0.01	0.84	0.07	0.04	0.6
937	2822614	BG192289	AP3S1	adaptor-related protein complex 3, sigma 1 subunit	0.06	-0.00129	0.98	0.05	0.14	0.00393	0.08	-0.17	0.04	0.06	-0.09	0.1	0.06	-0.07	0.23	0.08	0.13	0.11	0.05	-0.04	0.35	0.05	0.02	0.73
938	815450	NM_003479	PTP4A2	protein tyrosine phosphatase type IVA, member 2	0.09	0.07	0.48	0.08	0.14	0.07	0.05	-0.2	7.53e-05	0.06	-0.13	0.03	0.04	-0.11	0.01	0.05	0.03	0.53	0.05	-0.06	0.21	0.05	0.04	0.42
939	1977872	AI420820	FLJ22622	hypothetical protein FLJ22622	0.09	0.16	0.08	0.05	0.21	5.2e-05	0.06	-0.18	0.00207	0.05	-0.07	0.15	0.04	-0.08	0.08	0.05	-0.02	0.69	0.08	-0.16	0.05	0.05	-0.02	0.77
940	1781585	AI379579		tc58a02.x1 Soares_NhHMPu_S1 Homo sapiens cDNA clone IMAGE:2068778 3', mRNA sequence.	0.24	0.23	0.33	0.18	0.29	0.1	0.06	-0.17	0.00934	0.06	-0.11	0.07	0.07	-0.08	0.26	0.06	0.01	0.84	0.1	-0.01	0.89	0.18	0.00709	0.97
941	1977053	BE898537	MDH2	malate dehydrogenase 2, NAD (mitochondrial)	0.07	-0.00635	0.92	0.05	-0.00301	0.95	0.04	-0.04	0.3	0.05	-0.13	0.00607	0.05	-0.09	0.08	0.05	0.08	0.09	0.04	0.07	0.07	0.05	0.0029	0.96
942	3942594	BG612736	PRDX1	peroxiredoxin 1	0.06	-0.02	0.81	0.05	0.03	0.5	0.04	-0.06	0.15	0.04	-0.11	0.02	0.04	-0.11	0.0078	0.04	0.08	0.05	0.04	0.05	0.16	0.05	-0.0015	0.98
943	1660110	AU125210	PPP2R4	protein phosphatase 2A, regulatory subunit B' (PR 53)	0.1	-0.08	0.42	0.07	-0.04	0.58	0.05	-0.08	0.12	0.04	-0.13	0.00196	0.04	-0.09	0.02	0.04	0.12	0.00328	0.05	0.04	0.42	0.1	-0.04	0.64
944	1579269	AV704094	NME4	non-metastatic cells 4, protein expressed in	0.06	-0.05	0.39	0.04	-0.02	0.7	0.04	-0.02	0.64	0.05	-0.17	0.000251	0.07	-0.16	0.02	0.04	0.08	0.05	0.04	0.02	0.57	0.05	-0.03	0.52
945	1685712	NM_002137	HNRPA2B1	heterogeneous nuclear ribonucleoprotein A2/B1	0.06	0.03	0.63	0.04	0.00385	0.93	0.04	-0.04	0.39	0.04	-0.13	0.00176	0.05	-0.15	0.0024	0.04	0.01	0.79	0.03	0.04	0.11	0.06	-0.02	0.76
946	685416	BG251149	GNB2	guanine nucleotide binding protein (G protein), beta polypeptide 2	0.07	-0.04	0.56	0.05	0.0056	0.91	0.04	-0.05	0.29	0.05	-0.19	5.67e-05	0.04	-0.16	0.000294	0.04	0.03	0.49	0.04	0.06	0.07	0.05	-0.02	0.6
947	1616534	BE531346	WBSCR1	Williams-Beuren syndrome chromosome region 1	0.08	0.00581	0.94	0.05	-0.00275	0.96	0.04	-0.06	0.19	0.05	-0.15	0.00106	0.05	-0.14	0.00448	0.04	0.00631	0.89	0.03	0.1	0.0043	0.05	-0.00573	0.9
948	2024773	AA026620	KIAA0887	KIAA0887 protein	0.39	0.06	0.88	0.18	-0.1	0.6	0.09	-0.07	0.44	0.06	-0.17	0.00557	0.05	-0.15	0.00434	0.05	-0.00509	0.92	0.11	0.02	0.83	0.14	-0.1	0.47
949	882675	AC003956	ILVBL	ilvB (bacterial acetolactate synthase)-like	0.06	-0.07	0.27	0.05	-0.01	0.83	0.04	-0.01	0.73	0.04	-0.1	0.02	0.04	-0.08	0.06	0.05	-0.02	0.72	0.03	0.1	0.00298	0.05	0.06	0.2
950	1923613	AA433946	LOC51181	carbonyl reductase	0.06	-0.07	0.27	0.05	-0.04	0.4	0.06	-0.03	0.62	0.04	-0.14	0.00136	0.05	-0.11	0.04	0.04	-0.02	0.58	0.05	0.06	0.25	0.06	-0.03	0.58
951	1832406	NM_003769	SFRS9	splicing factor, arginine/serine-rich 9	0.12	-0.00177	0.99	0.1	0.03	0.81	0.06	-0.00165	0.98	0.05	-0.12	0.0061	0.05	-0.09	0.09	0.06	-0.01	0.86	0.07	0.04	0.5	0.1	0.02	0.83
952	2182042	NM_003952	RPS6KB2	ribosomal protein S6 kinase, 70kD, polypeptide 2	0.08	-0.04	0.64	0.07	-0.000355	1	0.04	-0.02	0.66	0.05	-0.09	0.04	0.04	-0.13	0.00431	0.06	-0.00659	0.91	0.06	0.06	0.26	0.08	-0.00146	0.98
953	1813133	BE618313	HMG1	high-mobility group (nonhistone chromosomal) protein 1	0.06	0.02	0.7	0.04	0.12	0.00975	0.04	-0.02	0.57	0.05	-0.12	0.02	0.06	-0.1	0.07	0.05	0.11	0.02	0.05	0.07	0.17	0.04	0.00371	0.93
954	831794	BC007581	ALDH4A1	aldehyde dehydrogenase 4 family, member A1	0.06	-0.03	0.65	0.04	-0.04	0.37	0.07	-0.04	0.57	0.08	-0.08	0.28	0.05	-0.16	0.00142	0.06	0.1	0.09	0.03	0.0085	0.79	0.05	-0.12	0.02
955	4710131	AL555732	FKBP9	FK506-binding protein 9 (63 kD)	0.11	0.03	0.79	0.09	-0.03	0.78	0.06	-0.07	0.26	0.07	-0.19	0.00937	0.08	-0.19	0.02	0.06	0.1	0.09	0.06	-0.03	0.59	0.08	-0.08	0.29
956	465957	AJ006487	PCCB	Homo sapiens PCCB gene, exon 1 and join CDS and mRNA.	0.1	-0.02	0.86	0.1	0.04	0.71	0.07	-0.13	0.06	0.08	-0.13	0.08	0.06	-0.2	0.00107	0.09	0.09	0.31	0.05	0.04	0.44	0.11	-0.09	0.42
957	998451	AF074002	LGALS8	lectin, galactoside-binding, soluble, 8 (galectin 8)	0.1	0.00894	0.93	0.09	-0.04	0.67	0.08	-0.24	0.00236	0.13	-0.2	0.11	0.09	-0.03	0.72	0.08	-0.14	0.08	0.06	-0.09	0.12	0.08	0.18	0.02
958	1479255	NM_002245	KCNK1	potassium channel, subfamily K, member 1 (TWIK-1)	0.11	0.04	0.73	0.09	0.1	0.3	0.05	-0.21	2.95e-05	0.05	-0.15	0.00595	0.05	-0.00135	0.98	0.06	-0.05	0.41	0.07	-0.03	0.7	0.1	0.1	0.3
959	3032102	BG426476	EIF3S6	eukaryotic translation initiation factor 3, subunit 6 (48kD)	0.09	0.02	0.79	0.08	0.1	0.2	0.09	-0.22	0.02	0.06	-0.17	0.00932	0.07	-0.01	0.83	0.06	-0.08	0.23	0.05	-0.03	0.63	0.08	0.18	0.02
960	1930767	NM_004446	EPRS	glutamyl-prolyl-tRNA synthetase	0.14	0.09	0.51	0.11	0.13	0.26	0.04	-0.2	5.95e-06	0.04	-0.22	1.42e-06	0.07	-0.04	0.55	0.05	-0.08	0.13	0.11	0.02	0.83	0.15	0.12	0.43
961	1312824	AL559590	ELF1	E74-like factor 1 (ets domain transcription factor)	0.15	0.1	0.51	0.1	0.12	0.21	0.08	-0.26	0.000898	0.06	-0.15	0.01	0.08	-0.08	0.34	0.07	-0.03	0.68	0.13	-0.11	0.42	0.14	0.07	0.64
962	3597760	AF068920	SHOC2	soc-2 (suppressor of clear, C.elegans) homolog	0.11	0.09	0.45	0.1	0.08	0.4	0.06	-0.31	1.85e-06	0.08	-0.15	0.06	0.09	-0.1	0.25	0.05	0.000478	0.99	0.08	-0.14	0.08	0.09	0.02	0.78
963	1711103	NM_004329	BMPR1A	bone morphogenetic protein receptor, type IA	0.33	0.12	0.72	0.13	0.16	0.23	0.08	-0.29	0.00029	0.06	-0.16	0.00571	0.07	-0.12	0.07	0.05	-0.07	0.21	0.13	-0.11	0.41	0.17	-0.07	0.69
964	1845046	BG256240	EFNA1	ephrin-A1	0.09	-0.11	0.24	0.08	-0.14	0.09	0.07	-0.21	0.00198	0.05	-0.12	0.01	0.05	-0.04	0.4	0.07	-0.05	0.47	0.04	-0.13	0.00351	0.06	0.06	0.3
965	533757	NM_002356	MARCKS	myristoylated alanine-rich protein kinase C substrate (MARCKS, 80K-L)	0.06	-0.17	0.00447	0.07	-0.19	0.00634	0.05	-0.12	0.01	0.08	-0.06	0.42	0.06	-0.1	0.11	0.06	-0.05	0.39	0.05	-0.12	0.03	0.05	-0.05	0.31
966	1998510	NM_031453	MGC11034	hypothetical protein MGC11034	0.22	-0.03	0.9	0.09	-0.04	0.61	0.05	-0.26	1.87e-06	0.09	-0.12	0.17	0.06	-0.12	0.06	0.06	-0.08	0.19	0.12	-0.2	0.1	0.14	-0.00337	0.98
967	1698713	BG747102	ERBB3	v-erb-b2 avian erythroblastic leukemia viral oncogene homolog 3	0.06	-0.00181	0.98	0.04	-0.09	0.05	0.08	-0.23	0.00801	0.05	-0.16	0.000367	0.05	-0.13	0.00545	0.06	-0.13	0.03	0.05	-0.1	0.04	0.04	-0.02	0.66
968	2740665	AI565773	ERBB3	v-erb-b2 avian erythroblastic leukemia viral oncogene homolog 3	0.09	-0.05	0.53	0.08	-0.08	0.34	0.05	-0.2	2.01e-05	0.04	-0.16	0.000325	0.06	-0.14	0.02	0.06	-0.11	0.07	0.05	-0.09	0.09	0.09	0.01	0.91
969	2675473	NM_002585	PBX1	pre-B-cell leukemia transcription factor 1	0.08	-0.02	0.78	0.06	-0.07	0.28	0.06	-0.23	0.000441	0.05	-0.17	0.000355	0.06	-0.17	0.0057	0.08	-0.00662	0.93	0.05	-0.17	0.00108	0.06	-0.12	0.04
970	5033671	AV694764	AKR1C4	aldo-keto reductase family 1, member C4 (chlordecone reductase; 3-alpha hydroxysteroid dehydrogenase, type I; dihydrodiol dehydrogenase 4)	0.27	-0.07	0.8	0.1	-0.04	0.71	0.08	-0.25	0.0034	0.08	-0.08	0.3	0.1	-0.01	0.9	0.07	-0.07	0.31	0.11	-0.1	0.38	0.09	-0.08	0.36
971	1808121	AI683001	KIAA1324	KIAA1324 protein	0.1	0.000229	1	0.08	0.02	0.8	0.07	-0.12	0.08	0.09	-0.05	0.63	0.05	0.04	0.42	0.05	0.25	7.26e-07	0.06	-0.08	0.21	0.07	0.17	0.01
972	3034694	AL527028	SLC25A6	solute carrier family 25 (mitochondrial carrier; adenine nucleotide translocator), member 6	0.1	-0.06	0.56	0.09	-0.08	0.37	0.06	-0.16	0.00442	0.05	-0.1	0.06	0.06	-0.00494	0.93	0.08	0.24	0.00449	0.06	-0.04	0.5	0.08	0.13	0.11
973	1567995	BG106467	DXS1283E	GS2 gene	0.09	-0.05	0.54	0.08	-0.00144	0.99	0.05	-0.16	0.00111	0.06	-0.11	0.09	0.04	0.00596	0.89	0.07	0.21	0.00265	0.06	-0.06	0.29	0.09	0.07	0.43
974	1663283	BE702316	EIF4B	eukaryotic translation initiation factor 4B	0.11	-0.03	0.76	0.12	-0.05	0.67	0.07	-0.16	0.02	0.05	-0.08	0.12	0.06	-0.05	0.39	0.07	0.2	0.0048	0.06	-0.06	0.29	0.12	0.09	0.43
975	1685528	AU127127	SORD	sorbitol dehydrogenase	0.1	-0.04	0.71	0.08	-0.06	0.45	0.05	-0.14	0.00236	0.06	-0.11	0.07	0.06	-0.04	0.47	0.06	0.22	0.000391	0.06	0.00743	0.9	0.08	0.07	0.39
976	1418741	NM_005308	GPRK5	G protein-coupled receptor kinase 5	0.08	-0.06	0.44	0.09	0.02	0.82	0.04	-0.18	1.74e-05	0.06	-0.15	0.02	0.05	-0.03	0.62	0.05	0.28	1.82e-08	0.05	-0.06	0.23	0.09	0.05	0.54
977	3979063	BG611395	NPC2	Niemann-Pick disease, type C2 gene	0.07	-0.02	0.79	0.06	0.04	0.51	0.06	-0.12	0.03	0.08	-0.06	0.49	0.07	0.00317	0.96	0.06	0.24	7.5e-05	0.05	-0.08	0.1	0.07	0.03	0.64
978	2959255	AU148217	SEPP1	selenoprotein P, plasma, 1	0.11	-0.08	0.48	0.12	0.07	0.58	0.04	-0.15	0.00042	0.05	-0.1	0.07	0.04	-0.05	0.24	0.05	0.16	0.00041	0.06	-0.09	0.12	0.08	0.15	0.05
979	2515012	BE799139	MBD3	methyl-CpG binding domain protein 3	0.09	-0.09	0.3	0.09	-0.005	0.96	0.05	-0.12	0.00873	0.05	-0.15	0.00671	0.05	-0.00764	0.87	0.06	0.17	0.00751	0.07	-0.00779	0.91	0.08	0.1	0.2
980	2671860	BF978116	FLJ10468	hypothetical protein FLJ10468	0.06	-0.1	0.1	0.04	-0.05	0.21	0.05	-0.14	0.00562	0.05	-0.16	0.00169	0.05	-0.04	0.32	0.05	0.16	0.000574	0.07	-0.00995	0.88	0.05	0.08	0.13
981	1751541	BE253911	H2AFN	H2A histone family, member N	0.08	-0.08	0.33	0.04	-0.05	0.25	0.06	-0.09	0.13	0.04	-0.06	0.15	0.05	-0.02	0.73	0.04	0.17	2.37e-05	0.04	0.00737	0.86	0.06	0.06	0.27
982	2455947	AW163002	UQCR	ubiquinol-cytochrome c reductase (6.4kD) subunit	0.08	-0.08	0.28	0.06	-0.03	0.65	0.04	-0.08	0.08	0.05	-0.11	0.03	0.04	-0.05	0.27	0.05	0.15	0.00212	0.04	-0.00014	1	0.06	0.04	0.44
983	1856587	BE872940	SORD	sorbitol dehydrogenase	0.09	-0.07	0.44	0.09	-0.06	0.51	0.08	-0.1	0.24	0.06	-0.1	0.12	0.07	-0.05	0.42	0.06	0.15	0.00909	0.05	-0.03	0.52	0.07	0.07	0.32
984	958633	AA972572	MGC2495	hypothetical protein MGC2495	0.08	-0.06	0.43	0.08	-0.05	0.52	0.05	-0.08	0.08	0.05	-0.06	0.24	0.06	0.00805	0.89	0.06	0.14	0.00966	0.05	0.07	0.19	0.06	0.14	0.02
985	3199352	AU126823	TAGLN2	transgelin 2	0.11	-0.03	0.77	0.08	0.00627	0.93	0.05	-0.07	0.19	0.04	-0.1	0.01	0.04	0.04	0.41	0.05	0.16	0.000337	0.04	0.06	0.18	0.08	0.09	0.25
986	33091	BF512252	NSEP1	nuclease sensitive element binding protein 1	0.09	-0.07	0.4	0.08	-0.08	0.26	0.06	-0.07	0.26	0.04	-0.1	0.02	0.05	-0.08	0.08	0.06	0.26	6.17e-06	0.04	0.04	0.29	0.08	0.11	0.17
987	1723971	BF725749	PRKCSH	protein kinase C substrate 80K-H	0.06	0.00136	0.98	0.04	-0.01	0.73	0.05	-0.06	0.27	0.07	-0.12	0.11	0.04	-0.07	0.12	0.06	0.17	0.00309	0.04	-0.06	0.11	0.05	-0.03	0.46
988	2211625	AA310524	PSME1	proteasome (prosome, macropain) activator subunit 1 (PA28 alpha)	0.07	-0.01	0.85	0.06	0.06	0.27	0.05	-0.06	0.23	0.04	-0.07	0.08	0.04	-0.1	0.02	0.06	0.18	0.00237	0.05	-0.04	0.41	0.08	-0.06	0.43
989	1553995	BG327764	MEL	mel transforming oncogene (derived from cell line NK14)- RAB8 homolog	0.08	0.05	0.53	0.06	0.04	0.49	0.06	-0.07	0.2	0.06	-0.05	0.37	0.05	-0.04	0.47	0.06	0.16	0.00967	0.06	-0.000618	0.99	0.07	-0.05	0.53
990	2820337	BG251495	SFPQ	splicing factor proline/glutamine rich (polypyrimidine tract-binding protein-associated)	0.07	0.02	0.77	0.06	0.000805	0.99	0.07	-0.11	0.12	0.04	-0.08	0.07	0.06	-0.08	0.16	0.05	0.14	0.00786	0.04	-0.01	0.72	0.05	0.02	0.69
991	2445126	BG697981	GSTZ1	glutathione transferase zeta 1 (maleylacetoacetate isomerase)	0.15	-0.03	0.82	0.13	0.04	0.78	0.05	-0.12	0.02	0.07	-0.1	0.17	0.05	-0.11	0.04	0.06	0.24	4.13e-05	0.09	-0.02	0.84	0.14	0.00323	0.98
992	1658320	BG686397	HEXA	hexosaminidase A (alpha polypeptide)	0.07	-0.05	0.46	0.04	-0.04	0.35	0.07	-0.08	0.19	0.07	-0.05	0.47	0.06	-0.13	0.05	0.09	0.25	0.00824	0.05	-0.07	0.19	0.06	-0.1	0.07
993	1924493	N92498		Homo sapiens mRNA; cDNA DKFZp564H2416 (from clone DKFZp564H2416)	0.07	0.06	0.35	0.06	-0.02	0.73	0.07	-0.19	0.00524	0.08	-0.07	0.4	0.06	-0.02	0.71	0.07	0.23	0.00184	0.07	-0.14	0.05	0.06	0.05	0.46
994	2189593	NM_000348	SRD5A2	steroid-5-alpha-reductase, alpha polypeptide 2 (3-oxo-5 alpha-steroid delta 4-dehydrogenase alpha 2)	0.09	0.05	0.53	0.1	0.03	0.74	0.07	-0.13	0.07	0.06	-0.02	0.75	0.04	-0.02	0.66	0.06	0.32	4.81e-07	0.06	-0.19	0.00323	0.08	-0.03	0.74
995	143987	BG686358	LAMR1	laminin receptor 1 (67kD, ribosomal protein SA)	0.06	-0.09	0.14	0.04	-0.07	0.08	0.08	-0.16	0.04	0.08	-0.15	0.06	0.07	-0.06	0.34	0.08	0.4	1.04e-06	0.05	0.01	0.8	0.04	0.12	0.00747
996	1656490	X81001	HCGII-7	HCGII-7 protein	0.07	-0.12	0.1	0.05	-0.06	0.25	0.05	-0.26	2.98e-08	0.04	-0.19	1.3e-05	0.06	-0.06	0.29	0.05	0.35	3.23e-11	0.05	-0.08	0.11	0.07	0.11	0.11
997	337500	BG437683	RPL3	ribosomal protein L3	0.07	-0.07	0.32	0.05	-0.04	0.39	0.05	-0.23	2.47e-05	0.05	-0.26	2.81e-07	0.05	-0.06	0.19	0.04	0.24	4.29e-08	0.04	0.02	0.57	0.05	0.2	7.66e-05
998	2579602	AV742224	RPL7A	ribosomal protein L7a	0.07	-0.05	0.5	0.07	-0.05	0.47	0.08	-0.23	0.00509	0.08	-0.23	0.00549	0.07	-0.04	0.56	0.08	0.32	0.000116	0.04	-0.00202	0.96	0.08	0.18	0.01
999	4373333	BG483739		ESTs, Highly similar to HSHU33 histone H3.3 [H.sapiens]	0.06	-0.02	0.78	0.04	0.01	0.79	0.06	-0.26	1.9e-05	0.08	-0.18	0.02	0.06	-0.05	0.41	0.06	0.15	0.02	0.03	-4.07e-05	1	0.06	0.11	0.05
1000	1987738	BF795455	RPS4Y	ribosomal protein S4, Y-linked	0.1	-0.07	0.49	0.09	0.01	0.87	0.07	-0.2	0.00212	0.06	-0.15	0.00716	0.07	0.01	0.88	0.08	0.17	0.04	0.06	-0.03	0.59	0.1	0.18	0.07
1001	2689016	AB006624	KIAA0286	KIAA0286 protein	0.11	0.1	0.4	0.12	0.13	0.28	0.08	-0.25	0.00247	0.07	-0.14	0.04	0.06	-0.17	0.00464	0.08	0.33	2.3e-05	0.06	-0.08	0.22	0.11	-0.08	0.5
1002	3935034	BE251797	PTMS	parathymosin	0.08	-0.07	0.38	0.07	-0.09	0.24	0.05	-0.22	6.36e-06	0.06	-0.06	0.31	0.06	-0.19	0.00315	0.07	0.33	5.34e-06	0.06	-0.12	0.04	0.06	-0.02	0.77
1003	1854220	NM_002826	QSCN6	quiescin Q6	0.08	-0.05	0.54	0.06	-0.15	0.00818	0.07	-0.22	0.00108	0.05	-0.15	0.00654	0.06	-0.15	0.00794	0.05	0.23	9.87e-06	0.04	-0.07	0.03	0.06	0.00512	0.94
1004	348143	NM_014878	KIAA0020	KIAA0020 gene product	0.13	0.12	0.36	0.1	0.11	0.28	0.04	-0.15	0.000684	0.05	-0.12	0.02	0.04	-0.05	0.26	0.05	0.11	0.02	0.06	-0.00757	0.9	0.1	0.24	0.02
1005	1630117	AI609674	AMFR	autocrine motility factor receptor	0.16	0.17	0.31	0.09	0.22	0.01	0.05	-0.19	0.000133	0.08	-0.04	0.59	0.07	-0.1	0.14	0.07	0.16	0.03	0.1	-0.13	0.17	0.14	0.0081	0.95
1006	118501	BG504802	HSPA8	heat shock 70kD protein 8	0.06	0.12	0.05	0.06	0.14	0.03	0.09	-0.26	0.00501	0.06	-0.2	0.000821	0.07	-0.16	0.01	0.08	0.14	0.08	0.04	0.05	0.23	0.07	0.1	0.14
1007	3208425	BG481883	ALDOA	aldolase A, fructose-bisphosphate	0.07	0.00922	0.89	0.06	0.05	0.41			1			1			1			1	0.07	0.16	0.02	0.08	0.25	0.00219
1008	1471808	NM_005363	MAGEA6	melanoma antigen, family A, 6	0.07	-0.02	0.74	0.08	0.0076	0.92	0.05	-0.03	0.47	0.06	-0.2	0.00122	0.05	0.00505	0.91	0.05	0.03	0.55	0.04	0.15	5.95e-05	0.05	0.2	0.000193
1009	1376121	AL555980	FOLR1	folate receptor 1 (adult)	0.1	0.00667	0.95	0.12	-0.02	0.88	0.09	0.02	0.8	0.07	-0.29	0.000122	0.09	0.00417	0.96	0.07	-0.03	0.71	0.05	0.13	0.01	0.07	0.19	0.00594
1010	4688	NM_004988	MAGEA1	melanoma antigen, family A, 1 (directs expression of antigen MZ2-E)	0.06	-0.02	0.78	0.07	0.05	0.49	0.07	0.04	0.54	0.05	-0.12	0.01	0.05	0.05	0.28	0.06	0.06	0.26	0.05	0.09	0.07	0.04	0.15	0.000667
1011	2455118	AL560341	MTHFD2	methylene tetrahydrofolate dehydrogenase (NAD+ dependent), methenyltetrahydrofolate cyclohydrolase	0.12	-0.000509	1	0.11	0.06	0.57	0.06	-0.000604	0.99	0.05	-0.15	0.00182	0.06	0.03	0.63	0.07	0.1	0.14	0.09	0.15	0.07	0.1	0.12	0.23
1012	3170176	NM_003918	GYG2	glycogenin 2	0.42	-0.18	0.66	0.27	0.02	0.95	0.08	0.00259	0.97	0.05	-0.15	0.00252	0.07	0.02	0.83	0.06	0.08	0.18	0.13	0.16	0.22	0.13	0.13	0.31
1013	2513883	BG928106		HNC18-1-A10.R HNC (Human Normal Cartilage) Homo sapiens cDNA, mRNA sequence.	0.07	-0.05	0.48	0.1	0.01	0.89	0.05	0.03	0.54	0.04	-0.16	0.000239	0.05	-0.01	0.76	0.05	-0.01	0.74	0.09	0.11	0.2	0.07	0.12	0.06
1014	1719955	NM_001976	ENO3	enolase 3, (beta, muscle)	0.07	-0.04	0.59	0.06	0.04	0.52	0.06	0.02	0.68	0.05	-0.12	0.02	0.04	0.00744	0.86	0.05	0.02	0.69	0.04	0.14	0.000226	0.06	0.12	0.03
1015	1653122	AW958081	HSU79274	protein predicted by clone 23733	0.19	0.04	0.83	0.2	0.06	0.77	0.08	-0.02	0.75	0.05	-0.14	0.00423	0.05	-0.02	0.72	0.08	0.02	0.86	0.08	0.15	0.06	0.14	0.17	0.22
1016	1211682	T03444	ALDOC	aldolase C, fructose-bisphosphate	0.22	-0.04	0.84	0.24	-0.01	0.96	0.07	0.05	0.5	0.06	-0.19	0.000987	0.06	-0.00294	0.96	0.06	0.04	0.46	0.12	0.16	0.18	0.18	0.19	0.28
1017	1822149	BI160739	DXS9928E	DNA segment on chromosome X (unique) 9928 expressed sequence	0.08	-0.05	0.59	0.1	0.00811	0.93	0.04	-0.07	0.08	0.06	-0.17	0.00892	0.04	-0.00877	0.84	0.05	-0.04	0.48	0.05	0.08	0.09	0.11	0.12	0.29
1018	3074437	BG029985	MAGEA2	melanoma antigen, family A, 2	0.06	-0.02	0.72	0.05	0.04	0.51	0.04	-0.04	0.31	0.07	-0.2	0.00408	0.06	-0.01	0.8	0.04	0.02	0.56	0.02	0.09	0.000238	0.06	0.14	0.02
1019	2834182	BG613238	SRP9	signal recognition particle 9kD	0.08	-0.00124	0.99	0.07	0.08	0.22	0.04	-0.03	0.41	0.04	-0.09	0.03	0.04	0.06	0.11	0.05	0.00373	0.94	0.05	0.08	0.11	0.05	0.18	0.000713
1020	2867091	NM_001454	FOXJ1	forkhead box J1	0.06	-0.04	0.58	0.07	0.09	0.24	0.07	0.12	0.11	0.07	-0.12	0.06	0.06	0.05	0.43	0.04	0.00736	0.86	0.08	0.2	0.00957	0.14	0.14	0.31
1021	1441102	AF151076	HSPC242	hypothetical protein	0.08	-0.02	0.81	0.1	0.22	0.04	0.07	0.1	0.19	0.07	-0.18	0.01	0.05	-0.04	0.45	0.04	-0.02	0.67	0.06	0.21	0.000955	0.06	0.14	0.03
1022	2794293	NM_004567	PFKFB4	6-phosphofructo-2-kinase/fructose-2,6-biphosphatase 4	0.06	0.05	0.41	0.06	0.16	0.02	0.08	-0.00494	0.95	0.1	-0.12	0.22	0.05	-0.05	0.3	0.06	0.00765	0.9	0.04	0.18	2.52e-05	0.07	0.1	0.13
1023	3032691	AL546245	PGAM1	phosphoglycerate mutase 1 (brain)	0.08	0.00804	0.92	0.08	0.08	0.3	0.08	-0.02	0.75	0.05	-0.14	0.01	0.05	-0.08	0.13	0.08	0.09	0.23	0.05	0.21	0.000111	0.07	0.16	0.02
1024	1968576	L10320	FBP1	fructose-1,6-bisphosphatase 1	0.09	-0.04	0.63	0.08	-0.04	0.64	0.05	-0.03	0.59	0.05	-0.12	0.02	0.05	0.01	0.8	0.05	0.11	0.01	0.06	0.09	0.11	0.1	0.33	0.00101
1025	1405940	NM_000935	PLOD2	procollagen-lysine, 2-oxoglutarate 5-dioxygenase (lysine hydroxylase) 2	0.12	0.16	0.19	0.12	0.33	0.00453	0.05	0.00283	0.95	0.04	-0.1	0.02	0.06	0.07	0.2	0.06	0.03	0.67	0.09	0.12	0.17	0.1	0.13	0.18
1026	1302221	D49817	PFKFB3	6-phosphofructo-2-kinase/fructose-2,6-biphosphatase 3	0.07	0.11	0.12	0.05	0.23	5.85e-06	0.05	0.03	0.6	0.05	-0.09	0.06	0.05	0.01	0.81	0.04	0.000159	1	0.05	0.08	0.1	0.05	0.05	0.35
1027	2204204	AL539248	FKBP1A	FK506-binding protein 1A (12kD)	0.07	-0.04	0.57	0.06	-0.04	0.56	0.06	0.07	0.25	0.1	-0.07	0.51	0.08	-0.07	0.38	0.06	0.17	0.00655	0.04	0.14	0.000298	0.06	0.04	0.43
1028	758008	NM_006401	ANP32B	acidic protein rich in leucines	0.07	-0.06	0.36	0.05	0.01	0.81	0.05	0.05	0.33	0.04	-0.05	0.25	0.06	-0.00936	0.87	0.06	0.15	0.0075	0.03	0.09	0.01	0.05	0.07	0.11
1029	1356926	BF976547		Homo sapiens, Similar to gene rich cluster, C10 gene, clone MGC:4750 IMAGE:3537206, mRNA, complete cds	0.15	-0.13	0.42	0.17	-0.09	0.61	0.06	0.01	0.81	0.05	-0.11	0.04	0.04	-0.05	0.21	0.06	0.16	0.00929	0.1	0.1	0.31	0.13	0.03	0.8
1030	1358633	BG576007	BLVRB	biliverdin reductase B (flavin reductase (NADPH))	0.09	-0.04	0.62	0.07	0.00949	0.89	0.04	-0.01	0.73	0.06	-0.12	0.04	0.05	-0.13	0.00615	0.06	0.26	3.26e-06	0.06	0.09	0.12	0.08	0.00328	0.97
1031	4059205	BG030611	STMN1	stathmin 1/oncoprotein 18	0.09	-0.06	0.46	0.07	-0.02	0.72	0.09	0.000326	1	0.09	-0.08	0.37	0.1	-0.04	0.71	0.08	0.28	0.00053	0.05	0.15	0.00454	0.08	0.09	0.24
1032	2585358	AI360458	DXS9879E	DNA segment on chromosome X (unique) 9879 expressed sequence	0.08	-0.09	0.26	0.07	0.01	0.83	0.08	-0.03	0.73	0.08	-0.16	0.04	0.09	-0.02	0.8	0.07	0.24	0.00158	0.04	0.09	0.06	0.07	0.1	0.15
1033	1872936	BE742772	TUBA1	tubulin, alpha 1 (testis specific)	0.08	-0.06	0.47	0.06	0.0081	0.9	0.06	0.08	0.22	0.09	-0.08	0.34	0.05	-0.04	0.49	0.05	0.31	2.41e-09	0.04	0.1	0.0038	0.06	-0.00447	0.94
1034	1813409	AL545953	IDH2	isocitrate dehydrogenase 2 (NADP+), mitochondrial	0.06	-0.05	0.33	0.04	-0.04	0.36	0.06	0.01	0.82	0.05	-0.19	3.15e-05	0.05	-0.14	0.00489	0.05	0.06	0.31	0.04	0.19	8.77e-07	0.04	0.06	0.2
1035	2446238	BG399003	ARL6IP	ADP-ribosylation factor-like 6 interacting protein	0.08	0.03	0.69	0.06	0.05	0.43	0.05	-0.08	0.13	0.04	-0.23	2.18e-07	0.05	-0.18	0.000664	0.06	0.16	0.00668	0.05	0.18	0.000245	0.07	0.07	0.3
1036	3687253	AL561072	GAS11	growth arrest-specific 11	0.07	-0.000842	0.99	0.05	0.03	0.55			1			1			1			1	0.04	-0.06	0.14	0.05	-0.13	0.00687
1037	3317039	AI050793		Homo sapiens chromosome 19, cosmid F22162	0.06	-0.02	0.78	0.05	0.03	0.57	0.08	-0.04	0.64	0.04	-0.02	0.66	0.07	-0.05	0.48	0.05	0.05	0.3	0.04	-0.06	0.17	0.04	-0.12	0.00366
1038	1569804	NM_032638	MGC2306	hypothetical protein MGC2306	0.08	0.00994	0.9	0.06	0.01	0.81	0.06	-0.03	0.6	0.05	-0.02	0.67	0.06	-0.05	0.39	0.05	0.07	0.18	0.04	-0.06	0.13	0.04	-0.11	0.00886
1039	2450712	BC009203	LOC90355	hypothetical gene supported by AF038182; BC009203	0.1	-0.00604	0.95	0.07	0.06	0.4	0.06	-0.09	0.18	0.07	-0.04	0.6	0.08	-0.11	0.15	0.08	-0.02	0.78	0.06	-0.07	0.25	0.04	-0.12	0.00627
1040	1997185	BF966630	HELO1	homolog of yeast long chain polyunsaturated fatty acid elongation enzyme 2	0.14	-0.00708	0.96	0.12	0.11	0.4	0.05	-0.13	0.00843	0.06	-0.06	0.25	0.05	-0.1	0.05	0.05	0.07	0.12	0.08	-0.07	0.39	0.11	-0.06	0.62
1041	1676311	AI628198	KIAA0800	KIAA0800 gene product	0.08	0.02	0.84	0.04	0.1	0.03	0.08	-0.11	0.16	0.06	-0.05	0.42	0.06	-0.1	0.08	0.06	0.09	0.11	0.06	-0.08	0.19	0.05	-0.15	0.00412
1042	1603605	NM_005749	TOB1	transducer of ERBB2, 1	0.06	0.12	0.06	0.06	0.15	0.00868	0.04	-0.07	0.1	0.05	-0.09	0.09	0.04	-0.07	0.12	0.04	0.1	0.03	0.04	-0.05	0.22	0.07	-0.06	0.35
1043	2170638	BG030766	SH3BP5	SH3-domain binding protein 5 (BTK-associated)	0.06	0.09	0.12	0.04	0.14	0.00161	0.04	-0.03	0.41	0.05	-0.02	0.7	0.04	-0.02	0.67	0.05	0.06	0.27	0.04	-0.08	0.03	0.04	-0.13	0.00226
1044	2499479	Y07707	NRF	transcription factor NRF	0.18	0.06	0.75	0.1	0.1	0.33	0.05	-0.03	0.55	0.06	-0.00317	0.96	0.07	-0.05	0.48	0.05	0.15	0.00172	0.1	-0.09	0.34	0.12	-0.09	0.42
1045	1707220	AL546236	USP14	ubiquitin specific protease 14 (tRNA-guanine transglycosylase)	0.09	0.07	0.44	0.08	0.14	0.1	0.08	-0.11	0.2	0.05	-0.04	0.37	0.07	-0.22	0.00157	0.07	0.11	0.15	0.08	-0.06	0.46	0.1	-0.17	0.09
1046	1646294	BC003070	GATA3	GATA-binding protein 3	0.08	0.00648	0.93	0.07	-0.05	0.46	0.04	-0.11	0.00568	0.05	-0.06	0.28	0.04	-0.14	0.000519	0.04	0.11	0.00581	0.07	-0.13	0.06	0.07	-0.08	0.22
1047	812141	BG253285	GRN	granulin	0.06	-0.06	0.37	0.06	-0.00178	0.98	0.05	-0.14	0.00408	0.04	-0.06	0.12	0.05	-0.15	0.000727	0.05	0.15	0.00172	0.05	-0.09	0.09	0.05	-0.09	0.08
1048	967611	AL547658	POLB	polymerase (DNA directed), beta	0.11	-0.07	0.51	0.1	-0.09	0.39	0.05	-0.19	4.86e-05	0.05	-0.09	0.07	0.05	-0.15	0.00312	0.05	0.05	0.32	0.06	-0.13	0.02	0.12	-0.07	0.56
1049	1559836	AB046767	TLE3	KIAA1547 protein	0.08	0.00288	0.97	0.06	0.00263	0.97	0.07	-0.12	0.07	0.05	-0.1	0.04	0.05	-0.16	0.00122	0.04	0.09	0.05	0.06	-0.11	0.07	0.07	-0.15	0.03
1050	1811220	NM_001182	ALDH7A1	aldehyde dehydrogenase 7 family, member A1	0.15	-0.03	0.85	0.13	-0.01	0.93	0.08	-0.16	0.04	0.06	-0.09	0.15	0.06	-0.18	0.00411	0.07	0.06	0.4	0.12	-0.07	0.53	0.15	-0.1	0.52
1051	547319	AU132321	GNAI1	guanine nucleotide binding protein (G protein), alpha inhibiting activity polypeptide 1	0.08	0.00819	0.92	0.05	0.00485	0.93	0.06	-0.25	0.00012	0.07	-0.09	0.2	0.06	-0.16	0.00488	0.05	0.12	0.00885	0.08	-0.14	0.07	0.08	-0.08	0.3
1052	863708	AK025084	TNRC9	trinucleotide repeat containing 9	0.1	-0.03	0.76	0.09	0.04	0.68	0.07	-0.23	0.00149	0.1	-0.00241	0.98	0.07	-0.12	0.06	0.07	0.06	0.37	0.07	-0.09	0.17	0.07	-0.06	0.35
1053	1672574	NM_002570	PACE4	paired basic amino acid cleaving system 4	0.07	-0.03	0.67	0.06	-0.03	0.55	0.08	-0.11	0.16	0.07	-0.04	0.56	0.06	-0.01	0.83	0.06	0.02	0.67	0.05	-0.13	0.00458	0.05	-0.09	0.05
1054	3056973	AL542839	PIG11	p53-induced protein	0.06	-0.02	0.72	0.04	-0.08	0.05	0.05	-0.05	0.36	0.07	0.03	0.69	0.06	-0.04	0.49	0.04	-0.00508	0.9	0.05	-0.16	0.000906	0.05	-0.05	0.23
1055	3249851	AW960791	PCDH7	BH-protocadherin (brain-heart)	0.36	0.00421	0.99	0.13	0.05	0.72	0.05	-0.17	0.00226	0.06	0.07	0.26	0.05	-0.07	0.19	0.05	-0.03	0.53	0.09	-0.2	0.03	0.16	-0.18	0.27
1056	1698402	BE907919	CAPN1	calpain 1, (mu/I) large subunit	0.08	-0.1	0.22	0.07	-0.08	0.29	0.04	0.00894	0.84	0.06	-0.06	0.31	0.04	-0.11	0.00818	0.04	-0.02	0.58	0.03	-0.02	0.56	0.06	-0.06	0.32
1057	1997792	NM_014604	TIP-1	Tax interaction protein 1	0.08	-0.04	0.62	0.07	-0.07	0.3	0.05	-0.02	0.66	0.04	-0.04	0.35	0.04	-0.13	0.00488	0.04	-0.07	0.09	0.04	-0.04	0.38	0.08	-0.08	0.32
1058	2672064	AL515731	CRIP2	cysteine-rich protein 2	0.12	-0.07	0.55	0.1	-0.05	0.61	0.04	0.02	0.6	0.04	-0.08	0.06	0.05	-0.16	0.000636	0.04	-0.08	0.05	0.07	0.07	0.25	0.1	-0.11	0.29
1059	605019	BG248209	COMT	catechol-O-methyltransferase	0.07	-0.06	0.37	0.05	-0.00805	0.86	0.05	0.00373	0.94	0.05	-0.08	0.11	0.04	-0.12	0.00401	0.05	-0.14	0.00384	0.03	0.06	0.05	0.05	-0.07	0.17
1060	2661518	BG340369	FLJ22530	hypothetical protein FLJ22530	0.06	-0.03	0.61	0.05	0.02	0.6	0.06	0.00927	0.89	0.07	-0.09	0.21	0.07	-0.05	0.48	0.04	-0.12	0.0054	0.04	0.08	0.06	0.05	-0.01	0.81
1061	2720382	AL558909	PTPN18	protein tyrosine phosphatase, non-receptor type 18 (brain-derived)	0.07	0.06	0.44	0.05	0.04	0.42	0.04	-0.04	0.32	0.08	-0.00746	0.92	0.05	-0.16	0.0011	0.06	-0.02	0.76	0.04	-0.0078	0.86	0.06	-0.1	0.1
1062	2842835	L13210	LGALS3BP	lectin, galactoside-binding, soluble, 3 binding protein	0.06	0.04	0.51	0.04	0.02	0.72	0.05	-0.03	0.56	0.04	-0.02	0.71	0.04	-0.24	3.79e-08	0.05	0.04	0.44	0.04	-0.05	0.22	0.04	-0.18	1.7e-05
1063	1726307	AL353950	PPP3CA	protein phosphatase 3 (formerly 2B), catalytic subunit, alpha isoform (calcineurin A alpha)	0.11	-0.00731	0.95	0.11	-0.07	0.51	0.06	-0.09	0.1	0.06	-0.03	0.6	0.05	-0.19	0.00037	0.05	-0.03	0.5	0.08	-0.07	0.38	0.07	-0.22	0.00286
1064	1662893	NM_004338	C18orf1	chromosome 18 open reading frame 1			1	0.25	-0.07	0.78	0.1	-0.09	0.36	0.08	-0.00432	0.96	0.06	-0.17	0.0063	0.07	-0.1	0.15	0.16	-0.00318	0.98	0.5	-0.16	0.75
1065	1616336	BG259955	RPL26	ribosomal protein L26	0.06	-0.00683	0.91	0.05	0.03	0.56	0.05	0.05	0.33	0.06	-0.02	0.76	0.05	-0.1	0.04	0.04	-0.01	0.77	0.04	0.04	0.37	0.05	-0.18	0.000518
1066	1638723	AA417966		ESTs	0.1	-0.0056	0.96	0.08	0.01	0.89	0.07	0.02	0.81	0.06	0.00576	0.93	0.05	-0.12	0.03	0.04	0.05	0.24	0.06	0.00305	0.96	0.08	-0.24	0.00402
1067	1406786	AA504039	PPP3CA	protein phosphatase 3 (formerly 2B), catalytic subunit, alpha isoform (calcineurin A alpha)			1			1	0.05	0.05	0.25	0.04	0.06	0.15	0.06	-0.1	0.08	0.06	-0.03	0.64	0.11	-0.00469	0.97	0.13	-0.34	0.00711
1068	4173205	BG751568	CYBA	cytochrome b-245, alpha polypeptide	0.07	-0.02	0.77	0.05	0.06	0.24			1			1			1			1	0.05	-0.11	0.03	0.06	-0.19	0.00284
1069	1415307	AI928445	SYTL2	synaptotagmin-like 2			1			1	0.15	-0.08	0.58	0.11	0.01	0.92	0.1	-0.05	0.6	0.07	-0.26	0.00023	0.21	-0.09	0.66			1
1070	3488056	NM_001943	DSG2	desmoglein 2	0.1	0.04	0.69	0.07	0.07	0.36	0.05	-0.08	0.06	0.04	-0.04	0.37	0.04	-0.04	0.31	0.04	-0.21	6.71e-07	0.08	-0.12	0.13	0.1	-0.12	0.24
1071	1849838	AA281524	PTPRM	protein tyrosine phosphatase, receptor type, M	0.17	0.03	0.84	0.13	0.02	0.86	0.11	0.02	0.88	0.11	-0.04	0.69	0.12	-0.03	0.81	0.05	-0.23	6.52e-06	0.08	-0.1	0.23	0.09	-0.11	0.22
1072	1922038	BC004518	LOC51760	B/K protein	0.23	-0.08	0.72	0.22	-0.13	0.55	0.06	-0.02	0.77	0.06	0.06	0.32	0.07	-0.000778	0.99	0.05	-0.21	5.84e-05	0.09	-0.08	0.37	0.17	-0.16	0.35
1073	1712327	NM_003392	WNT5A	wingless-type MMTV integration site family, member 5A	0.19	0.09	0.63	0.14	-0.02	0.9	0.07	-0.00822	0.91	0.06	0.00159	0.98	0.06	-0.14	0.03	0.05	-0.18	6.53e-05	0.08	-0.04	0.58	0.11	-0.22	0.05
1074	3070110	NM_003359	UGDH	UDP-glucose dehydrogenase	0.07	0.1	0.16	0.07	0.14	0.04	0.09	0.01	0.87	0.06	-0.00386	0.95	0.07	-0.09	0.22	0.07	-0.3	8.74e-06	0.06	-0.04	0.54	0.05	-0.2	2.4e-05
1075	3563535	AU125312	BRCA1	breast cancer 1, early onset	0.23	0.22	0.34	0.16	0.28	0.09	0.09	0.07	0.43	0.06	0.08	0.23	0.07	0.08	0.26	0.06	-0.15	0.00933	0.08	0.02	0.76	0.17	-0.02	0.9
1076	1513664	M74547	RBL1	retinoblastoma-like 1 (p107)	0.59	0.2	0.73	0.25	0.27	0.29	0.08	0.08	0.27	0.1	0.06	0.52	0.09	0.00987	0.91	0.06	-0.16	0.00811	0.15	-0.02	0.88	0.16	-0.04	0.79
1077	2789764	NM_004713	SDCCAG1	serologically defined colon cancer antigen 1	0.13	0.16	0.22	0.11	0.2	0.07	0.09	0.09	0.33	0.06	0.01	0.81	0.08	0.11	0.17	0.06	-0.2	0.00154	0.09	-0.04	0.62	0.11	-0.05	0.67
1078	2518964	BE259271		Homo sapiens cDNA: FLJ21897 fis, clone HEP03447, highly similar to AF052178 Homo sapiens clone 24523 mRNA sequence	0.17	0.03	0.84	0.09	0.02	0.82	0.07	0.04	0.59	0.06	0.00173	0.98	0.06	0.05	0.46	0.06	-0.18	0.00158	0.07	-0.03	0.68	0.1	-0.06	0.54
1079	2852042	AU121926	CSRP1	cysteine and glycine-rich protein 1	0.08	-0.01	0.87	0.06	-0.04	0.56	0.04	0.02	0.6	0.05	-0.01	0.81	0.04	0.03	0.57	0.05	-0.21	6.34e-06	0.04	0.00617	0.89	0.05	-0.00731	0.89
1080	2060081	BG678179	EIF4A2	eukaryotic translation initiation factor 4A, isoform 2	0.11	0.06	0.6	0.09	0.06	0.54	0.06	0.00795	0.9	0.06	0.07	0.28	0.05	0.06	0.23	0.05	-0.21	8.55e-05	0.06	-0.08	0.15	0.1	-0.05	0.61
1081	2634611	AF035594		Homo sapiens protein kinase C-alpha mRNA, partial 3' UTR	0.19	0.04	0.84	0.15	0.04	0.77	0.12	0.04	0.72	0.11	0.06	0.58	0.08	0.00123	0.99	0.06	-0.22	9.41e-05	0.1	-0.03	0.79	0.11	-0.09	0.42
1082	4083362	BG832163	CRABP2	cellular retinoic acid-binding protein 2	0.1	-0.01	0.91	0.09	0.08	0.36	0.06	0.05	0.44	0.09	0.04	0.66	0.07	0.06	0.35	0.07	-0.24	0.00134	0.1	0.04	0.7	0.09	-0.05	0.58
1083	2215536	AK025562		Homo sapiens cDNA: FLJ21909 fis, clone HEP03834	0.23	0.11	0.63	0.15	0.07	0.61	0.07	0.02	0.77	0.05	0.04	0.39	0.06	0.04	0.49	0.05	-0.12	0.00978	0.1	-0.08	0.43	0.12	-0.04	0.77
1084	1340424	BG676095		Homo sapiens cDNA: FLJ21409 fis, clone COL03924	0.06	0.07	0.22	0.08	0.07	0.37	0.04	0.04	0.4	0.05	0.03	0.58	0.06	0.07	0.21	0.04	-0.11	0.00912	0.06	-0.07	0.27	0.05	-0.09	0.07
1085	3416883	BE091961	ARHGAP8	Rho GTPase activating protein 8	0.16	0.06	0.71	0.16	0.09	0.59	0.05	0.06	0.21	0.09	0.08	0.35	0.05	0.03	0.52	0.04	-0.16	0.000237	0.11	-0.04	0.69	0.04	-0.09	0.03
1086	1400664	AB014550	KIAA0650	KIAA0650 protein	0.07	0.11	0.09	0.08	0.08	0.35	0.09	0.06	0.55	0.09	0.08	0.4	0.08	0.06	0.47	0.05	-0.17	0.00018	0.06	-0.05	0.42	0.08	-0.09	0.22
1087	2044444	AL355192	ARHGAP8	Rho GTPase activating protein 8	0.06	0.06	0.34	0.07	0.08	0.23	0.06	0.05	0.44	0.05	0.07	0.18	0.05	-0.03	0.54	0.04	-0.17	7.51e-05	0.04	-0.04	0.3	0.05	-0.12	0.03
1088	3318571	AU121423	NDR	serine threonine protein kinase	0.09	0.04	0.68	0.08	0.06	0.46	0.07	0.04	0.62	0.08	0.06	0.4	0.08	-0.00188	0.98	0.04	-0.14	0.00061	0.07	-0.06	0.41	0.08	-0.1	0.18
1089	1930711	BE735810	ITGB4	integrin, beta 4	0.08	-0.05	0.52	0.08	-0.04	0.56	0.04	0.08	0.06	0.04	0.08	0.05	0.04	-0.02	0.65	0.04	-0.15	0.00077	0.05	-0.09	0.09	0.09	-0.17	0.06
1090	1930207	NM_004524	LLGL2	lethal giant larvae (Drosophila) homolog 2	0.07	-0.03	0.73	0.06	0.00196	0.97	0.05	0.06	0.21	0.04	0.05	0.2	0.04	-0.01	0.8	0.05	-0.15	0.0055	0.05	-0.000168	1	0.05	-0.12	0.02
1091	1865649	AI866462	LAK-4P	expressed in activated T/LAK lymphocytes	0.15	-0.04	0.78	0.14	-0.00408	0.98	0.06	0.01	0.85	0.08	0.02	0.84	0.07	-0.05	0.47	0.05	-0.17	0.000117	0.08	-0.04	0.61	0.1	-0.11	0.24
1092	3085928	D01038	ITGA3	integrin, alpha 3 (antigen CD49C, alpha 3 subunit of VLA-3 receptor)	0.08	-0.00959	0.9	0.07	-0.00484	0.94	0.07	0.05	0.46	0.08	-0.00605	0.94	0.13	-0.12	0.35	0.04	-0.12	0.00406	0.06	-0.06	0.28	0.08	-0.08	0.27
1093	1922468	NM_006644	HSPH1	heat shock 105kD	0.12	0.13	0.27	0.08	0.04	0.59	0.05	0.00619	0.9	0.05	-0.02	0.73	0.05	0.00393	0.93	0.04	-0.14	0.00108	0.07	0.00882	0.9	0.06	0.08	0.18
1094	173563	AU138029	CDC10	CDC10 (cell division cycle 10, S. cerevisiae, homolog)	0.1	0.1	0.29	0.09	0.11	0.19	0.05	-0.00145	0.98	0.06	0.00274	0.96	0.05	0.03	0.55	0.05	-0.18	0.000173	0.06	0.04	0.54	0.1	0.07	0.47
1095	3179051	BC006474	KIAA0332	KIAA0332 protein	0.12	0.11	0.37	0.13	0.14	0.28	0.06	0.00113	0.99	0.05	0.03	0.45	0.04	0.01	0.74	0.04	-0.15	0.000244	0.06	-0.04	0.48	0.12	0.03	0.78
1096	2056163	BC000144	CAPZA1	capping protein (actin filament) muscle Z-line, alpha 1	0.08	0.05	0.55	0.07	0.13	0.04	0.06	-0.04	0.53	0.05	-0.01	0.81	0.04	-0.02	0.6	0.04	-0.13	0.00116	0.04	0.00396	0.91	0.07	-0.02	0.78
1097	3732856	AA057813	LMAN1	lectin, mannose-binding, 1	0.07	0.02	0.77	0.07	0.11	0.14	0.09	-0.05	0.55	0.07	-0.03	0.73	0.07	-0.05	0.45	0.05	-0.16	0.000724	0.06	-0.04	0.49	0.06	-0.05	0.46
1098	1347384	U78580	PIP5K1B	phosphatidylinositol-4-phosphate 5-kinase, type I, beta	0.12	0.02	0.87	0.12	0.0013	0.99	0.05	-0.04	0.48	0.05	-0.01	0.76	0.05	-0.02	0.65	0.04	-0.12	0.00302	0.07	-0.08	0.25	0.11	-0.06	0.6
1099	2132758	AL571412	RNAHP	RNA helicase-related protein	0.12	-0.00885	0.94	0.08	0.04	0.56	0.07	-0.05	0.48	0.04	0.02	0.56	0.05	-0.03	0.58	0.04	-0.12	0.00627	0.06	-0.03	0.63	0.09	0.03	0.72
1100	2239295	NM_024831	NCOA6IP	hypothetical protein FLJ22995	0.06	-0.04	0.55	0.04	-0.03	0.43	0.05	0.08	0.15	0.06	0.06	0.34	0.05	0.02	0.65	0.05	-0.22	2.23e-06	0.03	0.03	0.43	0.05	0.02	0.59
1101	1395088	BF112023	FLJ20258	hypothetical protein FLJ20258	0.07	-0.13	0.06	0.04	-0.04	0.35	0.05	0.08	0.12	0.08	-0.00182	0.98	0.05	0.00821	0.88	0.07	-0.23	0.000629	0.03	0.02	0.59	0.05	0.04	0.41
1102	2371556	AK022502	KIAA0792	KIAA0792 gene product	0.07	-0.11	0.13	0.06	-0.07	0.25	0.05	-0.02	0.75	0.04	0.02	0.72	0.04	-0.00521	0.9	0.04	-0.14	0.000315	0.04	0.02	0.65	0.05	0.04	0.43
1103	2132042	NM_005231	EMS1	ems1 sequence (mammary tumor and squamous cell carcinoma-associated (p80/85 src substrate)	0.06	-0.07	0.21	0.05	-0.07	0.17	0.05	0.000369	0.99	0.04	0.03	0.47	0.05	-0.00977	0.84	0.06	-0.17	0.00221	0.03	-0.00689	0.79	0.05	0.03	0.47
1104	4513815	AA677534	LAMC2	laminin, gamma 2 (nicein (100kD), kalinin (105kD), BM600 (100kD), Herlitz junctional epidermolysis bullosa))	0.07	-0.08	0.25	0.06	-0.06	0.34	0.08	-0.04	0.64	0.1	-0.04	0.67	0.09	0.02	0.84	0.07	-0.2	0.00403	0.03	0.02	0.63	0.04	0.03	0.45
1105	2896189	AI916670	MYO5C	myosin 5C	0.07	-0.08	0.26	0.05	-0.1	0.04	0.06	-0.07	0.29	0.06	-0.05	0.44	0.04	-0.02	0.69	0.04	-0.14	0.0015	0.03	0.03	0.24	0.04	0.09	0.03
1106	1626686	BE746125	TSSC3	tumor suppressing subtransferable candidate 3	0.08	-0.12	0.14	0.06	-0.1	0.08	0.09	-0.01	0.91	0.1	-0.05	0.62	0.08	-0.03	0.72	0.05	-0.16	0.00218	0.04	0.03	0.45	0.07	0.11	0.14
1107	2957567	AW369450	MUC1	mucin 1, transmembrane	0.08	0.03	0.72	0.05	-0.03	0.52	0.05	0.13	0.01	0.07	-0.02	0.77	0.06	-0.14	0.01	0.05	-0.23	5.62e-06	0.04	0.000361	0.99	0.05	0.07	0.16
1108	2935535	AI889276		ESTs, Weakly similar to protein that is immuno-reactive with anti-PTH polyclonal antibodies [H.sapiens]	0.25	0.01	0.96	0.12	0.09	0.47	0.11	0.09	0.42	0.14	0.21	0.14	0.09	0.18	0.05	0.05	-0.2	0.000176	0.09	-0.0064	0.94	0.1	-0.14	0.16
1109	4253663	U32581	SMG1	PI-3-kinase-related kinase SMG-1	1.06	0.73	0.49	0.17	0.03	0.85	0.09	0.02	0.83	0.11	0.11	0.31	0.12	0.11	0.35	0.06	-0.22	0.000278	0.09	-0.11	0.25	0.58	-0.28	0.63
1110	2174920	BC006230	MGLL	lysophospholipase-like	0.09	0.04	0.69	0.07	0.06	0.39	0.08	0.07	0.42	0.06	0.11	0.08	0.07	0.14	0.05	0.06	-0.2	0.00142	0.05	-0.08	0.14	0.07	-0.07	0.34
1111	187276	AI076717	PLEC1	plectin 1, intermediate filament binding protein, 500kD	0.24	0.09	0.71	0.13	0.12	0.37	0.06	0.12	0.03	0.06	0.1	0.08	0.06	0.18	0.00318	0.05	-0.29	2.06e-09	0.09	-0.00614	0.94	0.11	-0.04	0.74
1112	3034487	AF053755	SLC4A7	solute carrier family 4, sodium bicarbonate cotransporter, member 7	0.38	0.18	0.64	0.14	0.17	0.21	0.1	-0.17	0.09	0.09	0.02	0.81	0.08	-0.03	0.75	0.06	-0.22	0.000316	0.13	-0.07	0.57	0.13	-0.03	0.8
1113	1301303	NM_007152	ZNF195	zinc finger protein 195	0.09	0.09	0.32	0.07	0.14	0.07	0.05	-0.1	0.04	0.05	-0.02	0.68	0.05	0.04	0.4	0.05	-0.17	0.000702	0.07	-0.01	0.85	0.07	0.03	0.71
1114	2369419	AU120904	CDR2	cerebellar degeneration-related protein (62kD)	0.1	0.1	0.32	0.06	0.14	0.03	0.05	-0.05	0.3	0.06	-0.00131	0.98	0.04	0.08	0.05	0.06	-0.21	0.000288	0.07	-0.09	0.17	0.09	0.05	0.56
1115	1515426	AF057300	RAD50	RAD50 (S. cerevisiae) homolog	0.1	0.12	0.22	0.08	0.16	0.04	0.1	-0.04	0.69	0.07	-0.07	0.32	0.07	0.07	0.3	0.05	-0.24	3.13e-06	0.06	-0.03	0.58	0.09	0.02	0.83
1116	1686916	NM_016836	RBMS1	RNA binding motif, single stranded interacting protein 1	0.26	-0.00233	0.99	0.17	0.27	0.11	0.09	-0.04	0.64	0.06	-0.06	0.3	0.07	-0.05	0.49	0.08	-0.23	0.0042	0.11	-0.01	0.9	0.15	0.05	0.76
1117	1962141	BI094014	KRT7	keratin 7	0.07	0.11	0.15	0.05	0.24	1.03e-05	0.06	-0.11	0.06	0.06	-0.09	0.16	0.06	-0.09	0.13	0.06	-0.25	8.68e-05	0.05	-0.01	0.76	0.06	-0.04	0.5
1118	1653934	AL543197	AMD1	S-adenosylmethionine decarboxylase 1	0.15	0.23	0.12	0.09	0.31	0.000404	0.05	-0.02	0.65	0.05	-0.05	0.34	0.05	-0.08	0.09	0.04	-0.17	0.000106	0.07	-0.02	0.78	0.12	-0.17	0.15
1119	1926883	NM_001539	DNAJA1	DnaJ (Hsp40) homolog, subfamily A, member 1	0.06	0.09	0.11	0.05	0.14	0.0045	0.07	-0.09	0.19	0.05	-0.07	0.18	0.06	0.08	0.21	0.05	-0.09	0.04	0.05	-0.00307	0.95	0.06	0.17	0.00323
1120	2059208	NM_014670	BZW1	basic leucine-zipper protein BZAP45	0.11	0.05	0.66	0.09	0.17	0.04	0.05	-0.08	0.1	0.06	-0.1	0.11	0.06	-0.02	0.69	0.04	-0.14	0.00111	0.08	0.1	0.22	0.1	0.12	0.23
1121	3624631	AV655628	TRA1	tumor rejection antigen (gp96) 1	0.09	0.07	0.44	0.08	0.1	0.23	0.08	-0.12	0.14	0.08	-0.14	0.09	0.09	-0.03	0.76	0.08	-0.24	0.00118	0.05	0.05	0.3	0.09	0.15	0.07
1122	1649959	AA307373	KRT7	keratin 7	0.1	0.1	0.31	0.09	0.19	0.04	0.06	-0.15	0.01	0.06	-0.11	0.04	0.06	-0.08	0.2	0.05	-0.14	0.00688	0.07	-0.09	0.2	0.09	-0.04	0.63
1123	1871201	NM_000423	KRT2A	keratin 2A (epidermal ichthyosis bullosa of Siemens)	0.06	0.14	0.02	0.05	0.26	1.31e-07	0.07	-0.12	0.1	0.04	-0.14	0.00121	0.04	-0.07	0.1	0.05	-0.13	0.01	0.06	-0.07	0.21	0.04	-0.03	0.53
1124	1887736	NM_005433	YES1	v-yes-1 Yamaguchi sarcoma viral oncogene homolog 1	0.1	0.1	0.32	0.09	0.15	0.1	0.08	-0.09	0.29	0.07	-0.09	0.21	0.07	-0.09	0.21	0.06	-0.17	0.00362	0.06	-0.1	0.08	0.09	-0.05	0.55
1125	1879532	U41387	DDX21	DEAD/H (Asp-Glu-Ala-Asp/His) box polypeptide 21	0.09	0.12	0.17	0.06	0.16	0.00819	0.04	-0.09	0.03	0.04	-0.12	0.0075	0.05	-0.1	0.02	0.05	-0.1	0.07	0.09	-0.03	0.77	0.08	-0.02	0.76
1126	1725719	AW949716	ABCB10	ATP-binding cassette, sub-family B (MDR/TAP), member 10	0.15	0.03	0.82	0.07	0.17	0.02	0.08	-0.19	0.02	0.05	-0.13	0.02	0.05	-0.03	0.6	0.05	-0.13	0.00842	0.08	-0.03	0.66	0.11	0.09	0.38
1127	2082026	AW162240	SSA2	Sjogren syndrome antigen A2 (60kD, ribonucleoprotein autoantigen SS-A/Ro)	0.16	0.17	0.27	0.13	0.19	0.14	0.07	-0.18	0.00955	0.05	-0.1	0.04	0.05	-0.04	0.38	0.06	-0.14	0.02	0.1	-0.07	0.47	0.14	0.04	0.77
1128	1930865	AW977671		ESTs, Weakly similar to 2004399A chromosomal protein [H.sapiens]			1			1	0.1	-0.14	0.18	0.07	-0.1	0.18	0.06	-0.05	0.38	0.05	-0.18	0.000914	0.16	-0.05	0.77			1
1129	2935554	NM_005414	SKIL	SKI-like	0.36	0.23	0.52	0.14	0.12	0.37	0.08	-0.15	0.07	0.08	-0.11	0.18	0.09	-0.08	0.33	0.06	-0.17	0.00259	0.1	-0.06	0.53	0.14	-0.04	0.77
1130	3140082	AB011139	OPA1	optic atrophy 1 (autosomal dominant)	0.14	0.12	0.39	0.12	0.14	0.26	0.06	-0.15	0.00915	0.06	-0.13	0.03	0.06	-0.06	0.3	0.06	-0.16	0.00929	0.1	0.03	0.74	0.15	0.06	0.7
1131	1905593	NM_004792	PPIG	peptidyl-prolyl isomerase G (cyclophilin G)	0.06	0.13	0.03	0.06	0.15	0.02	0.05	-0.12	0.00976	0.04	-0.13	0.00424	0.06	-0.04	0.42	0.06	-0.17	0.00275	0.05	0.00182	0.97	0.08	0.05	0.54
1132	1688504	NM_005690	DNM1L	dynamin 1-like	0.14	0.09	0.52	0.11	0.1	0.37	0.07	-0.22	0.000923	0.06	-0.08	0.15	0.08	-0.07	0.42	0.06	-0.16	0.01	0.1	-0.05	0.58	0.12	-0.00958	0.93
1133	1506093	NM_004487	GOLGB1	golgi autoantigen, golgin subfamily b, macrogolgin (with transmembrane signal), 1	0.12	0.13	0.28	0.1	0.13	0.2	0.06	-0.18	0.0019	0.05	-0.12	0.02	0.06	-0.02	0.77	0.06	-0.22	0.000205	0.07	-0.02	0.82	0.09	0.08	0.35
1134	3426010	NM_015070	KIAA0853	KIAA0853 protein	0.12	0.14	0.24	0.12	0.13	0.29	0.11	-0.14	0.21	0.09	-0.16	0.08	0.1	-0.05	0.58	0.05	-0.22	5.08e-05	0.08	-0.03	0.67	0.1	0.01	0.92
1135	1522716	AL572054	VIM	vimentin	0.08	0.05	0.52	0.07	0.18	0.00915	0.07	-0.18	0.0087	0.05	-0.14	0.00487	0.04	-0.1	0.02	0.05	-0.17	0.000232	0.05	-0.04	0.45	0.08	0.00356	0.97
1136	1430662	AJ006412	IF2	translation initiation factor IF2	0.18	0.2	0.28	0.08	0.19	0.02	0.06	-0.2	0.00142	0.06	-0.19	0.000833	0.06	-0.12	0.03	0.06	-0.19	0.00303	0.08	-0.07	0.35	0.12	-0.03	0.82
1137	2189215	AW196941	DNAJC3	DnaJ (Hsp40) homolog, subfamily C, member 3	0.16	0.16	0.3	0.12	0.18	0.13	0.07	-0.2	0.00662	0.07	-0.16	0.02	0.06	-0.2	0.00171	0.06	-0.18	0.0022	0.11	-0.07	0.49	0.13	-0.07	0.63
1138	1967528	AW955122	AWP1	protein associated with PRK1	0.12	-0.01	0.92	0.09	0.03	0.72	0.04	-0.12	0.00375	0.05	-0.07	0.16	0.06	-0.03	0.58	0.04	-0.12	0.00675	0.09	-0.00479	0.96	0.09	0.05	0.58
1139	2060621	AI829016	CD59	CD59 antigen p18-20 (antigen identified by monoclonal antibodies 16.3A5, EJ16, EJ30, EL32 and G344)	0.06	-0.06	0.26	0.08	0.01	0.86	0.06	-0.1	0.08	0.05	-0.04	0.35	0.04	-0.05	0.22	0.04	-0.11	0.00917	0.04	-0.04	0.34	0.05	0.03	0.58
1140	3117417	AU128446	ZNF267	zinc finger protein 267	0.07	0.08	0.23	0.07	0.04	0.51	0.04	-0.11	0.02	0.06	-0.11	0.05	0.05	-0.02	0.61	0.04	-0.14	0.000877	0.05	-0.00811	0.87	0.04	0.05	0.18
1141	2382190	BG025116	FLJ13213	hypothetical protein FLJ13213	0.09	0.11	0.24	0.09	0.02	0.79	0.07	-0.09	0.19	0.05	-0.07	0.15	0.06	-0.02	0.75	0.04	-0.11	0.00878	0.06	-0.02	0.72	0.1	0.06	0.52
1142	1807155	BG289426	MBLL	C3H-type zinc finger protein; similar to D. melanogaster muscleblind B protein	2.06	-0.13	0.95	0.21	-0.00498	0.98	0.09	-0.09	0.37	0.06	-0.07	0.22	0.07	-0.04	0.54	0.05	-0.15	0.00159	0.11	0.01	0.9	0.45	-0.1	0.82
1143	2190284	NM_006867	RBPMS	RNA-binding protein gene with multiple splicing	0.65	-0.26	0.69	0.16	0.06	0.72	0.07	-0.16	0.02	0.06	-0.1	0.13	0.05	-0.08	0.12	0.05	-0.15	0.00203	0.11	-0.08	0.48	0.14	-0.05	0.75
1144	90731	90731		REMOVED_FROM_DATABASE	0.2	0.13	0.53	0.13	0.04	0.76	0.05	-0.15	0.00579	0.06	-0.1	0.08	0.07	-0.1	0.14	0.06	-0.14	0.01	0.1	-0.09	0.36	0.14	-0.01	0.93
1145	2171605	NM_004660	DBY	DEAD/H (Asp-Glu-Ala-Asp/His) box polypeptide, Y chromosome	0.06	0.07	0.23	0.04	0.11	0.00706	0.04	-0.12	0.00497	0.05	-0.07	0.15	0.05	-0.08	0.13	0.05	-0.09	0.06	0.05	-0.03	0.62	0.05	-0.04	0.44
1146	1561222	NM_014666	KIAA0171	KIAA0171 gene product	0.11	0.02	0.87	0.1	0.06	0.56	0.05	-0.12	0.00796	0.05	-0.08	0.11	0.05	-0.09	0.12	0.06	-0.14	0.02	0.07	-0.02	0.82	0.11	-0.04	0.73
1147	2921194	BG770327	LGALS3	lectin, galactoside-binding, soluble, 3 (galectin 3)	0.07	-0.06	0.42	0.06	0.04	0.51	0.05	-0.15	0.0013	0.07	-0.13	0.07	0.05	-0.1	0.05	0.07	-0.16	0.01	0.05	-0.03	0.56	0.04	0.03	0.51
1148	1906936	AI767615	HNRPDL	heterogeneous nuclear ribonucleoprotein D-like	1.81	-0.25	0.89	0.2	0.08	0.7	0.05	-0.17	0.000118	0.06	-0.1	0.07	0.07	-0.07	0.33	0.05	-0.12	0.02	0.12	0.01	0.9	0.18	0.04	0.81
1149	2925132	BE300676	FTS	fused toes (mouse) homolog	0.08	-0.03	0.68	0.09	0.01	0.88	0.06	-0.16	0.00861	0.06	-0.07	0.25	0.07	-0.11	0.1	0.06	-0.12	0.03	0.07	0.02	0.8	0.08	0.00938	0.9
1150	1702193	NM_001762	CCT6A	chaperonin containing TCP1, subunit 6A (zeta 1)	0.07	0.02	0.83	0.07	0.1	0.14	0.04	-0.09	0.03	0.07	-0.11	0.1	0.05	-0.06	0.22	0.04	-0.16	0.000404	0.04	0.00463	0.9	0.06	0.00856	0.89
1151	2132203	AV714998	UGP2	UDP-glucose pyrophosphorylase 2	0.12	0.03	0.83	0.12	0.1	0.36	0.04	-0.09	0.02	0.05	-0.14	0.00399	0.05	-0.11	0.04	0.08	-0.16	0.04	0.08	-0.00172	0.98	0.11	0.04	0.71
1152	44006	AI651837	LRPPRC	leucine-rich PPR-motif containing	0.1	0.05	0.6	0.08	0.06	0.45	0.06	-0.09	0.14	0.04	-0.15	0.00103	0.04	-0.1	0.01	0.05	-0.16	0.000708	0.05	0.000556	0.99	0.09	0.05	0.53
1153	3088609	BG680858	DKFZP434J1813	DKFZp434J1813 protein	0.09	0.00998	0.91	0.07	0.12	0.09	0.04	-0.1	0.03	0.06	-0.1	0.07	0.05	-0.07	0.17	0.06	-0.18	0.00243	0.05	0.07	0.17	0.1	0.07	0.49
1154	2171401	BG104533	ERO1L	ERO1 (S. cerevisiae)-like	0.06	0.00664	0.91	0.07	0.03	0.61	0.04	-0.08	0.06	0.05	-0.1	0.05	0.05	-0.08	0.1	0.05	-0.16	0.00252	0.04	0.06	0.19	0.06	0.07	0.21
1155	1402967	Y00651	MCP	membrane cofactor protein (CD46, trophoblast-lymphocyte cross-reactive antigen)	0.06	0.02	0.77	0.05	0.07	0.15	0.08	-0.14	0.07	0.05	-0.1	0.04	0.06	-0.07	0.2	0.06	-0.18	0.00317	0.04	0.02	0.52	0.04	0.07	0.09
1156	1749417	BC002479	CTSH	cathepsin H	0.16	-0.09	0.57	0.12	-0.04	0.73	0.07	-0.13	0.05	0.05	-0.12	0.02	0.05	-0.07	0.15	0.04	-0.13	0.00342	0.07	-0.000671	0.99	0.11	0.14	0.19
1157	1940201	AI804086	D5S346	DNA segment, single copy probe LNS-CAI/LNS-CAII (deleted in polyposis	0.08	-0.07	0.37	0.12	-0.07	0.56	0.04	-0.07	0.11	0.06	-0.12	0.04	0.05	-0.14	0.00174	0.07	-0.13	0.07	0.08	0.00872	0.92	0.09	0.11	0.21
1158	126370	X06989	APP	amyloid beta (A4) precursor protein (protease nexin-II, Alzheimer disease)	0.11	-0.04	0.72	0.09	0.00823	0.92	0.07	-0.08	0.25	0.05	-0.1	0.05	0.06	-0.01	0.84	0.06	-0.22	9.48e-05	0.09	-0.09	0.28	0.1	0.18	0.07
1159	1304879	AI041585	DAPP1	dual adaptor of phosphotyrosine and 3-phosphoinositides	3.04	-2	0.51	0.38	0.04	0.91	0.12	-0.04	0.72	0.11	-0.09	0.42	0.09	-0.13	0.17	0.09	-0.25	0.00567	0.2	0.03	0.9	0.18	-0.04	0.82
1160	1368834	AW117731	HMGCS1	3-hydroxy-3-methylglutaryl-Coenzyme A synthase 1 (soluble)	0.24	-0.05	0.85	0.13	0.0091	0.94	0.08	-0.07	0.37	0.08	-0.05	0.58	0.06	-0.15	0.01	0.07	-0.25	0.000854	0.09	0.00231	0.98	0.13	-0.04	0.77
1161	2354446	NM_000149	FUT3	fucosyltransferase 3 (galactoside 3(4)-L-fucosyltransferase, Lewis blood group included)	0.06	-0.09	0.11	0.04	-0.04	0.3	0.04	0.000108	1	0.06	-0.04	0.47	0.04	-0.07	0.08	0.06	-0.27	7.62e-06	0.04	0.00527	0.9	0.04	0.00616	0.89
1162	1751692	N51335		ESTs	0.82	0.33	0.69	0.32	-0.03	0.92	0.07	-0.02	0.8	0.05	-0.06	0.3	0.07	-0.1	0.14	0.05	-0.22	4.35e-05	0.11	0.02	0.83	0.15	-0.04	0.77
1163	1962828	NM_001839	CNN3	calponin 3, acidic	0.09	-0.000878	0.99	0.1	0.02	0.87	0.05	-0.02	0.64	0.05	-0.08	0.09	0.05	-0.11	0.02	0.05	-0.17	0.000212	0.05	-0.03	0.56	0.1	-0.08	0.42
1164	2042056	AU123196	PLAB	prostate differentiation factor	0.1	-0.13	0.2	0.07	-0.13	0.06	0.09	-0.1	0.22	0.07	-0.1	0.16	0.07	-0.07	0.3	0.08	-0.21	0.00737	0.06	-0.03	0.59	0.07	0.0028	0.97
1165	1509276	AW248885	NET-7	transmembrane 4 superfamily member (tetraspan NET-7)	0.11	-0.13	0.22	0.12	-0.07	0.54	0.08	-0.1	0.24	0.05	-0.11	0.01	0.05	-0.18	0.00053	0.04	-0.28	2.35e-10	0.09	0.07	0.41	0.12	0.02	0.84
1166	587154	BG424796	PMP22	peripheral myelin protein 22	0.07	-0.07	0.34	0.08	-0.04	0.61	0.06	-0.16	0.00492	0.04	-0.13	0.00321	0.06	-0.16	0.01	0.04	-0.24	4.38e-08	0.03	0.000801	0.98	0.07	0.00539	0.94
1167	702860	NM_000126	ETFA	electron-transfer-flavoprotein, alpha polypeptide (glutaric aciduria II)	0.11	-0.03	0.76	0.11	-0.02	0.88	0.04	-0.09	0.04	0.07	-0.11	0.09	0.05	-0.14	0.0025	0.05	-0.22	1.73e-06	0.06	0.1	0.13	0.1	0.02	0.85
1168	1466649	BI088121	MIG2	mitogen inducible 2	0.28	-0.1	0.71	0.14	0.05	0.73	0.12	-0.09	0.45	0.09	-0.16	0.06	0.06	-0.17	0.00817	0.06	-0.21	0.000192	0.11	0.02	0.89	0.13	-0.08	0.51
1169	2703558	U68730	KPNA6	karyopherin alpha 6 (importin alpha 7)	0.11	0.06	0.58	0.09	0.09	0.33	0.05	-0.14	0.00667	0.06	-0.11	0.06	0.05	-0.1	0.03	0.04	-0.08	0.04	0.07	-0.08	0.23	0.09	-0.16	0.08
1170	818192	NM_001498	GCLC	glutamate-cysteine ligase, catalytic subunit	0.14	0.07	0.64	0.1	0.09	0.32	0.07	-0.14	0.04	0.08	-0.13	0.1	0.05	-0.14	0.00868	0.05	-0.13	0.01	0.07	-0.05	0.49	0.07	-0.13	0.06
1171	5014904	NM_014005	PCDHA9	protocadherin alpha 9	0.08	0.03	0.69	0.09	0.06	0.49	0.05	-0.14	0.00806	0.05	-0.14	0.00479	0.05	-0.15	0.00254	0.08	-0.12	0.12	0.07	-0.06	0.42	0.06	-0.16	0.01
1172	3122823	AA081871	MADH2	MAD (mothers against decapentaplegic, Drosophila) homolog 2	0.06	0.07	0.2	0.05	0.06	0.23	0.05	-0.13	0.01	0.05	-0.1	0.04	0.05	-0.15	0.00276	0.05	-0.11	0.03	0.04	-0.08	0.04	0.05	-0.06	0.18
1173	2912879	NM_001167	BIRC4	baculoviral IAP repeat-containing 4	0.21	0.13	0.52	0.13	0.12	0.37	0.07	-0.14	0.03	0.09	-0.07	0.45	0.06	-0.15	0.00978	0.06	-0.14	0.01	0.21	-0.16	0.45	0.13	-0.05	0.71
1174	3342469	AB007954	KIAA0485	KIAA0485 protein	0.52	0.09	0.87	0.1	0.16	0.1	0.07	-0.16	0.02	0.06	-0.09	0.14	0.06	-0.14	0.02	0.05	-0.12	0.00666	0.1	-0.03	0.76	0.13	-0.08	0.54
1175	1662039	NM_014674	KIAA0212	KIAA0212 gene product	0.08	0.1	0.22	0.06	0.07	0.22	0.05	-0.2	8.07e-05	0.05	-0.09	0.07	0.05	-0.19	5.1e-05	0.06	-0.09	0.12	0.07	-0.04	0.55	0.07	-0.11	0.12
1176	1844269	BC009248	TSPAN-3	tetraspan 3	0.1	-0.04	0.7	0.08	0.03	0.66	0.05	-0.14	0.00258	0.06	-0.06	0.38	0.05	-0.13	0.00818	0.06	-0.16	0.00364	0.07	-0.11	0.1	0.1	-0.06	0.5
1177	613603	L07861	PRKCD	protein kinase C, delta	0.09	-0.04	0.65	0.08	-0.04	0.61	0.06	-0.18	0.00254	0.05	-0.08	0.07	0.07	-0.15	0.02	0.06	-0.17	0.00738	0.04	-0.15	0.000773	0.09	-0.13	0.14
1178	1976602	AF062332	CTNND1	catenin (cadherin-associated protein), delta 1	0.06	-0.05	0.47	0.06	-0.02	0.77	0.09	-0.22	0.01	0.04	-0.08	0.07	0.07	-0.17	0.00772	0.07	-0.19	0.00662	0.09	-0.11	0.25	0.05	-0.09	0.05
1179	2578710	AI334166	KIAA0911	KIAA0911 protein	0.12	-0.02	0.87	0.12	-0.08	0.48	0.04	-0.15	0.000464	0.05	-0.09	0.07	0.05	-0.23	2.35e-06	0.05	-0.2	1.64e-05	0.07	-0.13	0.07	0.13	-0.18	0.18
1180	2722572	AL557359	SPINT1	serine protease inhibitor, Kunitz type 1	0.08	-0.01	0.88	0.08	-0.07	0.36	0.05	-0.07	0.14	0.05	-0.08	0.1	0.04	-0.18	3.88e-05	0.05	-0.17	0.000793	0.04	-0.08	0.05	0.07	-0.11	0.09
1181	1869139	BC001646	CHP	calcium binding protein P22	0.07	0.00806	0.91	0.07	-0.02	0.78	0.06	-0.13	0.03	0.04	-0.08	0.08	0.05	-0.15	0.00422	0.04	-0.16	0.000373	0.05	-0.05	0.34	0.08	-0.11	0.19
1182	2918541	NM_014643	KIAA0222	KIAA0222 gene product	0.07	-0.00791	0.91	0.05	-0.00658	0.89	0.07	-0.1	0.12	0.06	-0.1	0.08	0.08	-0.15	0.06	0.05	-0.16	0.000463	0.03	-0.05	0.1	0.05	-0.1	0.06
1183	30672	BG286995	CAP	adenylyl cyclase-associated protein	0.1	-0.04	0.68	0.09	-0.03	0.74	0.05	-0.14	0.00818	0.05	-0.1	0.07	0.05	-0.18	9.16e-05	0.04	-0.14	0.00069	0.06	-0.03	0.59	0.1	-0.09	0.39
1184	3217731	AW250105	CTNNA1	catenin (cadherin-associated protein), alpha 1 (102kD)	0.1	-0.00516	0.96	0.09	-0.04	0.66	0.06	-0.15	0.00824	0.04	-0.15	0.000337	0.05	-0.22	3.43e-06	0.05	-0.15	0.00121	0.05	-0.03	0.55	0.09	-0.06	0.52
1185	1626786	NM_014734	KIAA0247	KIAA0247 gene product	0.24	-0.05	0.85	0.11	-0.11	0.33	0.05	-0.16	0.00086	0.07	-0.13	0.06	0.07	-0.22	0.000998	0.06	-0.13	0.03	0.06	-0.03	0.62	0.11	-0.06	0.58
1186	135831	NM_002737	PRKCA	protein kinase C, alpha	0.09	-0.04	0.64	0.09	0.08	0.38	0.05	-0.08	0.07	0.04	-0.1	0.01	0.04	-0.21	5.08e-07	0.04	-0.12	0.00496	0.05	0.05	0.25	0.07	-0.15	0.03
1187	1554873	NM_005688	ABCC5	ATP-binding cassette, sub-family C (CFTR/MRP), member 5	0.08	-0.06	0.47	0.07	0.00142	0.98	0.05	-0.04	0.36	0.05	-0.1	0.08	0.06	-0.17	0.0033	0.06	-0.06	0.26	0.05	0.02	0.63	0.05	-0.14	0.00318
1188	1500921	AU143425	ASAHL	N-acylsphingosine amidohydrolase (acid ceramidase)-like	0.12	0.00903	0.94	0.11	0.03	0.78	0.07	-0.02	0.79	0.1	-0.13	0.21	0.08	-0.23	0.00436	0.06	-0.1	0.08	0.06	0.01	0.82	0.12	-0.16	0.18
1189	1649621	NM_003475	C11orf13	chromosome 11 open reading frame 13	0.06	0.02	0.68	0.05	0.11	0.03	0.05	-0.03	0.62	0.08	-0.11	0.16	0.06	-0.17	0.00477	0.04	-0.08	0.06	0.03	-0.03	0.31	0.04	-0.14	0.000424
1190	4328766	NM_000167	GK	glycerol kinase	0.06	0.04	0.54	0.05	0.09	0.07	0.11	-0.08	0.49	0.07	-0.16	0.03	0.06	-0.18	0.0019	0.09	-0.1	0.28	0.03	-0.05	0.15	0.05	-0.12	0.02
1191	1922875	AK024992	ABHD3	Homo sapiens cDNA: FLJ21339 fis, clone COL02601, highly similar to AF007152 Homo sapiens clone 23649 and 23755 unknown mRNA	0.08	0.00111	0.99	0.1	0.05	0.6	0.05	-0.12	0.03	0.06	-0.15	0.01	0.04	-0.26	9.25e-09	0.08	-0.18	0.03	0.06	-0.01	0.84	0.07	-0.13	0.06
1192	2791383	NM_014861	KIAA0703	KIAA0703 gene product	0.08	-0.02	0.82	0.04	0.07	0.08	0.06	-0.05	0.42	0.1	-0.11	0.26	0.08	-0.27	0.00118	0.06	-0.16	0.00341	0.05	-0.02	0.7	0.07	-0.2	0.00325
1193	2929674	NM_000052	ATP7A	ATPase, Cu++ transporting, alpha polypeptide (Menkes syndrome)	0.48	-0.05	0.92	0.12	0.03	0.81	0.05	-0.02	0.72	0.05	-0.14	0.00976	0.05	-0.26	1.16e-06	0.05	-0.1	0.04	0.11	-0.11	0.34	0.17	-0.01	0.94
1194	600744	AU132789	ZNF273	zinc finger protein 273	0.07	0.11	0.15	0.05	0.15	0.00795			1			1	0.37	-0.24	0.53	0.33	-0.2	0.54	0.1	-0.06	0.54	0.05	0.06	0.22
1195	1435374	NM_032934		hypothetical protein MGC2975	0.08	0.1	0.2	0.06	0.18	0.00161	0.06	-0.25	2.83e-05	0.05	-0.22	1.5e-05	0.05	-0.18	0.000516	0.05	-0.15	0.0046	0.04	-0.04	0.24	0.05	0.07	0.13
1196	4250095	NM_003601	SMARCA5	SWI/SNF related, matrix associated, actin dependent regulator of chromatin, subfamily a, member 5	0.15	0.09	0.54	0.11	0.09	0.4	0.06	-0.3	8.83e-08	0.08	-0.24	0.0025	0.05	-0.18	0.000367	0.07	-0.13	0.07	0.09	-0.08	0.38	0.13	-0.02	0.86
1197	2176218	AC004381	44M2.1,44M2.2,44M2.4,44M2.3	Homo sapiens Chromosome 16 BAC clone CIT987SK-44M2, complete sequence.	0.15	0.12	0.41	0.11	0.11	0.36	0.07	-0.26	0.00013	0.08	-0.21	0.00607	0.06	-0.2	0.0005	0.06	-0.13	0.02	0.08	-0.09	0.29	0.15	-0.03	0.83
1198	1575154	AF178632	FEM1B	FEM-1 (C.elegans) homolog b	0.15	0.05	0.75	0.14	0.07	0.61	0.07	-0.31	6.96e-06	0.07	-0.27	0.000171	0.05	-0.18	0.000576	0.05	-0.09	0.07	0.09	-0.05	0.59	0.15	0.01	0.93
1199	3117606	BG613898	SCAMP1	secretory carrier membrane protein 1	0.09	0.07	0.41	0.08	0.06	0.48	0.05	-0.3	1.24e-08	0.07	-0.22	0.00203	0.07	-0.17	0.03	0.05	-0.1	0.07	0.06	-0.03	0.6	0.06	0.05	0.37
1200	1989435	NM_001173	ARHGAP5	Rho GTPase activating protein 5	0.14	0.12	0.41	0.13	0.06	0.63	0.08	-0.31	6.23e-05	0.06	-0.27	1.43e-05	0.07	-0.12	0.08	0.08	-0.1	0.22	0.09	-0.06	0.47	0.09	0.12	0.19
1201	2071833	AL558223	GOLPH1	golgi phosphoprotein 1	0.11	0.02	0.88	0.09	0.09	0.3	0.07	-0.29	3.15e-05	0.07	-0.26	0.000112	0.07	-0.1	0.13	0.06	-0.12	0.06	0.07	-0.00278	0.97	0.1	0.17	0.1
1202	1574981	NM_002822	PTK9	protein tyrosine kinase 9	0.06	0.01	0.84	0.05	0.17	0.00169	0.08	-0.35	4.02e-06	0.05	-0.27	6.61e-07	0.05	-0.22	3.15e-06	0.07	-0.16	0.01	0.05	0.07	0.2	0.05	0.12	0.02
1203	179929	NM_004415	DSP	desmoplakin (DPI, DPII)	0.11	0.05	0.61	0.09	0.09	0.31	0.05	-0.31	5.4e-12	0.05	-0.3	1.47e-10	0.06	-0.23	0.000241	0.05	-0.18	0.000717	0.06	0.02	0.68	0.11	0.17	0.1
1204	3977425	BI116030	KRT8	keratin 8	0.09	0.13	0.15	0.09	0.2	0.03	0.05	-0.38	2.63e-16	0.05	-0.31	1.61e-10	0.05	-0.26	4.36e-08	0.06	-0.04	0.44	0.04	-0.03	0.49	0.06	0.06	0.32
1205	1642252	X68560	SP3	Sp3 transcription factor	0.09	0.06	0.5	0.08	0.26	0.00145	0.06	-0.28	3.32e-06	0.12	-0.26	0.03	0.06	-0.23	0.000422	0.06	-0.07	0.25	0.06	-0.00969	0.88	0.06	0.07	0.22
1206	1615557	AW950896	PTPRZ1	protein tyrosine phosphatase, receptor-type, Z polypeptide 1	0.19	0.05	0.78	0.08	0.16	0.05	0.05	-0.24	8.62e-06	0.09	-0.21	0.02	0.06	-0.19	0.00313	0.07	-0.04	0.56	0.08	-0.03	0.73	0.06	-0.12	0.05
1207	1930884	AV724878	NCL	nucleolin	0.06	0.03	0.6	0.05	0.12	0.03	0.06	-0.2	0.000352	0.05	-0.25	6.38e-08	0.04	-0.25	2.82e-08	0.04	-0.1	0.02	0.04	0.00969	0.82	0.05	-0.03	0.52
1208	1803418	BC006168	KIAA0089	KIAA0089 protein	0.07	0.05	0.48	0.05	0.12	0.00679	0.06	-0.28	8.07e-07	0.04	-0.21	1.23e-06	0.06	-0.28	1.03e-05	0.06	-0.14	0.02	0.05	-0.02	0.69	0.05	-0.11	0.02
1209	2643094	D16815	NR1D2	nuclear receptor subfamily 1, group D, member 2	0.11	0.06	0.62	0.1	0.1	0.33	0.13	-0.27	0.03	0.09	-0.3	0.000663	0.11	-0.28	0.00935	0.08	-0.13	0.11	0.09	-0.07	0.39	0.1	-0.05	0.58
1210	1444525	AU138357		Homo sapiens cDNA FLJ14201 fis, clone NT2RP3002955	0.09	0.06	0.5	0.07	0.09	0.2	0.07	-0.31	8.05e-06	0.05	-0.26	4.63e-08	0.05	-0.34	4.91e-12	0.04	-0.12	0.00381	0.05	-0.07	0.19	0.06	-0.09	0.14
1211	1900114	BF036516	CLDN4	claudin 4	0.07	-0.06	0.37	0.05	-0.09	0.04	0.05	-0.19	7.78e-05	0.05	-0.18	0.000242	0.04	-0.14	0.000674	0.05	-0.37	9.06e-13	0.03	-0.01	0.67	0.04	0.03	0.47
1212	615749	AU130189	VIL2	villin 2 (ezrin)	0.06	-0.003	0.96	0.04	-0.01	0.74	0.06	-0.21	0.000997	0.06	-0.25	6.69e-05	0.07	-0.21	0.00411	0.08	-0.31	0.000246	0.03	0.00309	0.91	0.05	0.0055	0.91
1213	1405391	J03143	IFNGR1	interferon gamma receptor 1	0.15	-0.04	0.79	0.12	0.00841	0.94	0.07	-0.25	0.000407	0.05	-0.19	0.000169	0.05	-0.19	3.79e-05	0.06	-0.34	3.94e-08	0.09	-0.02	0.83	0.12	-0.02	0.9
1214	2816509	BE674290	TACSTD1	tumor-associated calcium signal transducer 1	0.12	0.00634	0.96	0.11	0.06	0.59	0.09	-0.19	0.04	0.08	-0.23	0.00314	0.08	-0.13	0.1	0.06	-0.32	2.98e-08	0.08	0.04	0.6	0.11	0.09	0.39
1215	1997038	AL520091	UAP1	UDP-N-acteylglucosamine pyrophosphorylase 1	0.21	-0.08	0.69	0.15	0.00511	0.97	0.06	-0.22	0.00014	0.05	-0.17	0.000215	0.1	-0.16	0.1	0.07	-0.26	0.000329	0.1	-0.01	0.9	0.13	0.12	0.34
1216	3229778	AI521645	ITGA2	integrin, alpha 2 (CD49B, alpha 2 subunit of VLA-2 receptor)	0.12	0.000816	0.99	0.09	0.09	0.35	0.06	-0.26	1.93e-05	0.09	-0.15	0.11	0.06	-0.13	0.04	0.07	-0.3	2.1e-05	0.07	-0.04	0.58	0.09	-0.03	0.73
1217	1967051	AI377950		Homo sapiens mRNA; cDNA DKFZp564M0264 (from clone DKFZp564M0264)	0.11	-0.02	0.88	0.1	-0.03	0.77	0.08	-0.22	0.00999	0.06	-0.15	0.02	0.05	-0.12	0.02	0.07	-0.13	0.07	0.07	-0.00327	0.96	0.1	0.06	0.53
1218	450574	BG434307	MLC-B	myosin regulatory light chain	0.09	-0.03	0.71	0.08	-0.02	0.75	0.05	-0.22	6.69e-06	0.05	-0.14	0.0026	0.04	-0.14	0.000603	0.05	-0.14	0.00722	0.06	-0.03	0.58	0.09	0.05	0.61
1219	1964231	AI766414	FLJ20296	hypothetical protein FLJ20296	0.08	-0.05	0.48	0.07	-0.03	0.67	0.06	-0.2	0.00127	0.07	-0.14	0.04	0.06	-0.17	0.00239	0.05	-0.11	0.03	0.05	-0.00587	0.91	0.08	0.04	0.62
1220	1699880	BG286233	CLK2	CDC-like kinase 2	0.07	-0.03	0.65	0.07	0.00558	0.94	0.06	-0.17	0.00355	0.07	-0.13	0.06	0.06	-0.18	0.000973	0.06	-0.17	0.00232	0.05	-0.02	0.6	0.07	-0.04	0.56
1221	1297406	BC007311	KIAA0136	KIAA0136 protein	0.18	-0.02	0.91	0.19	-0.03	0.87	0.06	-0.2	0.00129	0.06	-0.13	0.03	0.08	-0.17	0.03	0.06	-0.16	0.00992	0.1	0.00438	0.97	0.12	-0.00988	0.93
1222	1965863	BF980976	CD164	CD164 antigen, sialomucin	0.1	0.01	0.89	0.1	0.04	0.67	0.04	-0.17	0.000175	0.04	-0.16	0.000132	0.05	-0.16	0.00208	0.06	-0.16	0.0044	0.06	0.02	0.72	0.1	-0.05	0.58
1223	56418	BG677038	CSNK1A1	casein kinase 1, alpha 1	0.09	0.02	0.84	0.08	0.03	0.75	0.06	-0.17	0.00306	0.05	-0.13	0.00547	0.06	-0.14	0.01	0.05	-0.16	0.00426	0.05	-0.01	0.85	0.09	-0.000636	0.99
1224	2547239	AI809757	ATP2B1	ATPase, Ca++ transporting, plasma membrane 1	0.38	0.15	0.69	0.19	-0.04	0.85	0.06	-0.16	0.00727	0.06	-0.11	0.07	0.09	-0.11	0.23	0.06	-0.19	0.000907	0.11	-0.04	0.74	0.12	-0.05	0.69
1225	1758055	NM_004482	GALNT3	UDP-N-acetyl-alpha-D-galactosamine:polypeptide N-acetylgalactosaminyltransferase 3 (GalNAc-T3)	0.06	0.02	0.71	0.05	0.1	0.05	0.06	-0.17	0.00385	0.08	-0.19	0.01	0.07	-0.18	0.01	0.09	-0.19	0.04	0.04	-0.00805	0.86	0.05	0.04	0.46
1226	468887	NM_003816	ADAM9	a disintegrin and metalloproteinase domain 9 (meltrin gamma)	0.07	0.01	0.85	0.05	0.1	0.06	0.08	-0.18	0.03	0.06	-0.2	0.000649	0.07	-0.18	0.00822	0.05	-0.23	3.12e-06	0.04	-0.00561	0.88	0.06	0.04	0.56
1227	3188616	NM_006572	GNA13	guanine nucleotide binding protein (G protein), alpha 13	0.06	0.02	0.77	0.06	0.11	0.05	0.05	-0.18	0.00037	0.05	-0.19	0.000354	0.05	-0.19	6.3e-05	0.04	-0.26	6.4e-09	0.03	-0.00858	0.79	0.05	-0.03	0.58
1228	2596168	NM_013436	NCKAP1	NCK-associated protein 1	0.08	0.06	0.39	0.06	0.13	0.03	0.07	-0.19	0.0046	0.06	-0.22	9.37e-05	0.06	-0.2	0.000416	0.04	-0.24	4.75e-08	0.04	-0.02	0.58	0.06	-0.01	0.82
1229	1697314	NM_003870	IQGAP1	IQ motif containing GTPase activating protein 1	0.07	-0.00816	0.91	0.1	0.02	0.8	0.06	-0.22	0.00014	0.05	-0.17	0.000206	0.06	-0.18	0.00202	0.05	-0.23	4.82e-06	0.04	-0.02	0.53	0.07	-0.00848	0.9
1230	1382374	BG613998	PTPN12	protein tyrosine phosphatase, non-receptor type 12	0.11	-0.03	0.8	0.09	0.03	0.7	0.08	-0.19	0.01	0.04	-0.2	2.32e-06	0.07	-0.21	0.00166	0.05	-0.23	2.86e-06	0.08	-0.01	0.87	0.11	-0.02	0.85
1231	2844339	NM_004654	USP9Y	ubiquitin specific protease 9, Y chromosome (Drosophila fat facets related)	0.13	0.08	0.57	0.15	0.04	0.79	0.08	-0.19	0.02	0.05	-0.17	0.000965	0.06	-0.13	0.02	0.09	-0.2	0.02	0.11	-0.05	0.68	0.12	-0.0076	0.95
1232	1001245	AU118783	USP9X	ubiquitin specific protease 9, X chromosome (Drosophila fat facets related)	0.12	0.08	0.5	0.13	0.07	0.59	0.05	-0.18	0.000383	0.05	-0.19	0.000548	0.07	-0.14	0.05	0.06	-0.2	0.0016	0.08	-0.007	0.93	0.11	0.07	0.51
1233	1731972	AU132669	CPD	carboxypeptidase D	0.11	0.05	0.66	0.13	0.07	0.61	0.06	-0.15	0.01	0.05	-0.18	0.000604	0.05	-0.19	0.000156	0.05	-0.16	0.00248	0.11	-0.07	0.52	0.12	-0.02	0.85
1234	2365327	BE891981	HTATSF1	HIV TAT specific factor 1	0.06	-0.04	0.46	0.04	0.04	0.41	0.08	-0.18	0.02	0.07	-0.22	0.00154	0.08	-0.22	0.00371	0.06	-0.16	0.01	0.03	-0.02	0.51	0.05	0.02	0.75
1235	463218	AL040940	ACTR3	ARP3 (actin-related protein 3, yeast) homolog	0.09	-0.02	0.86	0.07	0.03	0.63	0.07	-0.15	0.04	0.06	-0.21	0.000117	0.07	-0.22	0.0036	0.05	-0.16	0.00283	0.05	0.02	0.66	0.08	-0.03	0.66
1236	1464613	AU140727	calmin	calponin like transmembrane domain protein	0.07	0.03	0.62	0.06	0.03	0.64	0.05	-0.23	1.31e-05	0.05	-0.14	0.00585	0.06	-0.14	0.02	0.05	-0.15	0.00279	0.04	-0.05	0.26	0.05	-0.14	0.00878
1237	2509789	U36310	GPD2	glycerol-3-phosphate dehydrogenase 2 (mitochondrial)	0.14	0.02	0.89	0.11	0.07	0.54	0.05	-0.27	2.95e-07	0.07	-0.19	0.00383	0.07	-0.17	0.01	0.07	-0.19	0.00984	0.09	-0.04	0.64	0.13	-0.01	0.94
1238	78783	AA345289	MLCB	myosin, light polypeptide, regulatory, non-sarcomeric (20kD)	0.12	-0.04	0.75	0.1	-0.01	0.89	0.07	-0.29	9.57e-06	0.05	-0.16	0.000374	0.05	-0.18	0.000239	0.06	-0.13	0.02	0.05	-0.02	0.73	0.11	-0.01	0.89
1239	62790	AF064606	KB07 protein	Homo sapiens KB07 protein mRNA, partial cds	0.09	0.02	0.87	0.09	0.00615	0.95	0.05	-0.3	4.72e-09	0.05	-0.18	0.000194	0.06	-0.21	0.000406	0.06	-0.08	0.19	0.05	-0.02	0.72	0.08	-0.05	0.55
1240	496003	NM_024422	DSC2	desmocollin 2	0.75	-0.07	0.93	0.13	-0.08	0.55	0.08	-0.27	0.000404	0.05	-0.19	0.000247	0.05	-0.2	0.000101	0.08	-0.14	0.07	0.11	0.00812	0.94	0.15	-0.07	0.65
1241	3215205	BC002426	PEA15	phosphoprotein enriched in astrocytes 15	0.07	-0.06	0.41	0.05	-0.09	0.11	0.07	-0.25	0.000566	0.05	-0.17	0.00186	0.05	-0.22	1.73e-05	0.06	-0.07	0.29	0.04	-0.03	0.41	0.05	-0.01	0.82
1242	1855683	BE780536	BCL2L1	BCL2-like 1	0.07	-0.08	0.28	0.05	-0.09	0.09	0.08	-0.21	0.00502	0.05	-0.2	0.000121	0.05	-0.27	6.46e-07	0.07	-0.09	0.19	0.03	-0.01	0.65	0.04	-0.06	0.13
1243	1308333	NM_000147	FUCA1	fucosidase, alpha-L- 1, tissue	0.07	-0.03	0.64	0.06	-0.00817	0.89	0.09	-0.33	0.000109	0.06	-0.19	0.000942	0.07	-0.26	0.000278	0.06	-0.11	0.07	0.07	-0.11	0.14	0.07	-0.04	0.58
1244	2259037	AF119836	RAB6A	RAB6A, member RAS oncogene family	0.09	-0.06	0.5	0.09	-0.07	0.43	0.06	-0.26	3.96e-05	0.05	-0.19	0.00051	0.05	-0.26	1.34e-08	0.05	-0.13	0.01	0.05	-0.08	0.12	0.07	-0.03	0.68
1245	3494714	NM_004817	TJP2	tight junction protein 2 (zona occludens 2)	0.08	-0.07	0.39	0.08	-0.06	0.43	0.07	-0.23	0.000942	0.08	-0.23	0.00449	0.05	-0.2	6.83e-05	0.07	-0.19	0.01	0.05	-0.04	0.37	0.08	-0.01	0.9
1246	318182	BF437114	DKFZP564G2022	DKFZP564G2022 protein	0.38	-0.1	0.8	0.14	-0.00426	0.98	0.1	-0.25	0.01	0.1	-0.17	0.09	0.07	-0.23	0.00129	0.09	-0.2	0.02	0.1	-0.04	0.67	0.14	-0.07	0.65
1247	995965	BE883563	MAPK6	mitogen-activated protein kinase 6	0.12	-0.14	0.25	0.12	-0.11	0.34	0.06	-0.19	0.00255	0.05	-0.17	0.000157	0.05	-0.19	4.71e-05	0.04	-0.13	0.00319	0.13	0.1	0.45	0.08	0.04	0.63
1248	2132822	BG260166	ZMPSTE24	zinc metalloproteinase, STE24 (yeast, homolog)	0.1	-0.09	0.41	0.12	-0.05	0.7	0.07	-0.16	0.02	0.06	-0.23	0.000192	0.09	-0.19	0.04	0.04	-0.12	0.00903	0.09	0.00455	0.96	0.09	0.04	0.62
1249	1274074	BG684746	MMP9	matrix metalloproteinase 9 (gelatinase B, 92kD gelatinase, 92kD type IV collagenase)	0.25	-0.19	0.45	0.1	-0.06	0.53	0.05	-0.24	1.48e-05	0.05	-0.25	8.4e-07	0.06	-0.21	0.000269	0.06	-0.13	0.03	0.09	0.01	0.87	0.13	0.13	0.33
1250	1907952	AF096289	UCP2	Homo sapiens uncoupling protein-2 (UCP2) gene, nuclear gene encoding mitochondrial protein, complete cds.	0.06	-0.11	0.09	0.08	-0.13	0.13	0.06	-0.22	0.000172	0.06	-0.23	0.000108	0.06	-0.27	2.85e-06	0.06	-0.13	0.03	0.05	0.04	0.35	0.07	0.06	0.41
1251	2610218	NM_000694	ALDH3B1	aldehyde dehydrogenase 3 family, member B1	0.08	0.00401	0.96	0.08	0.02	0.79	0.06	-0.16	0.01	0.09	-0.21	0.03	0.06	-0.22	0.000639	0.06	-0.13	0.03	0.05	0.08	0.1	0.07	0.08	0.26
1252	1850531	BG771406	NET-6	tetraspan NET-6 protein	0.09	-0.02	0.83	0.08	0.05	0.58	0.07	-0.17	0.02	0.05	-0.2	3.92e-05	0.08	-0.21	0.00602	0.08	-0.08	0.31	0.06	0.05	0.39	0.07	0.05	0.52
1253	2342737	AW205652	MTMR6	myotubularin related protein 6	0.13	-0.02	0.87	0.08	0.04	0.57	0.08	-0.24	0.00292	0.08	-0.2	0.01	0.06	-0.21	0.00103	0.07	-0.12	0.08	0.1	0.05	0.62	0.1	0.04	0.71
1254	1392412	BF055258	GALNT1	UDP-N-acetyl-alpha-D-galactosamine:polypeptide N-acetylgalactosaminyltransferase 1 (GalNAc-T1)	0.15	-0.08	0.58	0.13	-0.02	0.89	0.09	-0.28	0.00245	0.06	-0.21	0.000228	0.07	-0.19	0.00566	0.08	-0.14	0.07	0.09	0.04	0.64	0.1	0.08	0.43
1255	4089291	AA525231	ITGB1	integrin, beta 1 (fibronectin receptor, beta polypeptide, antigen CD29 includes MDF2, MSK12)	0.06	0.00659	0.91	0.05	0.09	0.06	0.08	-0.27	0.000423	0.05	-0.25	1.9e-07	0.07	-0.19	0.00971	0.05	-0.15	0.00231	0.06	0.01	0.8	0.06	0.04	0.51
1256	1709457	NM_004521	KIF5B	kinesin family member 5B	0.16	0.11	0.48	0.13	0.13	0.32	0.07	-0.33	3.04e-06	0.05	-0.28	4.04e-08	0.06	-0.25	4.94e-05	0.06	-0.26	5.79e-06	0.1	0.01	0.89	0.14	0.01	0.92
1257	1402260	NM_003262	TLOC1	translocation protein 1	0.07	0.11	0.12	0.08	0.2	0.01	0.04	-0.23	3.37e-07	0.04	-0.25	3.91e-09	0.07	-0.24	0.000327	0.05	-0.24	9.79e-06	0.06	-0.01	0.83	0.05	-0.08	0.11
1258	3040452	BG388517	ARHGDIB	Rho GDP dissociation inhibitor (GDI) beta	0.1	-0.01	0.89	0.07	0.00179	0.98	0.08	-0.26	0.000716	0.06	-0.31	4.22e-07	0.06	-0.32	3.27e-07	0.07	-0.28	9e-05	0.04	0.04	0.34	0.09	0.02	0.86
1259	2895245	NM_000786	CYP51A1	cytochrome P450, 51 (lanosterol 14-alpha-demethylase)			1			1	0.07	-0.2	0.00275	0.06	-0.2	0.000513	0.06	-0.27	1.95e-05	0.05	-0.22	2.9e-05	0.11	0.08	0.47			1
1260	1929355	BE537399		ESTs, Highly similar to ROA3_HUMAN HETEROGENEOUS NUCLEAR RIBONUCLEOPROTEIN A3 [H.sapiens]	0.07	-0.05	0.43	0.06	0.03	0.58	0.05	-0.22	2.85e-05	0.05	-0.26	2.02e-07	0.05	-0.27	9.88e-08	0.04	-0.2	2.84e-06	0.04	0.04	0.29	0.05	0.02	0.76
1261	3248215	NM_002652	PIP	prolactin-induced protein	0.07	-0.09	0.19	0.06	0.00011	1	0.07	-0.31	1.86e-06	0.07	-0.17	0.02	0.05	-0.32	2.41e-11	0.06	-0.21	0.000867	0.05	0.02	0.7	0.05	-0.00531	0.92
1262	1964652	NM_002268	KPNA4	karyopherin alpha 4 (importin alpha 3)	0.25	0.06	0.8	0.1	0.01	0.89	0.11	-0.05	0.65	0.1	-0.28	0.00724	0.08	-0.21	0.00938	0.09	-0.25	0.006	0.08	-0.03	0.74	0.1	0.03	0.75
1263	2964940	BG706215	PBP	prostatic binding protein	0.07	0.01	0.88	0.05	-0.00408	0.94	0.06	-0.18	0.00122	0.04	-0.25	2.39e-09	0.04	-0.19	1.13e-05	0.04	0.12	0.00268	0.04	0.00513	0.89	0.07	-0.01	0.87
1264	3225977	BG422944	ACTG1	actin, gamma 1	0.07	-0.0062	0.93	0.05	0.00517	0.91	0.05	-0.18	5.24e-05	0.07	-0.24	0.000786	0.05	-0.24	2.16e-06	0.06	0.09	0.09	0.02	0.02	0.41	0.05	-0.02	0.7
1265	4107126	BG481840	ACTB	actin, beta	0.07	0.02	0.8	0.05	-0.01	0.8	0.06	-0.14	0.02	0.04	-0.25	3.38e-09	0.06	-0.27	1.07e-05	0.08	0.02	0.84	0.03	0.04	0.22	0.05	-0.05	0.27
1266	2796143	AL547950	SPINT2	serine protease inhibitor, Kunitz type, 2	0.07	-0.00666	0.92	0.06	0.000412	0.99	0.04	-0.18	2.21e-05	0.06	-0.27	4.97e-06	0.06	-0.23	0.000294	0.06	-0.00975	0.88	0.04	0.07	0.14	0.06	0.03	0.56
1267	2313349	AI276280	ATOX1	ATX1 (antioxidant protein 1, yeast) homolog 1	0.08	-0.03	0.74	0.07	0.09	0.18	0.09	-0.19	0.04	0.06	-0.28	1.02e-05	0.06	-0.23	0.000144	0.06	0.02	0.78	0.04	0.06	0.12	0.07	-0.02	0.73
1268	1899625	AU125944	KIAA0660	Ras-GTPase activating protein SH3 domain-binding protein 2	0.13	0.00457	0.97	0.1	0.05	0.65	0.1	-0.2	0.05	0.11	-0.25	0.02	0.08	-0.22	0.00359	0.19	0.22	0.25	0.05	0.08	0.12	0.07	-0.02	0.8
1269	3137251	BG546472	UBB	ubiquitin B	0.06	-0.04	0.51	0.05	-0.01	0.78	0.05	-0.25	2.17e-06	0.07	-0.28	0.000168	0.07	-0.23	0.000629	0.07	0.19	0.00461	0.04	0.05	0.23	0.06	0.07	0.22
1270	1236655	AU126203	HNRPA1	heterogeneous nuclear ribonucleoprotein A1	0.1	0.02	0.86	0.09	-0.03	0.76	0.05	-0.25	4.6e-06	0.06	-0.29	3.15e-07	0.06	-0.24	3.81e-05	0.06	0.08	0.16	0.07	0.03	0.67	0.09	0.07	0.44
1271	983008	AL545227	SYNGR2	synaptogyrin 2	0.08	-0.06	0.42	0.07	-0.11	0.1	0.05	-0.17	0.000236	0.07	-0.22	0.00179	0.05	-0.26	1.18e-08	0.04	-0.02	0.72	0.03	0.03	0.32	0.05	-0.06	0.23
1272	2780426	BG419439	CAPNS1	calpain, small subunit 1	0.1	-0.06	0.53	0.09	-0.1	0.27	0.06	-0.19	0.00288	0.07	-0.19	0.00672	0.06	-0.29	8.99e-07	0.07	0.08	0.25	0.06	0.05	0.45	0.09	-0.02	0.84
1273	2771095	BE298899	P4HB	procollagen-proline, 2-oxoglutarate 4-dioxygenase (proline 4-hydroxylase), beta polypeptide (protein disulfide isomerase; thyroid hormone binding protein p55)	0.07	-0.02	0.74	0.06	-0.05	0.43	0.06	-0.17	0.00816	0.09	-0.23	0.00662	0.07	-0.26	0.000384	0.08	0.12	0.13	0.05	0.12	0.02	0.07	0.02	0.75
1274	1214494	AA857067	RPL23A	ribosomal protein L23a	0.09	-0.06	0.53	0.08	-0.03	0.74	0.05	-0.31	8.88e-09	0.04	-0.28	3.56e-11	0.04	-0.22	9.35e-08	0.05	0.03	0.59	0.05	0.00667	0.9	0.07	0.09	0.22
1275	2832628	AA807633	BTG1	B-cell translocation gene 1, anti-proliferative	0.28	-0.04	0.88	0.15	0.03	0.85	0.07	-0.34	2.88e-06	0.08	-0.32	3.59e-05	0.06	-0.2	0.00115	0.07	0.02	0.74	0.1	0.06	0.56	0.12	0.09	0.46
1276	3086833	BG476131	C1orf8	chromosome 1 open reading frame 8	0.12	-0.02	0.88	0.1	0.04	0.66	0.07	-0.36	1.24e-06	0.05	-0.29	1.26e-09	0.06	-0.25	6.19e-05	0.05	0.06	0.27	0.07	-0.04	0.61	0.11	0.04	0.72
1277	1994721	AY007110	PHAP1	putative human HLA class II associated protein I	0.26	-0.22	0.39	0.11	-0.02	0.83	0.08	-0.28	0.000641	0.07	-0.25	0.000595	0.06	-0.24	0.000162	0.07	-0.00275	0.97	0.06	0.00385	0.95	0.14	0.09	0.51
1278	1733518	AA831266	FLJ13187	hypothetical protein FLJ13187	0.09	-0.16	0.07	0.09	-0.05	0.6	0.05	-0.27	5.7e-07	0.06	-0.25	1.05e-05	0.06	-0.23	0.000126	0.07	0.02	0.82	0.05	0.06	0.28	0.07	0.13	0.06
1279	2642559	AA314429	RPS12	ribosomal protein S12	0.06	-0.07	0.24	0.05	-0.04	0.35	0.06	-0.35	2.33e-10	0.06	-0.37	2.41e-11	0.04	-0.25	1.51e-08	0.04	0.01	0.75	0.03	0.05	0.09	0.04	0.15	0.000235
1280	440017	BF445491	MDS006	x 006 protein	0.06	-0.05	0.41	0.06	-0.07	0.21	0.07	-0.38	2.68e-08	0.07	-0.34	2.85e-07	0.08	-0.28	0.00036	0.08	0.12	0.13	0.04	0.04	0.28	0.06	0.14	0.03
1281	3333715	AI308071		Homo sapiens cyclin-box carrying protein (CBCP1) mRNA, complete cds	0.12	-0.03	0.83	0.11	-0.1	0.38	0.08	-0.38	4.75e-06	0.08	-0.3	0.000153	0.07	-0.27	9.27e-05	0.07	0.03	0.63	0.06	0.03	0.55	0.12	0.09	0.46
1282	1478890	BE262782	MGC17330	hypothetical protein MGC17330	0.06	-0.09	0.15	0.08	-0.15	0.07	0.05	-0.33	1.04e-11	0.06	-0.3	5.09e-08	0.05	-0.25	1.43e-07	0.05	0.04	0.5	0.06	-0.05	0.4	0.07	0.03	0.66
1283	44250	AW963691	XBP1	X-box binding protein 1	0.11	-0.11	0.32	0.09	-0.12	0.17	0.06	-0.31	2.69e-08	0.05	-0.24	9.93e-08	0.08	-0.23	0.00584	0.05	-0.03	0.5	0.05	-0.03	0.61	0.09	-0.04	0.69
1284	4337383	BI000810	KRT8	keratin 8	0.1	0.04	0.7	0.08	0.1	0.24	0.06	-0.3	3.55e-07	0.08	-0.22	0.0093	0.07	-0.2	0.00858	0.05	-0.05	0.33	0.05	-0.01	0.81	0.09	0.09	0.29
1285	951041	N30111	MAN1A2	mannosidase, alpha, class 1A, member 2	0.25	-0.00131	1	0.18	0.13	0.48	0.07	-0.29	2.83e-05	0.08	-0.22	0.00356	0.06	-0.25	5.74e-05	0.07	-0.04	0.56	0.1	-0.03	0.75	0.14	0.13	0.37
1286	2999855	BG252290	G3BP	Ras-GTPase-activating protein SH3-domain-binding protein	0.09	0.06	0.5	0.08	0.1	0.2	0.08	-0.29	0.000133	0.06	-0.23	0.000237	0.07	-0.25	0.000223	0.07	-0.02	0.81	0.06	-0.05	0.43	0.09	-0.02	0.84
1287	2970280	BG675100	CALR	calreticulin	0.06	0.02	0.71	0.05	0.00625	0.9	0.06	-0.26	3.16e-05	0.07	-0.27	2.8e-05	0.09	-0.19	0.03	0.06	0.01	0.87	0.04	0.0048	0.9	0.05	-0.00941	0.86
1288	1272733	AF172729	CLCN3	chloride channel 3	0.12	0.02	0.9	0.1	0.04	0.71	0.05	-0.28	2.85e-07	0.08	-0.26	0.00225	0.06	-0.21	0.000239	0.05	-0.02	0.74	0.08	-0.02	0.79	0.11	0.01	0.91
1289	2836674	AU121407	RBM3	RNA binding motif protein 3	0.06	-0.02	0.79	0.04	-0.04	0.4	0.05	-0.23	1.28e-06	0.05	-0.23	1.91e-05	0.04	-0.26	6.14e-09	0.05	-0.04	0.38	0.03	0.00288	0.92	0.04	0.00422	0.92
1290	180164	NM_001280	CIRBP	cold inducible RNA-binding protein	0.06	-0.05	0.38	0.06	-0.07	0.21	0.04	-0.22	4.57e-07	0.05	-0.23	1.06e-06	0.06	-0.2	0.00232	0.04	-0.03	0.49	0.03	-0.01	0.72	0.04	0.02	0.67
1291	1929419	NM_013446	MKRN1	makorin, ring finger protein, 1	0.11	-0.03	0.81	0.11	-0.06	0.6	0.09	-0.25	0.00672	0.07	-0.27	0.000175	0.07	-0.19	0.00731	0.09	-0.000912	0.99	0.06	-0.00123	0.98	0.11	0.06	0.59
1292	2054420	BG621457	HERPUD1	homocysteine-inducible, endoplasmic reticulum stress-inducible, ubiquitin-like domain member 1	0.11	-0.03	0.82	0.06	0.00707	0.91	0.07	-0.28	9.16e-05	0.07	-0.25	0.000254	0.05	-0.18	0.000113	0.05	-0.05	0.34	0.06	-0.05	0.39	0.08	0.06	0.48
1293	1508336	AK025284	HBP1	HMG-box containing protein 1	0.16	-0.09	0.6	0.1	-0.07	0.5	0.06	-0.3	2.02e-07	0.05	-0.29	1.22e-09	0.07	-0.17	0.00926	0.05	-0.03	0.46	0.07	-0.07	0.37	0.13	0.08	0.57
1294	1721304	BC006497	H3F3B	H3 histone, family 3B (H3.3B)	0.06	-0.07	0.26	0.05	0.000978	0.99	0.07	-0.25	0.000336	0.07	-0.25	0.000433	0.07	-0.24	0.000225	0.05	-0.1	0.05	0.04	0.03	0.48	0.05	0.03	0.54
1295	2304121	BG540426	CASP4	caspase 4, apoptosis-related cysteine protease	0.1	-0.07	0.45	0.08	-0.03	0.72	0.06	-0.29	1.95e-06	0.04	-0.27	5.69e-10	0.06	-0.27	6.51e-06	0.05	-0.07	0.21	0.05	0.01	0.77	0.11	0.05	0.64
1296	1287840	AI826287	SCP2	sterol carrier protein 2	0.11	-0.03	0.77	0.11	0.06	0.59	0.05	-0.28	1.4e-08	0.07	-0.28	1.43e-05	0.05	-0.26	5.34e-07	0.05	-0.05	0.31	0.06	0.03	0.61	0.11	0.09	0.4
1297	1932086	AL531770	GRP58	glucose regulated protein, 58kD	0.08	0.01	0.9	0.09	0.01	0.89	0.06	-0.32	7.12e-08	0.06	-0.31	5.57e-08	0.07	-0.3	3.72e-06	0.05	-0.01	0.84	0.06	0.03	0.65	0.08	0.05	0.58
1298	2159958	AL556551	YWHAZ	tyrosine 3-monooxygenase/tryptophan 5-monooxygenase activation protein, zeta polypeptide	0.08	0.03	0.67	0.07	0.04	0.59	0.07	-0.3	3.96e-06	0.04	-0.29	2.57e-11	0.07	-0.27	7.2e-05	0.06	-0.09	0.14	0.05	-0.01	0.81	0.07	-0.00672	0.92
1299	2927985	NM_006699	MAN1A2	mannosidase, alpha, class 1A, member 2	0.18	0.05	0.77	0.09	0.02	0.82	0.08	-0.36	2.91e-06	0.08	-0.27	0.000672	0.07	-0.27	5.17e-05	0.06	-0.07	0.24	0.09	-0.04	0.68	0.13	-0.05	0.72
1300	3096030	NM_021999	ITM2B	integral membrane protein 2B	0.13	0.000875	0.99	0.13	0.03	0.8	0.08	-0.35	2.45e-05	0.07	-0.27	0.000152	0.09	-0.23	0.00952	0.05	-0.07	0.16	0.05	0.03	0.52	0.13	-0.00792	0.95
1301	1467887	NM_005900	MADH1	MAD (mothers against decapentaplegic, Drosophila) homolog 1	0.1	-0.01	0.91	0.08	0.01	0.87	0.05	-0.28	5.94e-08	0.06	-0.26	1.08e-05	0.05	-0.29	4.89e-10	0.05	-0.09	0.11	0.09	-0.01	0.89	0.11	-0.11	0.34
1302	1697544	U91321	363E6.1,363E6.2	Human Chromosome 16 BAC clone CIT987SK-A-363E6, complete sequence.	0.11	-0.02	0.89	0.1	0.03	0.78	0.1	-0.31	0.00283	0.09	-0.28	0.00252	0.09	-0.32	0.000244	0.07	-0.06	0.41	0.07	-0.04	0.64	0.1	-0.08	0.44
1303	3068935	AI694583		Homo sapiens mRNA; cDNA DKFZp566E0124 (from clone DKFZp566E0124)	0.06	0.02	0.77	0.05	-0.00655	0.88	0.06	-0.35	2.47e-10	0.05	-0.29	6.08e-08	0.07	-0.34	1.16e-06	0.05	-0.11	0.04	0.04	-0.05	0.22	0.04	-0.04	0.32
1304	2174666	NM_002199	IRF2	interferon regulatory factor 2	0.12	-0.03	0.81	0.09	0.00305	0.97	0.08	-0.33	2.78e-05	0.06	-0.24	0.000179	0.06	-0.22	0.000128	0.07	-0.03	0.72	0.08	-0.11	0.17	0.12	-0.07	0.54
1305	115889	AW467396	NCOA4	nuclear receptor coactivator 4	0.11	-0.03	0.8	0.1	0.03	0.77	0.05	-0.32	4e-10	0.05	-0.2	1.05e-05	0.06	-0.24	6.66e-05	0.05	0.03	0.51	0.07	-0.07	0.27	0.1	-0.02	0.85
1306	2126289	D87440	KIAA0252	KIAA0252 protein	0.08	0.000518	0.99	0.08	-0.02	0.82	0.07	-0.26	0.000113	0.05	-0.17	0.00039	0.05	-0.23	1.37e-05	0.16	0.04	0.82	0.05	-0.09	0.11	0.08	-0.06	0.49
1307	5183574	AI582184	SDC4	syndecan 4 (amphiglycan, ryudocan)	0.07	0.02	0.73	0.13	0.05	0.73	0.07	-0.41	4.22e-10	0.04	-0.23	6.36e-08	0.06	-0.22	0.000172	0.06	-0.08	0.14	0.1	-0.11	0.26	0.05	-0.04	0.45
1308	2132466	W02972	GNAQ	guanine nucleotide binding protein (G protein), q polypeptide	0.1	0.05	0.63	0.09	0.05	0.6	0.06	-0.35	2.56e-10	0.05	-0.22	1.39e-06	0.06	-0.22	0.000594	0.05	-0.09	0.04	0.06	-0.08	0.24	0.08	-0.02	0.81
1309	1433573	AW102850	RPS28	ribosomal protein S28	0.07	-0.06	0.43	0.06	0.02	0.74	0.07	-0.34	1.94e-06	0.05	-0.39	1.31e-14	0.05	-0.29	2.31e-08	0.05	-0.02	0.68	0.04	-0.00312	0.94	0.06	0.04	0.45
1310	1753155	NM_004863	SPTLC2	serine palmitoyltransferase, long chain base subunit 2	0.09	-0.11	0.23	0.06	-0.04	0.51	0.05	-0.35	1.44e-13	0.05	-0.38	2.65e-15	0.05	-0.33	3.91e-13	0.07	-0.06	0.38	0.05	-0.00839	0.88	0.08	0.01	0.87
1311	1922164	AL576523	CCNG2	cyclin G2	0.07	-0.13	0.06	0.07	-0.11	0.12	0.07	-0.42	8.64e-09	0.05	-0.35	2.92e-13	0.05	-0.35	1.27e-10	0.05	-0.08	0.12	0.06	0.00517	0.93	0.06	0.01	0.8
1312	1996469	NM_001746	CANX	calnexin	0.07	0.02	0.81	0.05	0.12	0.02	0.05	-0.33	1.39e-10	0.07	-0.36	1.3e-06	0.05	-0.3	1.04e-10	0.04	-0.09	0.02	0.04	0.02	0.59	0.05	0.02	0.72
1313	2930621	BF038340	YWHAB	tyrosine 3-monooxygenase/tryptophan 5-monooxygenase activation protein, beta polypeptide	0.12	0.05	0.67	0.1	0.07	0.51	0.07	-0.36	1.15e-07	0.05	-0.36	4.12e-13	0.07	-0.34	6.74e-07	0.06	-0.08	0.2	0.06	0.07	0.2	0.11	-0.08	0.5
1314	2877376	AW771925	ABCC6	ATP-binding cassette, sub-family C (CFTR/MRP), member 6	0.11	-0.24	0.03	0.12	-0.19	0.1			1	0.13	-0.37	0.00417	0.12	-0.22	0.07	0.12	-0.02	0.86	0.06	0.07	0.21	0.1	0.19	0.05
1315	3119351	AF070523	JWA	vitamin A responsive; cytoskeleton related	0.08	-0.14	0.1	0.06	-0.1	0.09	0.05	-0.24	7.7e-07	0.05	-0.28	1.23e-07	0.06	-0.22	0.000124	0.06	-0.1	0.09	0.05	0.16	0.000621	0.06	0.08	0.17
1316	2888464	AU139227	VDUP1	upregulated by 1,25-dihydroxyvitamin D-3	0.1	-0.04	0.72	0.1	-0.09	0.34	0.07	-0.26	0.000147	0.05	-0.3	2.06e-11	0.07	-0.25	0.000535	0.07	-0.08	0.26	0.07	0.11	0.1	0.09	0.15	0.12
1317	91466	91466		REMOVED_FROM_DATABASE	0.1	-0.04	0.68	0.09	0.03	0.76			1			1			1			1	0.09	0.03	0.77	0.07	-0.25	0.000364
1318	393097	BF107279	KIAA0164	KIAA0164 gene product			1			1	0.05	-0.18	0.000513	0.06	-0.22	9.72e-05	0.08	-0.13	0.13	0.05	-0.21	4.7e-06	0.11	0.03	0.82			1
1319	1900949	BG761095	PSCA	prostate stem cell antigen	0.06	-0.07	0.25	0.06	0.02	0.73	0.07	-0.21	0.004	0.08	-0.13	0.11	0.06	-0.34	3.49e-08	0.07	-0.04	0.63	0.06	-0.07	0.27	0.06	-0.29	7.94e-07
1320	1976379	BC001970	PPP5C	protein phosphatase 5, catalytic subunit	0.06	-0.03	0.58	0.05	-0.04	0.42	0.06	-0.32	1.41e-08	0.05	-0.19	0.00025	0.06	-0.35	1.38e-08	0.06	-0.1	0.1	0.04	-0.12	0.00388	0.04	-0.17	6.36e-05
1321	2964183	Y17979	FUT8	fucosyltransferase 8 (alpha (1,6) fucosyltransferase)	0.13	-0.01	0.94	0.11	0.00435	0.97	0.04	-0.3	5.16e-12	0.05	-0.25	1.94e-06	0.07	-0.34	2.51e-07	0.06	-0.11	0.06	0.09	-0.12	0.15	0.14	-0.13	0.35
1322	2121863	BI222747	CRIP1	cysteine-rich protein 1 (intestinal)	0.12	-0.11	0.36	0.11	-0.05	0.67	0.06	-0.09	0.11	0.06	-0.27	4.66e-06	0.05	-0.39	2.35e-16	0.04	-0.04	0.29	0.08	0.06	0.46	0.11	-0.12	0.25
1323	2824181	BG248479	RPL13A	ribosomal protein L13a	0.06	-0.08	0.2	0.04	-0.04	0.34	0.05	-0.34	3.83e-10	0.05	-0.28	4.08e-08	0.04	-0.14	0.00106	0.06	0.25	0.000101	0.04	-0.05	0.18	0.04	0.15	0.000418
1324	128997	BF691720	RPL19	ribosomal protein L19	0.09	-0.08	0.36	0.08	-0.02	0.8	0.06	-0.3	4.71e-07	0.05	-0.26	6.44e-09	0.06	-0.18	0.000918	0.05	0.24	5.38e-06	0.07	-0.05	0.54	0.1	0.07	0.51
1325	640600	BF685834	RPS4X	ribosomal protein S4, X-linked	0.07	-0.1	0.15	0.06	-0.03	0.62	0.07	-0.35	2.93e-07	0.05	-0.3	1.59e-08	0.07	-0.12	0.08	0.07	0.23	0.00111	0.05	-0.01	0.8	0.06	0.22	0.00056
1326	3027978	AI589003		tl95a01.x1 NCI_CGAP_Co14 Homo sapiens cDNA clone IMAGE:2154792 3' similar to gb:X16064 TRANSLATIONALLY CONTROLLED TUMOR PROTEIN (HUMAN); mRNA sequence.	0.08	-0.1	0.22	0.08	-0.05	0.54	0.08	-0.37	2.34e-06	0.04	-0.29	1.87e-11	0.06	-0.18	0.00118	0.06	0.21	0.000619	0.05	0.04	0.41	0.08	0.21	0.01
1327	2132508	BG282851	RPL12	ribosomal protein L12	0.06	-0.13	0.03	0.04	-0.09	0.03	0.05	-0.32	1.49e-12	0.08	-0.22	0.00577	0.04	-0.11	0.00413	0.04	0.19	3.39e-06	0.04	-0.02	0.72	0.04	0.21	1.46e-06
1328	2132237	BE314963	RPS3A	ribosomal protein S3A	0.08	-0.1	0.22	0.06	-0.06	0.33	0.06	-0.25	1.99e-05	0.05	-0.25	8.87e-07	0.06	-0.15	0.02	0.04	0.2	8.2e-06	0.04	0.02	0.52	0.06	0.15	0.01
1329	1319021	BG248910	RPS14	ribosomal protein S14	0.07	-0.09	0.18	0.05	-0.05	0.37	0.05	-0.29	2.38e-08	0.07	-0.26	0.00041	0.06	-0.13	0.02	0.05	0.19	8.28e-05	0.04	0.000258	0.99	0.04	0.16	0.000186
1330	3511355	BF669160	RPLP0	ribosomal protein, large, P0	0.06	-0.1	0.07	0.05	-0.11	0.02	0.05	-0.27	8.97e-09	0.07	-0.31	6.4e-06	0.05	-0.19	3.98e-05	0.05	0.34	2.42e-10	0.03	0.06	0.06	0.06	0.16	0.00902
1331	1265633	AF001550	334D11.1,334D11.2,334D11.3	Homo sapiens chromosome 16 BAC clone CIT987SK-334D11 complete sequence.	0.26	-0.22	0.4	0.17	-0.05	0.75	0.07	-0.24	0.000493	0.08	-0.28	0.000219	0.07	-0.16	0.02	0.07	0.28	8.55e-05	0.09	0.03	0.74	0.13	0.17	0.19
1332	2648612	BG679212	RPL10	ribosomal protein L10	0.08	-0.06	0.47	0.06	-0.04	0.55	0.08	-0.29	0.000138	0.07	-0.36	1.78e-06	0.07	-0.17	0.01	0.09	0.21	0.02	0.04	0.1	0.01	0.06	0.19	0.000725
1333	3332106	NM_021104	RPL41	ribosomal protein L41	0.13	-0.14	0.28	0.1	-0.08	0.42	0.06	-0.31	6.94e-07	0.05	-0.34	1e-12	0.05	-0.21	2.91e-05	0.05	0.15	0.00457	0.05	0.13	0.02	0.09	0.2	0.03
1334	2739522	BF509911		Homo sapiens mRNA full length insert cDNA clone EUROIMAGE 2068071	0.08	-0.11	0.15	0.06	-0.1	0.1	0.06	-0.3	2.13e-06	0.06	-0.33	2.72e-07	0.05	-0.2	6.64e-05	0.04	0.09	0.02	0.03	0.07	0.04	0.07	0.2	0.00546
1335	3734094	BG613388	RPL11	ribosomal protein L11	0.08	-0.11	0.18	0.08	-0.08	0.33	0.07	-0.32	1.29e-06	0.05	-0.33	5.53e-12	0.05	-0.17	0.00158	0.06	0.12	0.03	0.04	0.04	0.39	0.08	0.2	0.01
1336	664060	AU131018	KIAA0016	translocase of outer mitochondrial membrane 20 (yeast) homolog	0.06	0.00761	0.9	0.05	-0.01	0.82	0.05	-0.34	8.17e-11	0.08	-0.3	5.51e-05	0.05	-0.11	0.04	0.05	0.06	0.26	0.05	-0.04	0.37	0.04	0.18	4.17e-05
1337	2730250	AU160779	UBC	ubiquitin C	0.07	-0.01	0.88	0.06	0.08	0.23	0.06	-0.31	1.01e-07	0.07	-0.33	1.63e-06	0.05	-0.23	1.86e-05	0.06	0.16	0.00287	0.06	0.02	0.76	0.04	0.05	0.22
1338	630625	BG178183	TXNRD1	thioredoxin reductase 1	0.09	-0.05	0.6	0.06	0.03	0.61	0.05	-0.39	1.54e-13	0.05	-0.32	2.67e-10	0.05	-0.2	9.61e-05	0.04	0.14	0.00162	0.05	-0.04	0.44	0.08	0.06	0.45
1339	2185537	BF308051	ABCF2	ATP-binding cassette, sub-family F (GCN20), member 2	0.08	0.02	0.85	0.06	-0.03	0.63	0.05	-0.34	1.59e-13	0.06	-0.3	8.35e-07	0.07	-0.26	0.000505	0.07	0.23	0.000749	0.04	-0.06	0.16	0.05	-0.00277	0.96
1340	557012	AL550163	SERPINB2	serine (or cysteine) proteinase inhibitor, clade B (ovalbumin), member 2	1.22	-2	0.1	0.28	-0.24	0.4	0.11	-0.22	0.04	0.1	-0.29	0.0032	0.11	-0.22	0.04	0.07	0.09	0.18	0.08	0.03	0.74	0.15	0.07	0.64
1341	2383830	NM_000928	PLA2G1B	phospholipase A2, group IB (pancreas)	0.06	-0.02	0.68	0.06	-0.14	0.02	0.05	-0.36	1.53e-11	0.08	-0.34	2.55e-05	0.05	-0.38	7.35e-15	0.06	0.26	5.69e-06	0.04	0.02	0.6	0.05	0.02	0.74
1342	2832214	BG623283	TPI1	triosephosphate isomerase 1	0.07	-0.06	0.4	0.07	-0.02	0.77	0.07	-0.1	0.13	0.07	-0.28	3.56e-05	0.05	-0.12	0.03	0.07	0.28	0.000105	0.04	0.23	1.49e-10	0.07	0.21	0.00519
1343	3712820	BG683393	ENO1	enolase 1, (alpha)	0.05	-0.08	0.12	0.04	-0.03	0.44	0.09	-0.09	0.34	0.09	-0.24	0.00601	0.08	-0.12	0.11	0.1	0.02	0.8	0.03	0.22	1.31e-14	0.04	0.19	1.41e-05
1344	1905794	AI633537	MTVR	Mouse Mammary Turmor Virus Receptor homolog	0.07	-0.07	0.32	0.1	-0.004	0.97	0.07	-0.2	0.00465	0.07	-0.37	3.01e-08	0.05	-0.07	0.13	0.05	0.19	0.000621	0.06	0.15	0.02	0.07	0.27	0.000135
1345	2148583	AA419238	RARB	retinoic acid receptor, beta	0.07	-0.17	0.01	0.05	-0.13	0.02	0.09	-0.18	0.03	0.05	-0.3	4.03e-09	0.06	-0.11	0.06	0.08	0.22	0.00406	0.07	0.14	0.04	0.06	0.18	0.00179
1346	1335140	AU142698	LDHA	lactate dehydrogenase A	0.06	-0.01	0.83	0.04	0.09	0.04	0.04	-0.19	2.22e-05	0.09	-0.42	3.83e-06	0.05	-0.17	0.000484	0.06	0.04	0.48	0.04	0.28	7.13e-13	0.05	0.28	4.15e-09
1347	3139773	AI525579		Phosphoglycerate kinase {alternatively spliced} [human, phosphoglycerate kinase deficient patient with episodes of muscl, mRNA Partial Mutant, 307 nt]	0.09	-0.04	0.67	0.08	0.00889	0.91	0.04	-0.11	0.01	0.05	-0.34	1.41e-10	0.06	-0.17	0.00502	0.07	0.1	0.11	0.05	0.27	5.28e-08	0.07	0.22	0.000767
1348	2657680	BG207354	NTS	neurotensin	0.06	-0.02	0.73	0.04	0.12	0.00764	0.12	-0.22	0.07	0.1	-0.18	0.05	0.11	-0.12	0.28	0.11	0.11	0.33	0.05	0.24	5.74e-06	0.05	0.25	1.52e-06
1349	1383545	AA477295	PC4	activated RNA polymerase II transcription cofactor 4	0.15	0.52	0.000477	0.12	0.35	0.00384	0.07	-0.33	1.87e-06	0.08	-0.07	0.34	0.07	-0.00356	0.96	0.05	0.04	0.47	0.11	-0.15	0.18	0.16	0.15	0.35
1350	1711151	AU134078	HIF1A	hypoxia-inducible factor 1, alpha subunit (basic helix-loop-helix transcription factor)	0.06	0.32	2.55e-07	0.05	0.4	3.06e-17	0.07	-0.27	6.18e-05	0.05	-0.14	0.00188	0.1	-0.06	0.59	0.07	-0.04	0.54	0.05	-0.08	0.13	0.06	0.02	0.72
1351	2172334	NM_002184	IL6ST	interleukin 6 signal transducer (gp130, oncostatin M receptor)	0.13	0.3	0.02	0.13	0.37	0.0038	0.07	-0.35	6.5e-08	0.07	-0.18	0.00657	0.07	-0.00573	0.93	0.07	0.21	0.00195	0.09	-0.14	0.13	0.14	0.16	0.25
1352	4107476	NM_001073	UGT2B11	UDP glycosyltransferase 2 family, polypeptide B11	0.15	0.1	0.51	0.11	0.17	0.13	0.07	-0.41	3e-08	0.08	-0.11	0.16	0.07	-0.05	0.47	0.07	0.19	0.0094	0.11	-0.18	0.11	0.14	0.07	0.61
1353	1633719	BF689099	UGT2B7	UDP glycosyltransferase 2 family, polypeptide B7	0.29	0.12	0.68	0.14	0.24	0.08	0.05	-0.3	5.22e-09	0.05	-0.13	0.00946	0.07	-0.03	0.63	0.08	0.15	0.06	0.1	-0.13	0.16	0.12	0.08	0.54
1354	1601323	NM_003358	UGCG	UDP-glucose ceramide glucosyltransferase	0.1	0.13	0.22	0.09	0.11	0.23	0.07	-0.35	3.15e-07	0.07	-0.2	0.00234	0.05	-0.08	0.16	0.06	0.11	0.09	0.08	-0.24	0.00163	0.08	-0.01	0.9
1355	2438496	BG196295	P2Y10	putative purinergic receptor	0.16	0.00351	0.98	0.12	0.13	0.28	0.07	-0.56	4.55e-17	0.07	-0.17	0.00934	0.09	-0.05	0.55	0.07	-0.04	0.49	0.11	-0.33	0.00433	0.07	-0.01	0.85
1356	3199392	AW006970	TCEAL1	transcription elongation factor A (SII)-like 1	0.11	-0.13	0.21	0.07	-0.04	0.58	0.08	-0.25	0.00189	0.07	-0.1	0.16	0.06	-0.11	0.05	0.04	0.06	0.12	0.03	-0.18	5.75e-09	0.06	0.03	0.53
1357	1857652	AI972955	TRG@	T cell receptor gamma locus	3.66	-2	0.58	0.2	-0.14	0.49	0.07	-0.29	3.59e-05	0.1	-0.06	0.56	0.06	-0.19	0.000957	0.05	0.05	0.28	0.11	-0.15	0.18	0.39	-0.07	0.86
1358	2132634	AI858402	SDR1	short-chain dehydrogenase/reductase 1	0.11	-0.12	0.28	0.11	-0.14	0.2	0.06	-0.29	1.75e-07	0.06	-0.15	0.01	0.05	-0.2	0.000268	0.05	0.12	0.02	0.1	-0.12	0.21	0.07	-0.01	0.86
1359	2279991	AK022997		Homo sapiens cDNA FLJ12935 fis, clone NT2RP2004982	0.18	-0.08	0.66	0.11	-0.04	0.69	0.09	-0.37	4.51e-05	0.09	-0.11	0.25	0.08	-0.16	0.06	0.08	-0.0043	0.96	0.1	-0.19	0.06	0.12	-0.08	0.5
1360	2359622	AB044807	INADL	PDZ domain protein (Drosophila inaD-like)	0.12	0.09	0.47	0.12	0.04	0.71	0.07	-0.4	1.27e-09	0.05	-0.13	0.01	0.06	-0.17	0.00947	0.08	-0.09	0.28	0.08	-0.29	0.000275	0.11	-0.06	0.59
1361	2832314	AW007619	PKM2	pyruvate kinase, muscle	0.06	-0.04	0.57	0.06	0.07	0.25	0.76	-0.97	0.21			1			1			1	0.06	0.14	0.02	0.04	0.13	0.00275
1362	966447	AU136629	ALDH3B2	aldehyde dehydrogenase 3 family, member B2	0.06	0.00883	0.88	0.05	0.02	0.7	0.08	-0.2	0.01	0.09	-0.36	8.11e-05	0.06	-0.31	1.84e-07	0.06	-0.24	1.25e-05	0.03	0.14	4.81e-06	0.06	0.08	0.24
1363	2153373	NM_001873	CPE	carboxypeptidase E	0.1	-0.04	0.68	0.07	0.02	0.76	0.08	0.00151	0.98	0.08	-0.23	0.00215	0.07	-0.2	0.00434	0.06	-0.32	2.04e-08	0.06	0.21	0.000898	0.09	0.06	0.48
1364	2922292	BG897915		HOA26-1-C3 HOA (Human Osteoarthritic Cartilage) Homo sapiens cDNA, mRNA sequence.	0.07	-0.07	0.33	0.05	0.06	0.2	0.07	0.07	0.31	0.06	-0.2	0.00163	0.05	0.02	0.66	0.05	-0.2	0.000113	0.07	0.24	0.000908	0.09	0.22	0.02
1365	1740474	NM_000392	ABCC2	ATP-binding cassette, sub-family C (CFTR/MRP), member 2	0.19	-0.00355	0.98	0.15	0.02	0.91	0.17	0.11	0.52	0.11	0.05	0.66	0.11	0.16	0.16	0.09	-0.24	0.00686	0.11	0.09	0.38	0.1	0.16	0.1
1366	560466	560466		REMOVED_FROM_DATABASE	0.1	0.11	0.3	0.12	-0.00749	0.95	0.06	0.05	0.42	0.04	-0.01	0.8	0.07	0.09	0.22	0.06	-0.31	3.41e-08	0.08	0.03	0.7	0.12	0.19	0.11
1367	2845102	AF097514	SCD	stearoyl-CoA desaturase (delta-9-desaturase)	0.07	0.04	0.62	0.04	-0.00393	0.93	0.06	0.3	1.48e-06	0.05	-0.01	0.83	0.05	0.09	0.06	0.05	-0.31	7.17e-10	0.04	0.29	1.84e-15	0.04	0.14	0.00209
1368	1397551	NM_020038	ABCC3	ATP-binding cassette, sub-family C (CFTR/MRP), member 3	0.09	-0.03	0.75	0.08	0.07	0.36	0.05	0.05	0.3	0.04	0.04	0.33	0.05	0.04	0.43	0.05	-0.42	9.27e-15	0.06	-0.00175	0.98	0.09	-0.08	0.37
1369	1426031	AL023754	CAMK1G	Human DNA sequence from clone 272L16 on chromosome 1q32.1-32.3. Contains the 3' end of the LAMB3 gene for Laminin, Beta 3 (Nicein, Kalinin, BM600) and a novel Rat Ca2+/Calmodulin dependent Protein Kinase LIKE gene. Contains ESTs, STSs, GSSs, genomic marker D1S491 and a ca repeat polymorphism, complete sequence.	0.1	-0.03	0.73	0.08	-0.04	0.57	0.1	0.07	0.44	0.06	0.04	0.5	0.07	0.06	0.4	0.07	-0.35	2.64e-07	0.05	0.02	0.75	0.08	-0.00299	0.97
1370	1402615	AI827127	FN14	type I transmembrane protein Fn14	0.1	0.1	0.32	0.1	0.2	0.05	0.07	0.07	0.28	0.06	-0.05	0.37	0.05	0.06	0.23	0.08	-0.4	1.33e-07	0.06	0.12	0.05	0.11	-0.00416	0.97
1371	3693273	NM_004318	ASPH	aspartate beta-hydroxylase	0.1	0.08	0.41	0.1	0.07	0.52	0.13	0.11	0.41	0.1	-0.04	0.69	0.08	0.02	0.82	0.06	-0.47	4.28e-17	0.05	0.08	0.15	0.1	-0.00968	0.92
1372	2418617	NM_005974	PRODH	proline dehydrogenase (proline oxidase)	0.07	-0.09	0.19	0.07	-0.08	0.27	0.05	0.11	0.02	0.05	-0.06	0.19	0.04	0.000458	0.99	0.05	-0.43	1.66e-18	0.03	0.1	0.000406	0.05	0.02	0.77
1373	1998428	AI888294	AGR2	anterior gradient 2 (Xenepus laevis) homolog	0.07	-0.06	0.4	0.05	0.09	0.06	0.05	0.03	0.53	0.06	-0.06	0.31	0.05	-0.08	0.07	0.07	-0.45	6.71e-12	0.04	0.11	0.00805	0.06	-0.02	0.75
1374	1919158	BE785699	KRTHB1	keratin, hair, basic, 1	0.08	0.00851	0.91	0.08	0.12	0.16	0.07	-0.02	0.78	0.05	-0.03	0.59	0.05	-0.02	0.77	0.06	-0.51	2.93e-19	0.05	0.00147	0.98	0.07	0.03	0.67
1375	182668	NM_003220	TFAP2A	transcription factor AP-2 alpha (activating enhancer-binding protein 2 alpha)			1			1	0.04	-0.02	0.71	0.04	-0.02	0.7	0.04	-0.03	0.46	0.05	-0.61	1.27e-30	0.11	-0.00208	0.99			1
1376	2966620	BF525595	CLU	clusterin (complement lysis inhibitor, SP-40,40, sulfated glycoprotein 2, testosterone-repressed prostate message 2, apolipoprotein J)	0.07	-0.03	0.68	0.06	0.02	0.74	0.06	-0.1	0.07	0.05	-0.08	0.13	0.04	0.006	0.89	0.06	-0.41	6.53e-12	0.05	-0.13	0.00975	0.06	-0.02	0.68
1377	2131758	AL572879	CLDN4	claudin 4	0.08	-0.09	0.26	0.11	-0.1	0.37	0.04	-0.14	0.000952	0.05	-0.08	0.08	0.04	-0.07	0.06	0.05	-0.43	6.52e-18	0.05	-0.03	0.6	0.07	0.06	0.37
1378	908357	NM_006615	CAPN9	calpain 9 (nCL-4)	0.24	-0.16	0.52	0.18	-0.06	0.72	0.05	-0.12	0.02	0.07	-0.04	0.55	0.07	-0.09	0.2	0.09	-0.4	1.14e-05	0.1	-0.08	0.44	0.13	-0.07	0.57
1379	1719403	NM_002282	KRTHB3	keratin, hair, basic, 3	0.07	0.06	0.41	0.07	0.14	0.05	0.08	-0.11	0.15	0.05	-0.13	0.00857	0.06	-0.07	0.26	0.07	-0.36	4.18e-07	0.05	-0.04	0.35	0.06	-0.02	0.8
1380	1603408	NM_004670	PAPSS2	3'-phosphoadenosine 5'-phosphosulfate synthase 2	1.46	-0.32	0.83	0.19	0.06	0.77	0.13	-0.1	0.42	0.07	-0.08	0.22	0.09	-0.16	0.09	0.07	-0.35	2.52e-06	0.13	0.05	0.72	0.22	-0.16	0.48
1381	1795929	NM_004624	VIPR1	vasoactive intestinal peptide receptor 1	0.08	-0.03	0.7	0.1	-0.02	0.84	0.07	0.05	0.46	0.07	-0.03	0.67	0.07	-0.13	0.07	0.06	-0.33	7.28e-09	0.07	0.02	0.75	0.08	-0.2	0.02
1382	1687060	AL117381	COX4I2	Human DNA sequence from clone RP5-857M17 on chromosome 20 Contains ESTs, STSs, GSSs and CpG islands. Contains the 3' part of the ID1 gene for inhibitor of DNA binding 1 (dominant negative helix-loop-helix protein), a gene for a novel protein similar to cytochrome c oxidase subunit IV (COX4), the 5' part of a novel gene and the 3' part of the BCL2L1 gene for BCL2-like 1 protein (apoptosis regulato…	0.13	0.02	0.85	0.1	0.00621	0.95	0.05	0.08	0.09	0.06	0.00191	0.97	0.04	-0.18	1.32e-05	0.06	-0.28	8.14e-07	0.06	0.06	0.29	0.07	-0.1	0.14
1383	3934426	X63755	KRN1	keratin, cuticle, ultrahigh sulphur 1	0.06	-0.15	0.02	0.07	-0.12	0.07			1			1			1			1	0.04	0.03	0.55	0.05	0.13	0.00865
1384	1998685	AI827995	SDCCAG28	serologically defined colon cancer antigen 28			1			1	0.07	0.04	0.56	0.08	0.09	0.28	0.06	0.06	0.3	0.08	0.28	0.000659	0.11	0.03	0.81			1
1385	3731190	AW338026	TANK	TRAF family member-associated NFKB activator	0.08	-0.14	0.07	0.06	-0.13	0.04			1			1			1			1	0.06	0.01	0.83	0.05	0.17	0.000486
1386	2732710	AL548523	ATP6N1A	ATPase, H+ transporting, lysosomal (vacuolar proton pump) non-catalytic accessory protein 1A (110/116kD)			1			1	0.05	0.12	0.02	0.05	0.16	0.00316	0.05	0.07	0.15	0.06	0.1	0.1	0.11	0.01	0.9			1
1387	459817	NM_000359	TGM1	transglutaminase 1 (K polypeptide epidermal type I, protein-glutamine-gamma-glutamyltransferase)	0.09	-0.14	0.15	0.13	-0.16	0.19	0.04	0.07	0.11	0.05	0.11	0.04	0.06	0.08	0.2	0.06	0.18	0.00391	0.09	-0.05	0.6	0.09	0.15	0.12
1388	1472206	AW673712	FLJ20643	hypothetical protein FLJ20643	0.14	-0.16	0.24	0.13	-0.06	0.64	0.05	0.14	0.00168	0.07	0.04	0.62	0.07	0.09	0.15	0.06	0.13	0.03	0.09	0.08	0.41	0.09	0.15	0.1
1389	956077	AI655586	NUDT1	nudix (nucleoside diphosphate linked moiety X)-type motif 1	0.07	-0.06	0.38	0.06	-0.07	0.25	0.04	0.13	0.0011	0.05	0.06	0.27	0.05	0.08	0.08	0.06	0.06	0.28	0.06	0.09	0.15	0.1	0.06	0.55
1390	2097963	AL577765		Homo sapiens, Similar to RIKEN cDNA 2400002D02 gene, clone MGC:17776 IMAGE:3882448, mRNA, complete cds	0.35	0.00436	0.99	0.17	-0.06	0.75	0.07	-0.00633	0.93	0.08	0.02	0.81	0.07	0.09	0.2	0.05	0.13	0.00929	0.08	-0.02	0.81	0.14	0.11	0.43
1391	2134356	AI056032	S100A13	S100 calcium-binding protein A13	0.06	-0.11	0.08	0.06	-0.11	0.07	0.06	0.04	0.53	0.07	0.02	0.75	0.06	0.11	0.05	0.08	0.08	0.31	0.04	0.00794	0.83	0.04	0.12	0.00325
1392	3138148	AI568937	PDX1	Pyruvate dehydrogenase complex, lipoyl-containing component X; E3-binding protein	0.09	-0.09	0.35	0.09	-0.0066	0.94	0.06	-0.02	0.71	0.06	-0.02	0.79	0.07	0.09	0.19	0.06	0.18	0.00302	0.06	0.02	0.7	0.08	0.14	0.07
1393	1315115	BE884737	PYGL	phosphorylase, glycogen; liver (Hers disease, glycogen storage disease type VI)	0.54	0.02	0.97	0.18	-0.01	0.95	0.06	-0.01	0.86	0.08	0.00768	0.92	0.07	0.08	0.28	0.07	0.2	0.00576	0.1	-0.03	0.74	0.12	0.07	0.58
1394	514124	AI888714		ESTs	0.06	-0.06	0.36	0.07	0.02	0.82	0.07	0.06	0.44	0.06	0.05	0.36	0.06	0.03	0.56	0.05	0.17	0.000669	0.04	0.01	0.77	0.08	-0.04	0.57
1395	278756	BC007646	LOC81691	exonuclease NEF-sp	0.17	-0.08	0.61	0.1	-0.03	0.79	0.06	0.07	0.28	0.05	0.02	0.62	0.06	0.07	0.29	0.05	0.16	0.00156	0.08	0.07	0.4	0.1	-0.02	0.86
1396	1923567	BG748178		ESTs, Weakly similar to T21364 hypothetical protein F25H5.6 - Caenorhabditis elegans [C.elegans]	0.08	-0.08	0.35	0.06	0.00205	0.97	0.05	0.05	0.25	0.04	0.01	0.72	0.04	0.02	0.65	0.04	0.13	0.00243	0.04	0.04	0.24	0.08	-0.00584	0.94
1397	2061241	BF794088	AHCY	S-adenosylhomocysteine hydrolase	0.08	-0.09	0.26	0.06	-0.05	0.36	0.06	0.06	0.31	0.06	0.01	0.83	0.06	0.03	0.6	0.05	0.16	0.00195	0.06	0.00327	0.96	0.06	0.000626	0.99
1398	1808075	AF077196	RFXANK	regulatory factor X-associated ankyrin-containing protein	0.27	-0.2	0.46	0.13	0.05	0.73	0.06	0.11	0.06	0.06	0.02	0.72	0.06	0.05	0.4	0.05	0.13	0.00814	0.09	-0.00603	0.95	0.1	-0.03	0.75
1399	1512213	BF570118	NR1H3	nuclear receptor subfamily 1, group H, member 3	0.16	-0.07	0.67	0.14	-0.07	0.61	0.04	0.06	0.18	0.05	0.03	0.56	0.04	0.1	0.03	0.04	0.16	0.000163	0.06	-0.03	0.66	0.11	0.00923	0.93
1400	642116	AL565758	HU-K4	similar to vaccinia virus HindIII K4L ORF	0.06	-0.00109	0.99	0.05	0.02	0.73	0.05	0.1	0.05	0.04	0.05	0.24	0.04	0.08	0.04	0.06	0.15	0.00925	0.05	-0.00574	0.91	0.05	-0.02	0.74
1401	1998002	NM_002904	RDBP	RD RNA-binding protein	0.09	-0.02	0.83	0.06	0.03	0.66	0.05	0.05	0.39	0.06	-0.00222	0.97	0.04	0.03	0.51	0.04	0.11	0.00477	0.06	0.00275	0.96	0.08	0.06	0.42
1402	1215389	NM_006992	B7	B7 protein	0.12	-0.02	0.86	0.07	0.03	0.7	0.06	0.06	0.35	0.05	0.04	0.42	0.04	0.09	0.04	0.04	0.14	0.00181	0.06	0.03	0.59	0.1	0.13	0.21
1403	3137033	BG764734	GPX1	glutathione peroxidase 1	0.13	-0.03	0.84	0.12	0.02	0.89	0.05	0.01	0.79	0.06	0.07	0.21	0.05	0.09	0.05	0.05	0.13	0.0061	0.08	0.02	0.76	0.12	0.02	0.89
1404	1522477	AW951033	HCCS	holocytochrome c synthase (cytochrome c heme-lyase)	0.11	0.02	0.84	0.1	0.09	0.4	0.05	0.00206	0.96	0.05	0.05	0.33	0.05	0.06	0.24	0.04	0.13	0.00359	0.06	0.06	0.35	0.09	0.00394	0.96
1405	2503714	BC007695	KLF5	Kruppel-like factor 5 (intestinal)	0.1	-0.02	0.81	0.09	0.05	0.58	0.04	0.00368	0.93	0.07	0.07	0.37	0.06	0.05	0.34	0.05	0.15	0.00385	0.04	0.06	0.08	0.09	-0.03	0.75
1406	1923490	AA418017	LOC51235	hypothetical protein	0.1	-0.06	0.52	0.06	-0.08	0.13	0.07	0.03	0.73	0.07	0.02	0.77	0.05	0.03	0.46	0.05	0.14	0.00473	0.07	0.05	0.48	0.07	0.08	0.27
1407	2372122	BG432576	GSTA4	glutathione S-transferase A4	0.08	-0.1	0.22	0.06	-0.07	0.22	0.08	0.04	0.63	0.07	0.00592	0.93	0.06	0.05	0.39	0.06	0.16	0.00439	0.04	0.03	0.54	0.05	0.12	0.03
1408	3033515	BG495228	QP-C	low molecular mass ubiquinone-binding protein (9.5kD)	0.07	-0.12	0.09	0.06	-0.05	0.34	0.06	0.00993	0.87	0.07	-0.01	0.85	0.06	0.00506	0.93	0.05	0.15	0.00438	0.04	0.04	0.41	0.06	0.07	0.25
1409	2504586	AF077350	BIRC5	baculoviral IAP repeat-containing 5 (survivin)	0.07	-0.09	0.17	0.05	-0.07	0.13	0.08	0.08	0.32	0.07	0.00935	0.9	0.05	0.000727	0.99	0.06	0.15	0.01	0.02	0.08	0.00167	0.05	0.03	0.51
1410	3721920	BG282184	GPSN2	glycoprotein, synaptic 2	0.06	-0.09	0.13	0.05	-0.1	0.04	0.06	0.09	0.13	0.07	0.04	0.6	0.06	0.02	0.77	0.04	0.12	0.00331	0.02	0.04	0.09	0.06	0.04	0.53
1411	1605233	BG289642	CHK	choline kinase	0.07	-0.09	0.25	0.06	-0.06	0.32	0.04	0.1	0.02	0.06	0.1	0.08	0.05	0.09	0.05	0.05	0.13	0.00742	0.04	-0.01	0.79	0.05	0.05	0.27
1412	1626232	NM_014471	SPINK4	serine protease inhibitor, Kazal type 4	0.06	-0.11	0.08	0.06	-0.09	0.09	0.08	0.04	0.64	0.08	0.06	0.46	0.07	0.15	0.04	0.08	0.22	0.00496	0.05	0.01	0.79	0.07	0.13	0.06
1413	1396036	AI224509	SCYA19	small inducible cytokine subfamily A (Cys-Cys), member 19	0.06	-0.13	0.03	0.04	-0.07	0.1	0.04	0.11	0.00517	0.04	0.09	0.04	0.04	0.16	0.000295	0.05	0.19	0.000137	0.05	0.000743	0.99	0.05	0.12	0.03
1414	1295430	BC000503	RAB9P40	Rab9 effector p40	0.11	-0.12	0.29	0.08	-0.04	0.64	0.06	0.06	0.28	0.07	0.06	0.37	0.06	0.1	0.09	0.08	0.22	0.00523	0.08	0.05	0.57	0.09	0.06	0.51
1415	155194	AL523082	HAX1	HS1 binding protein	0.08	-0.04	0.6	0.07	0.00402	0.95	0.04	0.05	0.19	0.04	0.04	0.39	0.05	0.08	0.12	0.04	0.22	4.6e-07	0.03	0.01	0.64	0.07	0.05	0.47
1416	1725256	AI148143		ESTs	0.61	-0.48	0.43	0.2	0.02	0.92	0.07	0.08	0.23	0.08	0.01	0.88	0.1	0.12	0.24	0.06	0.2	0.00221	0.15	0.01	0.92	0.24	0.06	0.81
1417	1488315	AW292786	NUDT2	nudix (nucleoside diphosphate linked moiety X)-type motif 2	0.14	-0.06	0.65	0.11	0.04	0.7	0.04	-0.02	0.6	0.07	-0.07	0.33	0.05	0.06	0.24	0.04	0.13	0.00181	0.07	-0.08	0.3	0.11	0.02	0.87
1418	1702445	NM_006443	RCL	putative c-Myc-responsive	0.07	-0.1	0.14	0.08	0.04	0.62	0.05	0.01	0.77	0.05	-0.04	0.44	0.04	0.01	0.73	0.05	0.13	0.00931	0.05	0.00963	0.84	0.04	0.00808	0.85
1419	1943762	BG611407	NDUFB7	NADH dehydrogenase (ubiquinone) 1 beta subcomplex, 7 (18kD, B18)	0.09	-0.09	0.28	0.07	0.03	0.67	0.07	0.01	0.89	0.06	-0.06	0.28	0.05	0.02	0.74	0.05	0.14	0.00783	0.07	-0.03	0.7	0.07	-0.02	0.72
1420	2615630	BG715532	GCN5L1	GCN5 (general control of amino-acid synthesis, yeast, homolog)-like 1	0.06	-0.08	0.17	0.04	-0.06	0.2	0.05	-0.00935	0.85	0.04	-0.02	0.67	0.04	-0.00299	0.94	0.04	0.14	0.000636	0.03	-0.03	0.43	0.05	0.03	0.57
1421	2599557	AW410962	AGTRL2	angiotensin receptor-like 2	0.17	-0.1	0.54	0.15	-0.1	0.49	0.06	-0.01	0.87	0.06	-0.00125	0.98	0.05	-0.06	0.17	0.04	0.14	0.00113	0.09	0.00975	0.91	0.09	0.02	0.79
1422	1711594	AU119910	HNF3A	hepatocyte nuclear factor 3, alpha	0.08	-0.04	0.64	0.06	0.01	0.85	0.04	-0.05	0.29	0.05	-0.04	0.45	0.05	-0.04	0.44	0.04	0.12	0.0031	0.06	-0.01	0.83	0.06	0.01	0.83
1423	1852078	U90304	IRX5	iroquois homeobox protein 5	0.06	0.000276	1	0.06	0.09	0.16	0.07	-0.07	0.34	0.07	0.01	0.85	0.06	0.01	0.81	0.06	0.18	0.00237	0.06	-0.03	0.55	0.05	0.09	0.11
1424	1988239	BG338336	TST	thiosulfate sulfurtransferase (rhodanese)	0.07	-0.03	0.71	0.05	0.06	0.19	0.05	-0.03	0.53	0.05	-0.00986	0.85	0.04	-0.00497	0.91	0.05	0.17	0.000697	0.05	-0.04	0.48	0.06	0.05	0.34
1425	1530218	AI885852	H2AFO	H2A histone family, member O	0.07	-0.08	0.19	0.08	-0.03	0.69	0.06	-0.07	0.26	0.05	-0.02	0.71	0.05	0.04	0.41	0.05	0.2	8.37e-06	0.05	-0.04	0.39	0.07	0.03	0.65
1426	1574890	AI127167	H1F2	H1 histone family, member 2	0.06	-0.1	0.07	0.04	-0.03	0.45	0.05	-0.1	0.04	0.06	-0.01	0.84	0.04	-0.01	0.81	0.05	0.16	0.000881	0.03	-0.08	0.00911	0.06	-0.04	0.55
1427	2578983	BG991819	nPTB	neural polypyrimidine tract binding protein	0.8	0.06	0.94	0.13	0.08	0.53	0.05	0.01	0.82	0.05	-0.06	0.23	0.04	0.05	0.23	0.05	0.22	1.03e-05	0.1	0.08	0.42	0.12	-0.07	0.55
1428	1637969	AI869298	AKR7A2	aldo-keto reductase family 7, member A2 (aflatoxin aldehyde reductase)	0.07	0.02	0.79	0.06	0.07	0.27	0.05	0.02	0.71	0.07	-0.02	0.78	0.05	0.03	0.63	0.07	0.23	0.00212	0.06	-0.00323	0.95	0.06	-0.05	0.39
1429	1811203	NM_000157	GBA	glucosidase, beta; acid (includes glucosylceramidase)	0.08	-0.03	0.7	0.08	-0.04	0.64	0.04	-0.02	0.68	0.07	-0.06	0.4	0.05	0.02	0.74	0.08	0.23	0.00398	0.06	-0.02	0.77	0.07	-0.05	0.49
1430	2472092	AU135389	ILF2	interleukin enhancer binding factor 2, 45kD	0.11	0.00866	0.94	0.1	0.00904	0.93	0.08	-0.02	0.83	0.05	-0.00667	0.9	0.06	-0.00902	0.88	0.07	0.19	0.00565	0.05	0.02	0.67	0.09	0.06	0.52
1431	1550727	BF340259	HADHSC	L-3-hydroxyacyl-Coenzyme A dehydrogenase, short chain	0.07	-0.00442	0.95	0.04	0.02	0.7	0.07	0.02	0.77	0.04	-0.02	0.63	0.05	-0.05	0.29	0.06	0.17	0.00226	0.03	0.04	0.16	0.06	-0.02	0.79
1432	2056536	AL582970	MAZ	MYC-associated zinc finger protein (purine-binding transcription factor)	0.11	-0.04	0.71	0.11	0.02	0.86	0.05	0.01	0.82	0.04	0.02	0.68	0.04	-0.02	0.69	0.04	0.24	8.71e-09	0.06	0.07	0.29	0.09	0.00343	0.97
1433	1920215	AF257175	PECI	Homo sapiens hepatocellular carcinoma-associated antigen 64 (HCA64) mRNA, complete cds	0.14	-0.07	0.62	0.08	-0.04	0.6	0.06	-0.04	0.49	0.05	0.00636	0.91	0.05	-0.01	0.74	0.07	0.28	2.76e-05	0.07	-0.00956	0.88	0.1	0.07	0.5
1434	1342744	BG338917	ARHG	ras homolog gene family, member G (rho G)	0.08	-0.00123	0.99	0.08	0.06	0.44	0.05	-0.03	0.54	0.05	0.05	0.4	0.04	0.00681	0.86	0.06	0.24	3.94e-05	0.05	0.03	0.6	0.08	-0.07	0.34
1435	1992626	NM_002419	MAP3K11	mitogen-activated protein kinase kinase kinase 11	0.12	-0.0029	0.98	0.11	0.07	0.5	0.07	-0.00687	0.92	0.08	0.08	0.35	0.07	0.04	0.62	0.08	0.22	0.00608	0.07	0.03	0.62	0.1	-0.07	0.52
1436	2498725	X03662	CALCA	calcitonin/calcitonin-related polypeptide, alpha	0.1	0.05	0.62	0.08	0.09	0.27	0.07	-0.01	0.87	0.05	0.1	0.05	0.04	0.06	0.17	0.09	0.27	0.00416	0.06	0.05	0.41	0.08	-0.02	0.83
1437	2503017	BG719002	LAMP2	lysosomal-associated membrane protein 2	0.09	0.04	0.65	0.08	0.06	0.43	0.05	-0.08	0.13	0.07	0.02	0.79	0.05	0.02	0.78	0.07	0.3	5.11e-05	0.05	0.06	0.21	0.08	0.01	0.89
1438	2378569	BE887942	SSR2	signal sequence receptor, beta (translocon-associated protein beta)	0.08	-0.05	0.56	0.07	-0.03	0.68	0.05	-0.05	0.28	0.06	-0.07	0.23	0.04	0.05	0.25	0.06	0.27	2.5e-05	0.04	0.03	0.45	0.08	0.12	0.13
1439	1695917	BE543410	HMGCL	3-hydroxymethyl-3-methylglutaryl-Coenzyme A lyase (hydroxymethylglutaricaciduria)	0.13	-0.07	0.57	0.13	-0.02	0.88	0.06	0.0049	0.93	0.08	-0.03	0.73	0.06	0.05	0.37	0.08	0.26	0.000922	0.05	0.04	0.46	0.1	0.06	0.5
1440	2232471	BF110899	CITED2	Cbp/p300-interacting transactivator, with Glu/Asp-rich carboxy-terminal domain, 2	0.11	-0.00827	0.94	0.12	-0.06	0.62	0.05	0.00684	0.88	0.06	0.02	0.8	0.04	0.06	0.15	0.05	0.3	8.28e-11	0.07	0.09	0.21	0.09	0.12	0.18
1441	2606240	AV763087	TXN	thioredoxin	0.1	-0.11	0.25	0.08	-0.11	0.19	0.05	-0.07	0.14	0.04	-0.04	0.33	0.06	0.05	0.43	0.07	0.18	0.00631	0.07	0.05	0.5	0.1	0.15	0.14
1442	2276004	AI028101	COX7A2L	cytochrome c oxidase subunit VIIa polypeptide 2 like	0.09	-0.16	0.08	0.07	-0.1	0.15	0.06	-0.05	0.4	0.05	-0.000872	0.99	0.05	0.03	0.55	0.06	0.2	0.00062	0.05	0.02	0.76	0.08	0.21	0.00712
1443	4169601	BG830005	RPL35	ribosomal protein L35	0.07	-0.09	0.2	0.06	-0.07	0.21	0.07	-0.02	0.74	0.08	-0.09	0.27	0.07	0.09	0.21	0.08	0.25	0.00164	0.03	0.00807	0.81	0.06	0.19	0.00322
1444	3982043	BE565456	HAX1	HS1 binding protein	0.09	-0.03	0.71	0.07	-0.02	0.79	0.07	0.08	0.28	0.08	0.01	0.89	0.08	0.12	0.15	0.08	0.35	2.06e-05	0.04	0.00597	0.87	0.06	0.05	0.38
1445	2045653	BE886748	EIF4EL3	eukaryotic translation initiation factor 4E-like 3	0.08	-0.00313	0.97	0.09	0.05	0.56	0.06	0.03	0.59	0.04	0.17	2.84e-05	0.06	0.09	0.12	0.05	0.24	6.18e-07	0.08	0.02	0.83	0.09	0.0087	0.92
1446	2520894	AI344222	TULP1	tubby like protein 1	0.12	0.03	0.81	0.11	0.06	0.58	0.05	0.04	0.46	0.04	0.15	0.000339	0.06	0.13	0.05	0.06	0.29	5e-06	0.06	0.06	0.32	0.12	-0.03	0.79
1447	1320685	AF000671	ETV2	ets variant gene 2	0.09	-0.00293	0.97	0.09	0.04	0.69	0.07	0.08	0.2	0.07	0.18	0.02	0.05	0.14	0.00499	0.08	0.21	0.01	0.06	0.02	0.7	0.09	0.02	0.85
1448	1635684	AW974201	CRAMP1L	Crm (Cramped Drosophila)-like	0.09	0.03	0.78	0.09	0.08	0.35	0.06	0.08	0.17	0.07	0.19	0.01	0.06	0.15	0.02	0.07	0.25	0.000258	0.05	0.05	0.31	0.1	-0.02	0.81
1449	1746529	AU149507	MCM5	minichromosome maintenance deficient (S. cerevisiae) 5 (cell division cycle 46)	0.08	0.01	0.88	0.08	0.11	0.14	0.05	0.08	0.11	0.06	0.16	0.00548	0.05	0.11	0.02	0.06	0.21	0.000419	0.06	0.05	0.37	0.08	-0.08	0.31
1450	1994609	BG568305	HT012	uncharacterized hypothalamus protein HT012	0.09	-0.00972	0.92	0.09	0.00325	0.97	0.05	0.12	0.02	0.04	0.1	0.01	0.05	0.1	0.03	0.05	0.22	4.6e-06	0.07	-0.03	0.66	0.09	-0.05	0.61
1451	911015	NM_000187	HGD	homogentisate 1,2-dioxygenase (homogentisate oxidase)	0.11	-0.02	0.83	0.09	0.03	0.76	0.04	0.11	0.01	0.04	0.09	0.03	0.05	0.08	0.12	0.04	0.18	1.39e-05	0.05	-0.00825	0.87	0.09	0.00832	0.93
1452	2700224	BG479153	MRPS21	mitochondrial ribosomal protein S21	0.09	-0.03	0.76	0.06	0.07	0.27	0.05	0.12	0.03	0.07	0.06	0.34	0.04	0.13	0.00396	0.07	0.18	0.00555	0.04	0.02	0.62	0.06	-0.04	0.5
1453	4500105	BG709381	GSTTLp28	glutathione-S-transferase like; glutathione transferase omega	0.1	-0.07	0.53	0.07	0.04	0.57	0.06	0.11	0.08	0.05	0.09	0.06	0.04	0.09	0.04	0.06	0.26	4.59e-06	0.06	0.05	0.36	0.09	0.00297	0.97
1454	1631511	BC001454	PCK2	phosphoenolpyruvate carboxykinase 2 (mitochondrial)	0.1	0.00735	0.94	0.08	0.02	0.79	0.05	0.1	0.03	0.06	0.08	0.19	0.05	0.03	0.63	0.07	0.2	0.00733	0.04	-0.00226	0.96	0.08	-0.09	0.25
1455	1904963	BE746713	H1FX	H1 histone family, member X	0.1	-0.05	0.59	0.09	0.01	0.9	0.07	0.08	0.28	0.11	0.12	0.26	0.08	0.05	0.5	0.08	0.26	0.00144	0.07	0.0022	0.97	0.08	-0.06	0.48
1456	3249277	AV763030	H2AFA	H2A histone family, member A	0.08	-0.03	0.7	0.06	0.05	0.47	0.05	0.04	0.4	0.06	0.08	0.18	0.04	0.14	0.00204	0.06	0.24	3.91e-05	0.04	-0.00194	0.97	0.07	-0.05	0.49
1457	3872291	BG818458	H2BFQ	H2B histone family, member Q	0.08	-0.03	0.68	0.06	0.04	0.53	0.04	0.08	0.08	0.08	0.11	0.16	0.05	0.17	0.00212	0.05	0.21	2.43e-05	0.05	-0.05	0.35	0.06	-0.000848	0.99
1458	3040858	BF794197	H2BFQ	H2B histone family, member Q	0.08	0.00338	0.97	0.06	0.01	0.85	0.04	0.03	0.45	0.05	0.11	0.03	0.04	0.13	0.00171	0.06	0.21	0.00115	0.05	-0.05	0.38	0.08	-0.00779	0.92
1459	1268470	BF182833	PDK2	pyruvate dehydrogenase kinase, isoenzyme 2	0.09	-0.02	0.81	0.05	0.02	0.75	0.05	0.04	0.37	0.04	0.05	0.23	0.04	0.05	0.22	0.04	0.16	7.49e-05	0.05	-0.06	0.23	0.07	-0.08	0.22
1460	1880180	X84899	PXR1	peroxisome receptor 1	0.08	0.01	0.86	0.05	0.03	0.55	0.08	0.07	0.37	0.09	0.1	0.29	0.09	0.05	0.57	0.08	0.2	0.00796	0.05	-0.08	0.1	0.07	-0.1	0.13
1461	1624459	BG722499	FDFT1	farnesyl-diphosphate farnesyltransferase 1	0.11	0.07	0.52	0.1	0.06	0.56	0.05	0.03	0.51	0.05	0.1	0.04	0.05	-0.00293	0.96	0.07	0.19	0.0036	0.06	-0.09	0.15	0.09	-0.11	0.23
1462	1508407	BF971272	SNX1	sorting nexin 1	0.11	0.02	0.87	0.08	0.09	0.26	0.07	0.06	0.4	0.07	0.08	0.26	0.07	0.02	0.74	0.09	0.25	0.00405	0.07	-0.04	0.5	0.09	-0.07	0.4
1463	779175	NM_005253	FOSL2	FOS-like antigen 2	0.07	0.08	0.24	0.06	0.14	0.03	0.04	0.02	0.67	0.05	0.03	0.6	0.06	0.06	0.31	0.04	0.16	0.00024	0.04	0.00503	0.9	0.06	-0.05	0.4
1464	1673876	BG256267	MYC	v-myc avian myelocytomatosis viral oncogene homolog	0.07	0.05	0.46	0.06	0.07	0.24	0.05	0.02	0.67	0.05	0.05	0.36	0.06	0.04	0.55	0.05	0.15	0.00297	0.04	-0.04	0.35	0.07	-0.08	0.21
1465	1336738	AL523212	EHD1	EH-domain containing 1	0.06	0.05	0.42	0.04	0.12	0.00898	0.09	0.07	0.42	0.09	0.07	0.45	0.07	0.06	0.36	0.07	0.11	0.1	0.05	-0.00912	0.84	0.05	-0.08	0.12
1466	2112389	AF273841	SMCY	Homo sapiens SMCY (SMCY) gene, complete cds.	0.09	0.06	0.5	0.06	0.11	0.08	0.08	0.12	0.13	0.05	0.06	0.24	0.08	0.14	0.07	0.05	0.12	0.00886	0.05	-0.03	0.53	0.05	-0.1	0.06
1467	2655068	BG759868	ZNF162	zinc finger protein 162	0.08	0.08	0.32	0.07	0.06	0.33	0.05	0.09	0.06	0.06	-0.00815	0.88	0.05	0.00634	0.9	0.05	0.12	0.007	0.06	0.02	0.77	0.07	-0.09	0.21
1468	2927362	BG530047	NINJ1	ninjurin 1	0.06	0.03	0.67	0.06	0.06	0.25	0.07	0.04	0.5	0.05	0.01	0.77	0.06	0.06	0.26	0.05	0.14	0.00362	0.04	-0.08	0.08	0.05	-0.02	0.75
1469	1601281	BG025389	PIK4CB	phosphatidylinositol 4-kinase, catalytic, beta polypeptide	0.09	0.007	0.94	0.07	0.02	0.78	0.06	0.05	0.42	0.05	0.05	0.35	0.04	0.13	0.00247	0.05	0.11	0.02	0.05	-0.07	0.2	0.07	-0.00955	0.9
1470	1804401	NM_006129	BMP1	bone morphogenetic protein 1	0.08	0.03	0.68	0.09	0.03	0.75	0.06	0.1	0.06	0.06	0.05	0.35	0.05	0.16	0.000984	0.05	0.15	0.00266	0.05	-0.07	0.2	0.06	-0.13	0.04
1471	2059176	NM_006148	LASP1	LIM and SH3 protein 1	0.07	-0.02	0.76	0.05	0.06	0.21	0.07	0.09	0.24	0.05	0.17	0.000389	0.06	0.11	0.05	0.07	0.16	0.02	0.06	0.04	0.54	0.07	0.0085	0.91
1472	1240375	1240375		REMOVED_FROM_DATABASE	0.17	-0.01	0.93	0.15	0.05	0.73	0.07	0.09	0.18	0.09	0.17	0.05	0.07	0.13	0.07	0.06	0.16	0.0092	0.1	0.04	0.68	0.17	-0.05	0.76
1473	530827	N57570	KIAA0993	KIAA0993 protein	0.11	-0.04	0.73	0.07	-0.00763	0.91	0.06	0.07	0.22	0.07	0.19	0.00964	0.07	0.15	0.04	0.07	0.16	0.02	0.05	0.04	0.4	0.07	0.06	0.45
1474	5275693	AW589981	NFIX	nuclear factor I/X (CCAAT-binding transcription factor)	0.09	-0.06	0.53	0.07	0.03	0.71	0.05	0.11	0.04	0.06	0.2	0.00221	0.04	0.16	0.000313	0.08	0.12	0.13	0.06	0.05	0.41	0.08	0.06	0.46
1475	1923769	BE745844	HSA272196	hypothetical protein, clone 2746033	0.14	-0.02	0.9	0.11	0.04	0.72	0.07	0.16	0.02	0.11	0.14	0.17	0.05	0.15	0.00585	0.08	0.18	0.02	0.1	-0.02	0.85	0.1	0.02	0.82
1476	1921290	AL117336	CREM	Human DNA sequence from clone RP11-324I22 on chromosome 10 Contains the 3' end of the CREM gene (cAMP responsive element modulator) encoding two different isoforms, two CpG islands, ESTs. STSs and GSSs, complete sequence.	0.23	0.03	0.88	0.12	-0.07	0.57	0.07	0.08	0.27	0.06	0.23	6.7e-05	0.05	0.17	0.00039	0.06	0.17	0.00372	0.07	0.03	0.67	0.19	0.07	0.72
1477	623743	AI452660	ZNF189	zinc finger protein 189	0.08	-0.11	0.19	0.07	-0.08	0.3	0.07	0.06	0.35	0.07	0.2	0.00766	0.07	0.17	0.01	0.07	0.16	0.02	0.05	0.04	0.44	0.06	0.1	0.08
1478	1962095	BE879217		ESTs, Weakly similar to E54024 protein kinase [H.sapiens]	0.12	-0.09	0.44	0.12	-0.13	0.27	0.04	0.12	0.00414	0.04	0.12	0.00487	0.06	0.2	0.000228	0.06	0.18	0.00379	0.06	0.02	0.79	0.09	0.16	0.09
1479	1943863	AW117600	NRGN	neurogranin (protein kinase C substrate, RC3)	0.12	-0.05	0.66	0.09	-0.09	0.31	0.05	0.11	0.03	0.08	0.15	0.06	0.07	0.18	0.00879	0.06	0.09	0.15	0.06	0.03	0.67	0.07	0.17	0.02
1480	3031028	AA928468	MIC2	antigen identified by monoclonal antibodies 12E7, F21 and O13	0.09	-0.09	0.32	0.08	-0.00815	0.92	0.07	0.16	0.02	0.07	0.12	0.08	0.07	0.2	0.00334	0.09	0.13	0.14	0.06	0.03	0.55	0.05	0.11	0.04
1481	1368173	BE780960	PFKM	phosphofructokinase, muscle	0.06	-0.05	0.34	0.05	0.00276	0.95	0.08	0.13	0.13	0.05	0.04	0.36	0.06	0.18	0.00387	0.04	0.15	0.000421	0.05	0.06	0.26	0.04	0.07	0.09
1482	1901249	BG030299		ESTs, Weakly similar to SFR4_HUMAN SPLICING FACTOR, ARGININE/SERINE-RICH 4 [H.sapiens]	0.12	-0.00181	0.99	0.13	0.15	0.26	0.07	0.16	0.03	0.07	0.13	0.06	0.08	0.22	0.006	0.06	0.16	0.02	0.09	0.09	0.36	0.07	0.04	0.54
1483	1968776	AI969384		Homo sapiens, clone IMAGE:3833472, mRNA			1	0.39	-0.05	0.91	0.07	0.07	0.35	0.08	0.26	0.000734	0.05	0.22	1.88e-05	0.05	0.19	0.000134	0.12	0.02	0.87			1
1484	1527755	AW510659	KIAA0222	KIAA0222 gene product	4.79	-0.72	0.88	0.21	0.04	0.86	0.08	0.11	0.18	0.05	0.23	1.43e-06	0.05	0.19	0.000134	0.04	0.19	3.92e-06	0.09	-0.03	0.77	0.42	-0.05	0.91
1485	1920037	AA430381	KIAA0068	cytoplasmic FMRP interacting protein 1	0.1	0.03	0.72	0.1	0.05	0.64	0.05	0.11	0.03	0.07	0.26	0.000593	0.06	0.21	0.000579	0.05	0.18	0.000258	0.06	-0.00389	0.95	0.1	0.03	0.72
1486	1984615	AI056375	NDUFB3	NADH dehydrogenase (ubiquinone) 1 beta subcomplex, 3 (12kD, B12)	0.07	-0.02	0.82	0.06	0.08	0.15	0.05	0.11	0.03	0.07	0.21	0.00473	0.06	0.21	0.000502	0.05	0.16	0.00367	0.04	0.04	0.33	0.06	0.09	0.13
1487	1560906	AW950692	MTM1	myotubular myopathy 1	0.14	0.00903	0.95	0.12	0.11	0.37	0.04	0.14	0.000991	0.06	0.25	1.03e-05	0.05	0.22	2.27e-05	0.05	0.17	0.000254	0.05	0.12	0.02	0.13	0.04	0.78
1488	2860918	BF979824	RNF3	ring finger protein 3	0.13	-0.00199	0.99	0.12	0.09	0.43	0.05	0.12	0.01	0.06	0.26	1.77e-05	0.05	0.21	3.65e-06	0.05	0.19	7.71e-05	0.06	0.09	0.13	0.12	-0.03	0.8
1489	2256026	AW410140		Homo sapiens, Similar to src homology three (SH3) and cysteine rich domain, clone MGC:2793 IMAGE:2961089, mRNA, complete cds	0.14	0.01	0.92	0.13	0.12	0.37	0.07	0.15	0.03	0.08	0.24	0.00305	0.07	0.21	0.00206	0.07	0.18	0.00796	0.09	0.07	0.38	0.14	-0.03	0.83
1490	920882	AU145545	MED6	RNA polymerase II transcriptional regulation mediator (Med6, S. cerevisiae, homolog of)	0.13	0.03	0.79	0.14	0.1	0.45	0.04	0.12	0.0052	0.07	0.28	8.53e-05	0.05	0.21	5.79e-05	0.05	0.2	7.49e-05	0.09	0.03	0.76	0.15	-0.05	0.71
1491	2642865	BC008032		Homo sapiens, clone IMAGE:3610040, mRNA	0.1	0.05	0.61	0.07	0.13	0.04	0.05	0.16	0.00135	0.05	0.27	2.17e-09	0.05	0.27	1.16e-08	0.07	0.19	0.00712	0.06	0.05	0.42	0.08	-0.09	0.26
1492	1671852	BG545676	GCA	grancalcin, EF-hand calcium-binding protein	0.07	0.03	0.62	0.05	0.11	0.04	0.05	0.19	0.000297	0.05	0.29	2.54e-10	0.06	0.27	1.14e-05	0.05	0.22	6.75e-06	0.05	-0.03	0.59	0.05	0.04	0.48
1493	1555545	AF119859	C5orf13	P311 protein	0.35	0.04	0.91	0.13	0.08	0.56	0.14	0.21	0.13	0.07	0.24	0.00103	0.09	0.24	0.00701	0.11	0.29	0.01	0.11	0.05	0.64	0.13	-0.09	0.52
1494	1922658	NM_006417	IFI44	interferon-induced, hepatitis C-associated microtubular aggregate protein (44kD)	0.14	0.03	0.83	0.15	0.12	0.41	0.04	0.19	6.4e-06	0.08	0.37	1.5e-06	0.07	0.28	3.44e-05	0.06	0.19	0.000641	0.1	0.13	0.18	0.14	-0.06	0.65
1495	1816779	NM_006419	CXCL13	small inducible cytokine B subfamily (Cys-X-Cys motif), member 13 (B-cell chemoattractant)	0.36	-0.49	0.17	0.44	-0.09	0.83	0.06	0.17	0.00764	0.06	0.24	0.000193	0.05	0.18	0.000848	0.06	0.17	0.00534	0.13	-0.07	0.6	0.26	0.1	0.71
1496	1569557	U61276	JAG1	jagged 1 (Alagille syndrome)	0.25	0.27	0.28	0.09	0.24	0.00939	0.07	0.08	0.25	0.05	0.15	0.00203	0.06	0.15	0.02	0.04	0.13	0.00414	0.07	-0.11	0.15	0.1	-0.14	0.17
1497	3242480	NM_004747	DLG5	discs, large (Drosophila) homolog 5	0.14	0.2	0.16	0.1	0.23	0.02	0.07	0.15	0.02	0.08	0.18	0.03	0.04	0.15	0.000257	0.05	0.05	0.37	0.07	-0.1	0.18	0.11	-0.13	0.26
1498	2593323	NM_024010	MTRR	5-methyltetrahydrofolate-homocysteine methyltransferase reductase	0.14	0.09	0.49	0.11	0.16	0.16	0.05	0.07	0.17	0.05	0.17	0.00145	0.07	0.19	0.0051	0.05	0.15	0.00323	0.09	-0.06	0.51	0.14	0.02	0.9
1499	963211	NM_005907	MAN1A1	mannosidase, alpha, class 1A, member 1	0.07	0.09	0.18	0.04	0.14	0.000495	0.04	0.06	0.2	0.06	0.2	0.000478	0.05	0.18	0.00036	0.06	0.2	0.000221	0.06	-0.08	0.19	0.06	-0.05	0.37
1500	1814416	BG325212	IGF2R	insulin-like growth factor 2 receptor	0.06	0.05	0.43	0.05	0.05	0.28	0.05	0.09	0.08	0.04	0.26	3.53e-09	0.05	0.17	0.000198	0.05	0.21	9.89e-05	0.07	-0.05	0.45	0.05	-0.13	0.01
1501	3811008	NM_000461	THRB	thyroid hormone receptor, beta (avian erythroblastic leukemia viral (v-erb-a) oncogene homolog 2)	0.08	0.05	0.58	0.07	0.12	0.07	0.05	0.08	0.14	0.04	0.19	8.11e-06	0.06	0.16	0.00463	0.05	0.16	0.000941	0.05	-0.03	0.64	0.07	-0.08	0.22
1502	1635182	AL569805	GTF2H4	general transcription factor IIH, polypeptide 4 (52kD subunit)	0.09	0.06	0.51	0.06	0.11	0.07	0.08	0.14	0.07	0.07	0.22	0.00185	0.08	0.18	0.02	0.07	0.16	0.02	0.04	-0.02	0.64	0.05	-0.12	0.01
1503	3333232	NM_001094	ACCN1	amiloride-sensitive cation channel 1, neuronal (degenerin)	0.1	0.07	0.48	0.09	0.13	0.15	0.08	0.18	0.02	0.06	0.13	0.04	0.05	0.2	7.32e-05	0.05	0.2	0.00018	0.06	-0.04	0.44	0.07	-0.03	0.69
1504	4711030	AA242973	RGS20	regulator of G-protein signalling 20	0.07	0.08	0.26	0.05	0.11	0.02	0.05	0.18	0.000836	0.08	0.13	0.1	0.05	0.18	0.000854	0.07	0.16	0.01	0.04	-0.06	0.13	0.04	-0.06	0.18
1505	409925	BC001662	MAPKAPK3	mitogen-activated protein kinase-activated protein kinase 3	0.06	0.06	0.36	0.04	0.1	0.03	0.05	0.1	0.06	0.06	0.15	0.02	0.05	0.14	0.00514	0.05	0.2	7.78e-05	0.04	-0.17	7.34e-06	0.04	-0.08	0.06
1506	2793922	AF344883	MST4	serine/threonine protein kinase MASK	0.16	0.12	0.44	0.13	0.22	0.09	0.04	0.06	0.18	0.05	0.21	3.31e-05	0.05	0.22	1.9e-06	0.05	0.17	0.000193	0.1	-0.27	0.00609	0.18	-0.12	0.48
1507	4418702	AB033749	PROZ	protein Z, vitamin K-dependent plasma glycoprotein	0.07	0.03	0.65	0.08	0.1	0.2	0.28	0.21	0.46	0.21	0.48	0.02	0.14	-0.09	0.53	0.18	0.08	0.65	0.07	-0.0098	0.89	0.06	-0.16	0.00756
1508	3344118	BF796371	PTK2B	protein tyrosine kinase 2 beta	0.07	0.00451	0.95	0.04	0.04	0.33	0.14	0.08	0.58	0.13	-0.00728	0.95	0.16	-0.01	0.94	0.13	-0.04	0.76	0.07	-0.02	0.75	0.05	-0.13	0.00576
1509	1874043	NM_000199	SGSH	N-sulfoglucosamine sulfohydrolase (sulfamidase)	0.06	0.00636	0.91	0.06	0.04	0.59	0.07	0.07	0.32	0.06	0.03	0.62	0.05	-0.02	0.7	0.05	-0.04	0.35	0.04	-0.01	0.78	0.05	-0.15	0.00167
1510	486304	NM_001520	GTF3C1	general transcription factor IIIC, polypeptide 1 (alpha subunit, 220kD )	0.06	0.04	0.46	0.04	0.05	0.25	0.12	0.07	0.58	0.17	-0.06	0.75	0.12	0.01	0.92	0.17	0.03	0.88	0.04	-0.05	0.27	0.05	-0.15	0.00277
1511	1866751	NM_022870	MYH11	myosin, heavy polypeptide 11, smooth muscle	0.06	0.02	0.78	0.05	0.06	0.22	0.07	0.06	0.36	0.05	-0.03	0.62	0.05	0.00887	0.85	0.05	0.05	0.33	0.04	-0.03	0.42	0.05	-0.16	0.00295
1512	1888731	NM_002744	PRKCZ	protein kinase C, zeta	0.06	0.00172	0.98	0.05	0.02	0.64	0.06	0.05	0.48	0.07	-0.03	0.65	0.05	-0.00739	0.88	0.04	0.04	0.29	0.05	-0.04	0.39	0.04	-0.15	0.000577
1513	3726095	AU121122	SUPT6H	suppressor of Ty (S.cerevisiae) 6 homolog	0.06	0.03	0.68	0.05	0.04	0.42	0.04	0.06	0.13	0.05	0.00983	0.86	0.05	0.01	0.81	0.06	0.03	0.65	0.04	-0.04	0.39	0.04	-0.11	0.00502
1514	3180632	BE394825	RGS14	regulator of G-protein signalling 14	0.07	-0.02	0.77	0.08	0.03	0.69	0.06	0.04	0.48	0.05	-0.00799	0.87	0.05	-0.00154	0.97	0.07	-0.00576	0.94	0.05	-0.04	0.4	0.06	-0.18	0.0025
1515	2457791	AL547027	IL1RL1LG	putative T1/ST2 receptor binding protein	0.08	-0.00126	0.99	0.05	0.06	0.26	0.07	0.1	0.17	0.05	0.02	0.61	0.05	0.02	0.72	0.04	0.06	0.19	0.05	-0.02	0.69	0.05	-0.18	0.000168
1516	1575012	NM_001649	APXL	apical protein, Xenopus laevis-like	0.06	0.05	0.39	0.07	0.09	0.23	0.05	0.08	0.12	0.08	0.07	0.4	0.05	0.05	0.35	0.05	0.07	0.1	0.04	-0.06	0.19	0.04	-0.12	0.00663
1517	1629846	NM_002225	IVD	isovaleryl Coenzyme A dehydrogenase	0.06	0.00262	0.97	0.04	0.05	0.25	0.06	0.09	0.1	0.06	0.05	0.35	0.04	0.02	0.63	0.06	0.07	0.24	0.04	-0.05	0.22	0.05	-0.14	0.00265
1518	1840811	NM_004848	C1orf38	basement membrane-induced gene	0.08	0.01	0.86	0.05	0.1	0.05	0.05	0.1	0.04	0.05	0.02	0.71	0.06	0.04	0.56	0.06	0.03	0.62	0.04	-0.06	0.19	0.05	-0.14	0.00649
1519	3268615	NM_003335	UBE1L	ubiquitin-activating enzyme E1-like	0.07	0.03	0.72	0.08	0.05	0.49	0.05	0.09	0.06	0.08	0.09	0.27	0.05	0.06	0.17	0.04	-0.00433	0.92	0.04	-0.06	0.18	0.05	-0.15	0.00515
1520	1976179	M61886	PAEP	progestagen-associated endometrial protein (placental protein 14, pregnancy-associated endometrial alpha-2-globulin, alpha uterine protein)	0.06	0.03	0.66	0.09	0.06	0.5	0.06	0.1	0.09	0.05	0.08	0.11	0.06	0.05	0.36	0.06	-0.02	0.78	0.05	-0.06	0.21	0.05	-0.14	0.00589
1521	1689068	X15306	NEFH	H.sapiens NF-H gene, exon 1 (and joined CDS).	0.06	0.02	0.72	0.09	0.07	0.47	0.09	0.12	0.21	0.07	0.07	0.26	0.07	0.06	0.38	0.06	-0.02	0.79	0.07	-0.03	0.63	0.05	-0.14	0.00519
1522	1429306	AW732349	KIAA0194	KIAA0194 protein	0.06	0.04	0.58	0.05	0.04	0.4	0.05	0.1	0.07	0.05	0.07	0.18	0.04	0.05	0.27	0.05	0.00248	0.96	0.04	-0.03	0.47	0.05	-0.14	0.00957
1523	4991215	NM_033013	NR1I2	nuclear receptor subfamily 1, group I, member 2	0.08	0.01	0.88	0.06	0.03	0.56	0.05	0.08	0.08	0.09	0.06	0.53	0.07	0.05	0.44	0.05	0.000862	0.99	0.05	-0.04	0.45	0.04	-0.13	0.00501
1524	2052032	M30646	EPB42	erythrocyte membrane protein band 4.2	0.08	0.02	0.79	0.07	0.06	0.37	0.05	0.13	0.00982	0.07	0.06	0.38	0.06	0.05	0.42	0.04	-0.00183	0.97	0.06	-0.01	0.8	0.07	-0.11	0.13
1525	2211722	AK001191	DNMT3B	DNA (cytosine-5-)-methyltransferase 3 beta	0.08	0.00904	0.91	0.07	0.00281	0.97	0.07	0.12	0.07	0.08	0.05	0.5	0.07	0.04	0.56	0.06	0.000313	1	0.05	-0.03	0.59	0.05	-0.15	0.00394
1526	4203430	BG912157	CYLD	cylindromatosis (turban tumor syndrome)	0.06	0.03	0.63	0.05	0.06	0.2	0.05	0.09	0.06	0.05	0.11	0.03	0.05	0.08	0.07	0.06	-0.01	0.82	0.05	-0.07	0.19	0.05	-0.15	0.00128
1527	1902608	BG680371	SACM2L	SAC2 (suppressor of actin mutations 2, yeast, homolog)-like	0.06	0.02	0.71	0.06	0.07	0.23	0.05	0.1	0.04	0.04	0.13	0.00261	0.05	0.07	0.1	0.05	-0.01	0.77	0.04	-0.03	0.41	0.06	-0.13	0.02
1528	682741	NM_000212	ITGB3	integrin, beta 3 (platelet glycoprotein IIIa, antigen CD61)	0.09	0.03	0.75	0.05	0.06	0.23	0.06	0.13	0.03	0.05	0.09	0.09	0.05	0.07	0.14	0.05	0.02	0.66	0.08	-0.02	0.76	0.05	-0.15	0.00342
1529	3498771	AB002296	KIAA0298	KIAA0298 gene product	0.1	0.00658	0.95	0.06	0.07	0.2	0.06	0.12	0.06	0.05	0.1	0.05	0.05	0.08	0.09	0.05	0.04	0.41	0.05	-0.04	0.38	0.06	-0.16	0.00455
1530	1830292	BG391140	CSK	c-src tyrosine kinase	0.06	0.04	0.52	0.07	0.09	0.2	0.05	0.12	0.00701	0.06	0.08	0.23	0.04	0.04	0.43	0.07	0.03	0.7	0.03	-0.04	0.11	0.05	-0.15	0.0028
1531	3409102	NM_000742	CHRNA2	cholinergic receptor, nicotinic, alpha polypeptide 2 (neuronal)	0.06	0.03	0.61	0.08	0.08	0.28	0.05	0.14	0.00265	0.11	0.04	0.7	0.06	0.07	0.28	0.06	0.03	0.61	0.06	-0.06	0.3	0.06	-0.14	0.02
1532	1240748	AU137033	HYAL2	hyaluronoglucosaminidase 2	0.06	0.01	0.83	0.06	0.12	0.06	0.05	0.12	0.02	0.05	0.1	0.06	0.05	0.05	0.28	0.04	0.01	0.72	0.05	-0.02	0.65	0.05	-0.14	0.0072
1533	1664796	NM_002428	MMP15	matrix metalloproteinase 15 (membrane-inserted)	0.06	0.02	0.68	0.06	0.09	0.12	0.05	0.07	0.14	0.06	0.09	0.12	0.06	0.04	0.5	0.05	-0.00909	0.87	0.04	-0.02	0.66	0.06	-0.15	0.00675
1534	1511346	AL527865	KIAA0620	KIAA0620 protein	0.06	0.00611	0.92	0.06	0.04	0.51	0.06	0.04	0.45	0.05	0.07	0.15	0.04	0.03	0.53	0.05	0.04	0.44	0.04	-0.04	0.29	0.04	-0.14	0.00103
1535	2637826	NM_006257	PRKCQ	protein kinase C, theta	0.07	0.00854	0.91	0.06	0.02	0.78	0.04	0.06	0.2	0.06	0.08	0.21	0.06	0.02	0.67	0.05	0.01	0.81	0.06	-0.03	0.62	0.05	-0.15	0.00157
1536	1344750	AF007140	ILF3	interleukin enhancer binding factor 3, 90kD	0.06	-0.02	0.73	0.07	0.06	0.42	0.05	0.07	0.17	0.06	0.07	0.29	0.04	0.04	0.37	0.05	0.02	0.69	0.03	-0.000632	0.98	0.04	-0.13	0.00413
1537	548607	BG742204	IMPA2	inositol(myo)-1(or 4)-monophosphatase 2	0.06	-0.0083	0.89	0.05	0.05	0.29	0.07	0.06	0.35	0.06	0.1	0.11	0.06	0.03	0.62	0.05	0.02	0.65	0.04	-0.02	0.61	0.05	-0.13	0.00928
1538	1736971	D86988	RENT1	regulator of nonsense transcripts 1	0.06	0.06	0.31	0.06	0.05	0.4	0.06	0.07	0.28	0.06	0.13	0.03	0.04	-0.00923	0.83	0.07	0.00599	0.93	0.05	-0.03	0.54	0.05	-0.13	0.00313
1539	1560632	BE870129	HS6ST	heparan sulfate 6-O-sulfotransferase	0.07	0.07	0.37	0.05	0.12	0.02	0.05	0.03	0.54	0.05	0.07	0.19	0.05	0.03	0.53	0.05	0.02	0.62	0.03	-0.06	0.03	0.05	-0.14	0.00309
1540	1468086	NM_004715	CTDP1	CTD (carboxy-terminal domain, RNA polymerase II, polypeptide A) phosphatase, subunit 1	0.07	0.03	0.67	0.09	0.08	0.4	0.05	0.03	0.55	0.06	0.04	0.49	0.05	0.00781	0.88	0.06	0.03	0.61	0.05	-0.06	0.21	0.05	-0.15	0.00504
1541	1568725	AI636533	IL3RA	interleukin 3 receptor, alpha (low affinity)	0.06	0.1	0.08	0.04	0.06	0.15	0.05	0.04	0.46	0.04	0.02	0.58	0.04	0.00693	0.86	0.04	0.00457	0.91	0.04	-0.04	0.29	0.04	-0.11	0.00789
1542	1425861	AA004443		ESTs	0.06	0.09	0.14	0.04	0.08	0.08	0.04	0.06	0.2	0.04	0.05	0.2	0.05	0.05	0.33	0.04	-0.006	0.89	0.05	-0.03	0.52	0.04	-0.11	0.01
1543	4069979	BG395997	BNIP1	BCL2/adenovirus E1B 19kD-interacting protein 1	0.07	-0.04	0.57	0.06	0.01	0.83	0.05	0.1	0.04	0.05	0.07	0.23	0.05	0.03	0.6	0.06	0.06	0.33	0.05	0.00335	0.94	0.05	-0.14	0.00171
1544	1819763	NM_004110	FDXR	ferredoxin reductase	0.07	-0.02	0.72	0.08	0.05	0.55	0.05	0.14	0.00254	0.06	0.02	0.73	0.05	0.03	0.52	0.05	0.03	0.52	0.05	0.02	0.74	0.08	-0.11	0.17
1545	3243967	NM_014921	KIAA0821	lectomedin-2	0.08	0.07	0.4	0.06	0.02	0.73	0.06	0.1	0.08	0.07	0.04	0.53	0.04	0.04	0.32	0.05	-0.00936	0.86	0.04	-0.06	0.19	0.06	-0.23	0.000234
1546	4314125	AF052120		Homo sapiens clone 23836 mRNA sequence	0.06	0.02	0.75	0.09	0.00053	1	0.07	0.02	0.76	0.09	0.05	0.61	0.06	-0.00676	0.91	0.06	-0.02	0.76	0.06	-0.06	0.35	0.07	-0.21	0.00152
1547	3295478	AL079310	HMG2L1	high-mobility group protein 2-like 1	0.06	0.06	0.31	0.05	0.07	0.2	0.05	0.1	0.05	0.06	0.08	0.15	0.05	0.08	0.13	0.05	-0.08	0.1	0.07	-0.05	0.41	0.05	-0.12	0.00849
1548	3898614	Z97989	FYN	Human DNA sequence from PAC 66H14 on chromosome 6q21-22. Contains FYN (P59-FYN, SYN, SLK) gene coding for two isoforms. Contains ESTs and STSs.	0.08	0.03	0.71	0.06	0.04	0.53	0.07	0.11	0.11	0.1	0.09	0.37	0.07	0.1	0.16	0.06	-0.05	0.42	0.06	-0.06	0.32	0.05	-0.13	0.00279
1549	1634540	NM_003984	SLC13A2	solute carrier family 13 (sodium-dependent dicarboxylate transporter), member 2	0.08	0.02	0.79	0.07	0.07	0.29	0.04	0.13	0.00166	0.07	0.08	0.28	0.04	0.04	0.41	0.05	-0.06	0.19	0.06	-0.04	0.52	0.08	-0.18	0.03
1550	1863740	NM_006505	PVR	poliovirus receptor	0.06	0.05	0.38	0.04	0.07	0.13	0.06	0.12	0.06	0.08	0.12	0.11	0.05	0.03	0.51	0.05	-0.06	0.2	0.04	-0.07	0.06	0.05	-0.16	0.00204
1551	1830315	BG830088	MGC19556	hypothetical protein MGC19556	0.06	0.11	0.05	0.05	0.12	0.00852	0.06	0.14	0.03	0.06	0.13	0.02	0.04	0.04	0.37	0.05	-0.08	0.12	0.05	-0.06	0.17	0.06	-0.14	0.02
1552	2814551	NM_004240	TRIP10	thyroid hormone receptor interactor 10	0.07	-0.00662	0.93	0.08	0.05	0.52	0.05	0.14	0.00723	0.07	0.07	0.34	0.05	0.01	0.77	0.07	-0.12	0.08	0.04	-0.01	0.79	0.04	-0.13	0.00209
1553	180439	AL536578	PPP2R2B	protein phosphatase 2 (formerly 2A), regulatory subunit B (PR 52), beta isoform	0.07	0.06	0.43	0.05	0.12	0.01	0.2	-0.02	0.94	0.16	-0.06	0.71	0.14	-0.06	0.66	0.09	0.01	0.89	0.05	-0.02	0.69	0.04	-0.13	0.00385
1554	2503208	BC007698	KIAA0185	KIAA0185 protein	0.06	0.05	0.34	0.05	0.11	0.02	0.04	0.01	0.78	0.08	0.00799	0.92	0.06	-0.02	0.8	0.07	0.01	0.89	0.04	-0.03	0.41	0.05	-0.13	0.00951
1555	1611623	NM_021105	PLSCR1	phospholipid scramblase 1	0.07	0.02	0.78	0.04	0.1	0.02	0.07	-0.0038	0.95	0.06	0.03	0.58	0.06	0.00869	0.88	0.06	-0.07	0.25	0.05	-0.03	0.63	0.04	-0.13	0.00249
1556	2951537	NM_004320	ATP2A1	ATPase, Ca++ transporting, cardiac muscle, fast twitch 1	0.06	0.05	0.38	0.04	0.09	0.04	0.04	0.01	0.82	0.05	0.02	0.66	0.04	-0.04	0.3	0.06	-0.07	0.28	0.04	-0.04	0.4	0.05	-0.15	0.00312
1557	2073339	AL536250		Homo sapiens cDNA FLJ11003 fis, clone PLACE1002851	0.07	0.01	0.88	0.04	0.12	0.00692	0.07	0.05	0.49	0.05	0.03	0.59	0.04	0.01	0.78	0.05	-0.06	0.23	0.05	-0.07	0.17	0.05	-0.08	0.11
1558	340155	U53470	INPP5D	inositol polyphosphate-5-phosphatase, 145kD	0.08	0.02	0.8	0.06	0.11	0.08	0.06	0.05	0.41	0.06	0.03	0.58	0.07	0.02	0.77	0.06	-0.05	0.38	0.06	-0.07	0.24	0.05	-0.16	0.00154
1559	3043687	NM_012219	MRAS	muscle RAS oncogene homolog	0.06	0.03	0.58	0.06	0.12	0.04	0.04	0.07	0.07	0.07	0.02	0.76	0.05	-0.01	0.79	0.04	-0.02	0.7	0.06	-0.03	0.57	0.06	-0.15	0.00865
1560	2862836	AI089205	CPSF6	cleavage and polyadenylation specific factor 6, 68kD subunit	0.12	0.08	0.47	0.1	0.16	0.12	0.05	0.01	0.79	0.04	0.00112	0.98	0.05	-0.02	0.7	0.06	-0.07	0.22	0.08	-0.05	0.48	0.05	-0.16	0.00185
1561	465152	U20620	KPNA1	karyopherin alpha 1 (importin alpha 5)	0.08	0.06	0.43	0.05	0.15	0.0012	0.07	0.05	0.46	0.07	-0.0065	0.92	0.08	-0.01	0.89	0.05	-0.08	0.13	0.05	-0.09	0.09	0.04	-0.12	0.00429
1562	2022311	NM_003947	HAPIP	huntingtin-associated protein interacting protein (duo)	0.06	0.08	0.22	0.07	0.03	0.65	0.11	0.00615	0.95	0.13	-0.01	0.93	0.14	-0.01	0.93	0.1	-0.06	0.53	0.06	-0.09	0.13	0.05	-0.16	0.00281
1563	1854430	BC003636	ARRB1	arrestin, beta 1	0.07	0.05	0.46	0.06	0.06	0.3	0.06	0.04	0.51	0.07	0.02	0.75	0.05	-0.02	0.65	0.04	-0.06	0.16	0.06	-0.11	0.06	0.05	-0.15	0.0016
1564	1911694	AI913006	CTSZ	cathepsin Z	0.08	0.02	0.76	0.05	0.06	0.23	0.05	0.00594	0.91	0.07	0.01	0.89	0.05	-0.02	0.62	0.04	-0.03	0.54	0.07	-0.1	0.17	0.05	-0.14	0.00671
1565	2834237	Z95114	bK212A2.1,bK212A2.3,bK212A2.4,bK212A2.5,bK212A2.6,bK212A2.7,bK212A2.8,bK212A2.9,APOL2	Human DNA sequence from clone CTA-212A2 on chromosome 22q12 Contains the gene for TNF-inducible protein CG12-1 (similar to apolipoprotein L), the 3' end of the APOL2 gene for apolipoprotein L 2, MTCO2 (Cytochrome c oxidase subunit II), MTATP8 (ATP synthase 8), MTATP6 (ATP synthase A) and MTCO3 (Cytochrome c oxidase subunit III) pseudogenes, pseudogenes similar to part of MTCYB (Cytochrome B), MTN…	0.08	0.01	0.85	0.07	0.05	0.53	0.09	-0.0031	0.97	0.09	-0.03	0.79	0.11	-0.06	0.55	0.08	-0.04	0.63	0.05	-0.11	0.05	0.05	-0.13	0.00636
1566	2605804	NM_007039	PTPN21	protein tyrosine phosphatase, non-receptor type 21	0.06	0.03	0.58	0.04	0.06	0.17	0.07	-0.05	0.46	0.06	0.02	0.74	0.05	-0.03	0.55	0.06	0.01	0.84	0.05	-0.08	0.06	0.05	-0.17	0.000876
1567	1578764	AK026606	MESDC2	mesoderm development candidate 2	0.09	0.04	0.68	0.05	0.15	0.0012	0.07	-0.00818	0.91	0.09	-0.08	0.37	0.07	-0.05	0.44	0.08	-0.05	0.48	0.04	-0.08	0.07	0.05	-0.11	0.02
1568	485914	U73338	MTR	5-methyltetrahydrofolate-homocysteine methyltransferase	0.09	0.11	0.21	0.06	0.13	0.03	0.07	-0.01	0.88	0.1	-0.05	0.58	0.09	-0.03	0.74	0.06	-0.05	0.35	0.04	-0.12	0.000909	0.07	-0.05	0.48
1569	2414632	AU130032	LMNB2	lamin B2	0.09	0.00957	0.92	0.08	0.08	0.35	0.04	0.11	0.00725	0.06	0.06	0.32	0.05	-0.00586	0.91	0.05	0.02	0.67	0.06	0.01	0.83	0.06	-0.07	0.24
1570	2050085	AU142907	FEN1	flap structure-specific endonuclease 1	0.07	0.04	0.61	0.05	0.13	0.00776	0.05	0.08	0.16	0.06	0.04	0.52	0.04	0.02	0.72	0.05	-0.0013	0.98	0.04	0.02	0.7	0.04	-0.1	0.02
1571	2453436	AU142621	NP	nucleoside phosphorylase	0.1	0.03	0.75	0.09	0.15	0.09	0.05	0.14	0.00636	0.07	0.05	0.51	0.05	-0.00766	0.88	0.07	-0.00718	0.92	0.06	0.05	0.37	0.1	-0.09	0.41
1572	1453049	BI160595	SCNN1A	sodium channel, nonvoltage-gated 1 alpha	0.07	0.04	0.63	0.06	0.18	0.00114	0.04	0.1	0.02	0.04	0.05	0.28	0.05	-0.07	0.14	0.05	-0.06	0.17	0.04	0.07	0.14	0.08	-0.13	0.09
1573	3421442	AL022069	RPS6KA2	ribosomal protein S6 kinase, 90kD, polypeptide 2	0.07	0.12	0.1	0.04	0.15	0.000734	0.05	0.08	0.13	0.06	0.04	0.54	0.05	0.05	0.32	0.04	0.06	0.19	0.06	-0.04	0.54	0.06	-0.16	0.01
1574	2515221	NM_005794	DHRS2	short-chain alcohol dehydrogenase family member	0.07	0.03	0.66	0.05	0.21	7.94e-05	0.05	0.07	0.18	0.08	0.03	0.75	0.04	0.03	0.54	0.07	0.04	0.59	0.05	-0.05	0.31	0.05	-0.14	0.00247
1575	1670221	BE563136	NFIC	nuclear factor I/C (CCAAT-binding transcription factor)	0.06	0.14	0.02	0.06	0.17	0.00382	0.06	0.17	0.00429	0.05	0.12	0.01	0.06	0.08	0.15	0.06	0.03	0.55	0.04	-0.03	0.41	0.05	-0.14	0.00792
1576	1910091	NM_001089	ABCA3	ATP-binding cassette, sub-family A (ABC1), member 3	0.06	0.09	0.16	0.04	0.22	6.93e-07	0.07	0.14	0.04	0.05	0.13	0.00767	0.07	0.09	0.21	0.06	0.08	0.2	0.04	-0.04	0.4	0.06	-0.13	0.03
1577	3805540	AF288480	TUSP	tubby super-family protein	0.12	0.11	0.32	0.09	0.1	0.26	0.04	0.12	0.00477	0.07	0.08	0.2	0.04	0.09	0.03	0.05	0.02	0.74	0.07	-0.13	0.09	0.07	-0.13	0.08
1578	375209	AK023160	FLJ10509	hypothetical protein FLJ10509	0.07	0.06	0.41	0.05	0.1	0.06	0.1	0.01	0.91	0.14	0.07	0.63	0.09	0.08	0.34	0.07	0.01	0.83	0.05	-0.15	0.00127	0.06	-0.06	0.37
1579	1449824	AF200348	D2S448	Melanoma associated gene	0.08	0.04	0.63	0.07	0.1	0.17	0.05	0.11	0.02	0.1	0.1	0.32	0.07	0.04	0.61	0.04	-0.12	0.00559	0.05	-0.02	0.73	0.04	-0.24	6.55e-08
1580	2620749	BF344490	GAPCENA	rab6 GTPase activating protein (GAP and centrosome-associated)	0.06	0.11	0.07	0.05	0.16	0.000755	0.07	0.03	0.71	0.08	0.04	0.61	0.07	0.05	0.48	0.06	-0.03	0.66	0.05	-0.08	0.07	0.07	-0.05	0.42
1581	1964776	AI871106		ESTs	0.07	0.1	0.14	0.06	0.15	0.00616	0.11	0.04	0.71	0.08	-0.01	0.86	0.09	0.00406	0.96	0.07	-0.03	0.63	0.04	-0.02	0.67	0.05	-0.05	0.3
1582	1559636	AL571493	LOC56270	hypothetical protein 628	0.07	0.07	0.3	0.04	0.11	0.00931	0.04	0.05	0.23	0.05	0.02	0.65	0.05	0.04	0.45	0.04	-0.03	0.55	0.03	0.02	0.66	0.04	-0.03	0.55
1583	3944790	NM_006226	PLCL1	phospholipase C, epsilon	0.08	0.09	0.23	0.04	0.13	0.00471	0.06	0.02	0.72	0.05	0.03	0.5	0.04	0.08	0.08	0.04	0.03	0.49	0.04	-0.02	0.61	0.05	-0.04	0.41
1584	693569	AU130109	SFRS1	splicing factor, arginine/serine-rich 1 (splicing factor 2, alternate splicing factor)	0.06	0.04	0.48	0.05	0.14	0.0095	0.07	0.04	0.56	0.06	0.07	0.23	0.09	0.06	0.48	0.04	0.02	0.67	0.05	0.00711	0.89	0.05	-0.00854	0.86
1585	1969044	BG739895	LOC84649	GS1999full	0.06	0.07	0.23	0.05	0.21	5.77e-05	0.05	0.00499	0.92	0.05	0.06	0.23	0.05	0.08	0.08	0.04	0.04	0.34	0.05	-0.04	0.36	0.07	-0.05	0.54
1586	1379925	NM_003970	MYOM2	myomesin (M-protein) 2 (165kD)	0.1	0.17	0.08	0.06	0.26	7.88e-05	0.08	0.03	0.69	0.06	0.05	0.43	0.06	0.05	0.42	0.07	0.03	0.61	0.05	-0.04	0.41	0.07	-0.04	0.57
1587	2250987	AA682502		Homo sapiens cDNA: FLJ23507 fis, clone LNG03128	0.07	0.06	0.43	0.06	0.16	0.00689	0.05	-0.05	0.3	0.06	0.04	0.55	0.05	0.04	0.43	0.08	0.09	0.25	0.06	-0.00937	0.88	0.06	-0.06	0.31
1588	1832530	AI688382	C8orf1	chromosome 8 open reading frame 1	0.08	0.01	0.89	0.06	0.19	0.00133	0.07	0.00689	0.93	0.05	0.05	0.36	0.07	0.00545	0.94	0.07	0.00591	0.93	0.06	-0.04	0.5	0.06	-0.07	0.24
1589	2057653	X59798	CCND1	cyclin D1 (PRAD1: parathyroid adenomatosis 1)	0.06	0.1	0.09	0.06	0.21	0.000193	0.05	-0.02	0.66	0.09	0.07	0.41	0.07	-0.05	0.5	0.07	-0.03	0.65	0.07	-0.07	0.37	0.06	-0.14	0.01
1590	1911016	BG742298	NDST1	N-deacetylase/N-sulfotransferase (heparan glucosaminyl) 1	0.06	0.12	0.06	0.08	0.27	0.001	0.04	0.01	0.81	0.04	0.03	0.49	0.05	-0.07	0.18	0.06	0.00754	0.91	0.05	-0.04	0.4	0.06	-0.09	0.17
1591	758192	NM_004117	FKBP5	FK506-binding protein 5	0.13	0.14	0.26	0.08	0.2	0.00943	0.13	0.1	0.45	0.11	-0.04	0.7	0.11	-0.02	0.87	0.11	0.09	0.43	0.08	-0.06	0.44	0.12	-0.03	0.8
1592	3872557	BG943441	HBB	hemoglobin, beta	0.07	0.09	0.15	0.05	0.2	5.76e-05	0.07	-0.01	0.88	0.04	-0.02	0.56	0.05	-0.06	0.19	0.05	0.02	0.64	0.04	-0.03	0.43	0.07	0.00271	0.97
1593	2594080	BI088219	SLC29A1	solute carrier family 29 (nucleoside transporters), member 1	0.07	0.03	0.69	0.06	0.09	0.14	0.05	0.02	0.7	0.08	0.09	0.26	0.06	0.06	0.34	0.08	-0.05	0.54	0.05	-0.13	0.00454	0.05	-0.12	0.01
1594	1654880	AL044146	PCYT2	phosphate cytidylyltransferase 2, ethanolamine	0.08	0.01	0.88	0.06	0.03	0.65	0.06	0.00224	0.97	0.08	0.12	0.11	0.05	0.03	0.57	0.07	-0.09	0.22	0.05	-0.15	0.00229	0.06	-0.17	0.00858
1595	1396249	NM_023111	FGFR1	fibroblast growth factor receptor 1 (fms-related tyrosine kinase 2, Pfeiffer syndrome)	0.14	-0.00198	0.99	0.1	-0.03	0.79	0.06	0.05	0.4	0.05	0.16	0.00149	0.05	0.1	0.07	0.05	-0.14	0.00195	0.06	-0.14	0.03	0.12	-0.12	0.33
1596	1688845	AB018295	KIAA0752	KIAA0752 protein	0.15	0.11	0.47	0.1	0.04	0.72	0.11	0.16	0.15	0.07	0.25	0.000479	0.09	0.17	0.07	0.04	-0.06	0.18	0.08	-0.02	0.79	0.09	-0.1	0.24
1597	3188941	AI061121		ESTs	0.06	0.08	0.19	0.05	0.06	0.2	0.06	0.16	0.00438	0.06	0.21	0.000715	0.05	0.18	0.000558	0.05	-0.05	0.29	0.05	-0.02	0.7	0.05	-0.09	0.1
1598	3406835	NM_014808	FARP2	KIAA0793 gene product	0.06	0.05	0.43	0.06	0.08	0.24	0.06	0.2	0.000663	0.07	0.21	0.00125	0.06	0.19	0.00349	0.05	-0.06	0.26	0.04	-0.02	0.65	0.07	-0.12	0.07
1599	3031022	M96954	TIAL1	TIA1 cytotoxic granule-associated RNA-binding protein-like 1	0.14	0.08	0.57	0.12	0.09	0.46	0.09	0.23	0.00959	0.07	0.26	9.2e-05	0.08	0.16	0.05	0.08	-0.05	0.56	0.11	-0.03	0.78	0.13	-0.06	0.61
1600	2505102	2505102		Incyte EST	0.11	0.08	0.45	0.09	0.05	0.57	0.08	0.21	0.00703	0.05	0.23	3.67e-06	0.05	0.19	0.000249	0.05	-0.06	0.3	0.07	-0.06	0.36	0.09	-0.08	0.39
1601	2690019	X78262		H.sapiens mRNA for TRE5	0.1	0.07	0.46	0.06	0.06	0.31	0.06	0.22	0.000213	0.05	0.23	6.85e-07	0.05	0.19	0.000107	0.05	-0.05	0.23	0.06	-0.06	0.38	0.06	-0.07	0.26
1602	1580822	AI273418	ASML3B	acid sphingomyelinase-like phosphodiesterase	0.07	0.07	0.29	0.06	0.05	0.36	0.06	0.24	3.74e-05	0.05	0.23	1.85e-06	0.06	0.19	0.00105	0.05	-0.04	0.36	0.06	-0.05	0.41	0.07	-0.08	0.22
1603	1878	BG681703	MGC10854	hypothetical protein MGC10854	0.08	0.08	0.34	0.1	0.03	0.76	0.05	0.23	7.96e-06	0.05	0.2	0.000129	0.04	0.14	0.000557	0.06	-0.08	0.18	0.05	-0.00893	0.86	0.06	-0.05	0.41
1604	3327203	NM_004922	SEC24C	SEC24 (S. cerevisiae) related gene family, member C	0.11	0.07	0.54	0.08	0.07	0.35	0.07	0.22	0.00153	0.06	0.22	0.000113	0.04	0.13	0.00146	0.06	-0.06	0.27	0.06	-0.00934	0.87	0.09	-0.08	0.41
1605	2323525	AA677934		ESTs	0.35	0.07	0.85	0.13	0.03	0.8	0.08	0.22	0.00551	0.07	0.21	0.00216	0.06	0.19	0.00194	0.05	-0.07	0.16	0.08	0.01	0.88	0.12	-0.02	0.89
1606	2954645	AW339191	MGC11352	hypothetical protein MGC11352	0.07	0.1	0.16	0.07	0.05	0.44	0.07	0.23	0.00121	0.07	0.21	0.00442	0.07	0.2	0.00457	0.06	-0.07	0.23	0.05	-0.00517	0.92	0.06	-0.07	0.26
1607	1569134	NM_006520	TCTE1L	t-complex-associated-testis-expressed 1-like	0.11	0.11	0.29	0.08	0.13	0.1	0.06	0.24	0.000117	0.06	0.23	8.99e-05	0.06	0.21	0.00111	0.07	-0.06	0.35	0.07	-0.03	0.7	0.08	-0.05	0.53
1608	2808775	AA843628		ESTs, Weakly similar to A46302 PTB-associated splicing factor, long form [H.sapiens]	0.07	0.11	0.13	0.05	0.11	0.03	0.05	0.21	1.35e-05	0.04	0.24	1.63e-07	0.05	0.2	2.19e-05	0.04	-0.08	0.06	0.06	-0.05	0.4	0.06	-0.08	0.13
1609	546616	AK022339		Homo sapiens cDNA FLJ12277 fis, clone MAMMA1001711	0.08	0.11	0.19	0.05	0.1	0.05	0.08	0.25	0.000939	0.07	0.22	0.000724	0.06	0.21	0.00086	0.06	-0.07	0.2	0.06	-0.02	0.7	0.07	-0.1	0.12
1610	2447411	2447411		Incyte EST	0.06	0.12	0.07	0.05	0.07	0.19	0.04	0.28	1.35e-10	0.06	0.25	9.26e-05	0.05	0.22	1.06e-06	0.05	-0.06	0.24	0.06	-0.06	0.35	0.08	-0.09	0.21
1611	2888737	AA679589		ESTs, Moderately similar to KIAA0745 protein [H.sapiens]	0.06	0.1	0.08	0.04	0.07	0.09	0.08	0.26	0.000934	0.06	0.24	0.000107	0.06	0.21	0.000684	0.06	-0.08	0.17	0.04	-0.03	0.4	0.05	-0.08	0.13
1612	814226	NM_003417	ZNF264	zinc finger protein 264	0.07	0.08	0.22	0.05	0.11	0.04	0.04	0.27	2.5e-10	0.04	0.25	4.29e-09	0.05	0.22	3.4e-06	0.04	-0.07	0.09	0.07	-0.00175	0.98	0.07	-0.06	0.4
1613	1808980	NM_017512	HSRTSBETA	rTS beta protein	0.16	0.04	0.81	0.2	0.05	0.81	0.1	0.26	0.00777	0.11	0.19	0.08	0.07	0.13	0.07	0.07	-0.09	0.17	0.11	-0.06	0.61	0.19	-0.15	0.42
1614	2645840	NM_003579	RAD54L	RAD54 (S.cerevisiae)-like	0.11	0.05	0.66	0.06	0.07	0.2	0.06	0.24	0.000187	0.08	0.15	0.08	0.05	0.17	0.00268	0.07	-0.12	0.06	0.06	-0.02	0.74	0.1	-0.11	0.28
1615	4738521	BG541762	HSXIAPAF1	XIAP associated factor-1	0.09	0.11	0.19	0.09	0.06	0.49	0.06	0.2	0.000646	0.05	0.26	3.22e-06	0.04	0.21	5.5e-07	0.07	-0.17	0.01	0.05	-0.1	0.06	0.07	-0.07	0.29
1616	2820372	2820372		Incyte EST	0.12	0.11	0.36	0.08	0.09	0.25	0.09	0.2	0.02	0.06	0.26	2.87e-06	0.07	0.22	0.000802	0.07	-0.1	0.13	0.09	-0.08	0.4	0.09	-0.05	0.58
1617	4216520	NM_002547	OPHN1	oligophrenin 1	0.06	0.14	0.03	0.04	0.1	0.02	0.05	0.2	0.000129	0.05	0.21	7.58e-05	0.05	0.2	8.92e-05	0.04	-0.14	0.00125	0.05	-0.04	0.4	0.04	-0.01	0.72
1618	1793943	Y10351	PNN	pinin, desmosome associated protein	0.07	0.1	0.17	0.06	0.14	0.01	0.05	0.24	1.43e-06	0.05	0.25	2.76e-07	0.04	0.25	4.6e-09	0.04	-0.14	0.000362	0.04	-0.03	0.35	0.06	0.00795	0.9
1619	1750553	AW188131	DDX17	DEAD/H (Asp-Glu-Ala-Asp/His) box polypeptide 17 (72kD)	0.07	0.11	0.14	0.07	0.12	0.06	0.05	0.18	0.000372	0.04	0.22	1.33e-07	0.06	0.18	0.00153	0.06	0.00922	0.88	0.05	-0.08	0.14	0.07	-0.09	0.18
1620	2989812	AB037811	FLJ11280	hypothetical protein FLJ11280	0.1	0.11	0.25	0.09	0.17	0.05	0.05	0.16	0.00171	0.05	0.18	0.000119	0.05	0.21	0.000166	0.06	0.02	0.79	0.07	-0.05	0.53	0.09	-0.03	0.74
1621	1658166	BE856375	SHMT1	serine hydroxymethyltransferase 1 (soluble)			1			1	0.08	0.13	0.11	0.07	0.2	0.00583	0.08	0.24	0.00454	0.06	-0.03	0.64	0.35	-0.12	0.72			1
1622	22715	AV713026	P84	nuclear matrix protein p84	0.1	0.06	0.54	0.09	0.08	0.35	0.07	0.19	0.00401	0.05	0.24	1.09e-07	0.06	0.23	0.000101	0.05	-0.04	0.4	0.07	-0.09	0.18	0.1	-0.02	0.85
1623	1671436	NM_001380	DOCK1	dedicator of cyto-kinesis 1	0.08	0.11	0.19	0.08	0.2	0.01	0.09	0.23	0.01	0.1	0.24	0.02	0.08	0.24	0.00299	0.08	0.00786	0.92	0.06	-0.05	0.38	0.05	-0.1	0.03
1624	2057719	NM_004396	DDX5	DEAD/H (Asp-Glu-Ala-Asp/His) box polypeptide 5 (RNA helicase, 68kD)	0.08	0.08	0.29	0.06	0.17	0.00385	0.04	0.21	3.88e-07	0.07	0.3	1.47e-05	0.04	0.25	1.51e-09	0.04	-0.00581	0.89	0.05	-0.06	0.19	0.07	-0.04	0.55
1625	1655225	AL035669	NTSR1,dJ885L7.10,dJ885L7.2,dJ885L7.3,COL9A3,TCFL5,dJ885L7.5,dJ885L7.7,dJ885L7.8,DATF1	Human DNA sequence from clone RP5-885L7 on chromosome 20q13.2-13.33 Contains ESTs, STSs, GSSs and eight CpG islands. Contains the 3' end of the NTSR1 gene for high affinity neurotensin receptor 1, a putative novel gene, a novel gene similar to a fly gene, the gene for opioid growth factor receptor (7-60 protein), the COL9A3 gene for collagen IX alpha 3, a putative novel gene similar to a fly gene…	0.77	0.2	0.8	0.17	-0.04	0.81	0.08	0.09	0.24	0.05	0.13	0.00721	0.07	0.06	0.4	0.05	-0.03	0.62	0.1	-0.04	0.73	0.17	-0.1	0.53
1626	1734113	NM_032922	P114-RHO-GEF	Homo sapiens Rho-specific guanine nucleotide exchange factor p114 (P114-RHO-GEF), mRNA.	0.11	0.03	0.77	0.1	0.02	0.86	0.05	0.09	0.05	0.04	0.11	0.00557	0.04	0.07	0.08	0.06	0.02	0.8	0.08	-0.03	0.73	0.08	-0.08	0.36
1627	2069172	AB020713	KIAA0906	KIAA0906 protein	0.06	0.02	0.79	0.08	0.01	0.87	0.05	0.11	0.03	0.04	0.13	0.00311	0.05	0.07	0.13	0.05	0.00723	0.87	0.06	-0.00779	0.89	0.06	-0.1	0.06
1628	1354558	AI659773	DKFZp564A176	hypothetical protein DKFZp564A176	0.1	0.06	0.53	0.11	0.04	0.7	0.06	0.11	0.06	0.04	0.13	0.002	0.06	0.07	0.26	0.06	-0.00344	0.95	0.08	-0.00857	0.91	0.08	-0.05	0.48
1629	1677445	D87446	KIAA0257	KIAA0257 protein	0.08	0.05	0.51	0.09	0.00769	0.93	0.06	0.1	0.09	0.06	0.16	0.00621	0.04	0.09	0.05	0.04	0.01	0.75	0.04	0.02	0.7	0.07	-0.04	0.54
1630	2208874	AW451853		Homo sapiens mRNA for FLJ00067 protein, partial cds	0.15	0.06	0.69	0.14	-0.01	0.94	0.05	0.13	0.02	0.05	0.13	0.00376	0.05	0.1	0.03	0.04	0.01	0.78	0.09	0.00786	0.93	0.13	-0.08	0.53
1631	1401765	AI123587	RIPK1	receptor (TNFRSF)-interacting serine-threonine kinase 1	0.38	0.09	0.81	0.12	0.05	0.68	0.06	0.08	0.24	0.05	0.14	0.00854	0.05	0.1	0.04	0.04	-0.002	0.96	0.08	-0.00308	0.97	0.12	-0.03	0.81
1632	3530812	U46746	DTNA	dystrobrevin, alpha	0.06	0.05	0.39	0.04	0.05	0.19	0.06	0.05	0.43	0.05	0.12	0.0094	0.04	0.11	0.02	0.05	0.01	0.8	0.06	-0.02	0.77	0.05	-0.06	0.2
1633	1555701	NM_006302	GCS1	glucosidase I	0.07	-0.0087	0.9	0.05	0.03	0.55	0.04	0.13	0.0019	0.06	0.11	0.06	0.04	0.08	0.08	0.05	-0.00598	0.91	0.03	-0.04	0.16	0.06	-0.07	0.21
1634	1506487	NM_001654	ARAF1	v-raf murine sarcoma 3611 viral oncogene homolog 1	0.06	0.01	0.85	0.05	0.01	0.79	0.05	0.15	0.00107	0.05	0.14	0.00386	0.05	0.07	0.14	0.04	0.03	0.49	0.03	-0.04	0.2	0.04	-0.11	0.00968
1635	2652733	U79240	PASK	PAS-serine/threonine kinase	2.29	-1.01	0.66	0.11	0.02	0.84	0.05	0.12	0.03	0.08	0.13	0.14	0.05	0.15	0.00672	0.07	0.01	0.88	0.09	-0.04	0.65	0.18	-0.00576	0.97
1636	870631	AI700663		ESTs	0.21	0.1	0.63	0.15	0.02	0.88	0.06	0.16	0.00623	0.04	0.13	0.00224	0.05	0.15	0.00127	0.05	0.01	0.81	0.09	-0.02	0.8	0.11	-0.05	0.67
1637	1439059	NM_004512	IL11RA	interleukin 11 receptor, alpha	0.16	0.04	0.78	0.1	0.03	0.76	0.06	0.14	0.01	0.05	0.13	0.00458	0.06	0.15	0.00859	0.05	0.03	0.51	0.06	-0.02	0.67	0.13	-0.02	0.9
1638	2444850	AW503827	KIAA0746	KIAA0746 protein	0.06	0.02	0.75	0.05	0.03	0.52	0.06	0.14	0.02	0.05	0.11	0.01	0.05	0.14	0.00944	0.07	0.00412	0.95	0.05	-0.04	0.41	0.06	-0.04	0.46
1639	999661	NM_000116	TAZ	tafazzin (cardiomyopathy, dilated 3A (X-linked); endocardial fibroelastosis 2; Barth syndrome)	0.07	-0.00133	0.98	0.07	0.03	0.7	0.07	0.13	0.04	0.04	0.13	0.00381	0.06	0.14	0.00984	0.04	-0.02	0.67	0.11	0.00503	0.96	0.05	-0.05	0.35
1640	1773012	AV703020	TNRC1	trinucleotide repeat containing 1	0.09	-0.00581	0.95	0.07	0.01	0.86	0.05	0.14	0.00741	0.05	0.13	0.01	0.04	0.11	0.00688	0.05	0.04	0.44	0.06	-0.02	0.7	0.06	-0.04	0.58
1641	928436	NM_001670	ARVCF	armadillo repeat gene deletes in velocardiofacial syndrome	0.15	0.00986	0.95	0.11	-0.01	0.91	0.05	0.15	0.00157	0.05	0.13	0.01	0.05	0.13	0.00577	0.06	0.03	0.58	0.07	0.00019	1	0.1	-0.08	0.41
1642	1674263	BC001770	ILF3	interleukin enhancer binding factor 3, 90kD	0.08	-0.01	0.88	0.06	0.00358	0.95	0.04	0.16	0.000335	0.06	0.12	0.06	0.05	0.1	0.04	0.05	0.04	0.38	0.05	-0.01	0.77	0.08	-0.08	0.29
1643	1731716	NM_012436	SPAG8	sperm associated antigen 8	0.06	0.01	0.84	0.06	0.00884	0.88	0.05	0.17	0.000463	0.05	0.1	0.06	0.05	0.1	0.03	0.06	0.00266	0.96	0.05	0.01	0.81	0.07	-0.05	0.43
1644	1700287	BE908195	CLK3	CDC-like kinase 3	0.16	-0.00195	0.99	0.1	-0.05	0.64	0.05	0.15	0.00192	0.05	0.12	0.02	0.05	0.11	0.04	0.04	0.01	0.72	0.08	-0.00192	0.98	0.12	-0.01	0.92
1645	1685260	NM_006712	FASTK	FAST kinase	0.07	-0.00592	0.93	0.04	0.06	0.19	0.04	0.18	1.3e-05	0.06	0.13	0.04	0.04	0.12	0.00609	0.06	0.03	0.58	0.04	-0.01	0.75	0.05	-0.11	0.03
1646	3374419	AW967379	RCD-8	autoantigen	0.06	-0.00869	0.89	0.08	0.04	0.63	0.07	0.15	0.03	0.04	0.14	0.00108	0.06	0.14	0.03	0.06	0.07	0.21	0.05	-0.00724	0.88	0.05	-0.1	0.07
1647	2720976	BE818955	KIAA0467	KIAA0467 protein	0.13	0.08	0.56	0.14	0.01	0.94	0.06	0.15	0.00975	0.11	0.16	0.15	0.07	0.12	0.11	0.06	-0.00827	0.89	0.07	-0.05	0.49	0.11	-0.06	0.59
1648	853355	BF432153	HOXB2	homeo box B2	10.02	-2	0.84	0.26	-0.05	0.84	0.07	0.15	0.03	0.05	0.17	0.00199	0.06	0.13	0.03	0.05	-0.00711	0.88	0.11	-0.02	0.85	0.35	-0.05	0.88
1649	1890138	AK025023	KIAA0284	KIAA0284 protein	0.1	0.04	0.71	0.1	0.07	0.51	0.04	0.15	0.000828	0.05	0.2	3.26e-05	0.04	0.14	0.000787	0.04	-0.00631	0.87	0.06	-0.00987	0.86	0.1	-0.06	0.52
1650	1880710	X13956	MGC10471	hypothetical protein MGC10471	0.08	-0.00983	0.9	0.09	0.07	0.48	0.04	0.18	4.14e-05	0.06	0.17	0.00238	0.05	0.13	0.00473	0.06	-0.03	0.62	0.06	-0.02	0.78	0.06	-0.08	0.23
1651	1711364	BG324529	MVD	mevalonate (diphospho) decarboxylase	0.08	-0.00703	0.93	0.09	-0.00309	0.97	0.04	0.16	0.000343	0.04	0.16	0.000106	0.04	0.11	0.00942	0.05	-0.03	0.53	0.05	0.00919	0.86	0.07	-0.08	0.27
1652	3879135	NM_004594	SLC9A5	solute carrier family 9 (sodium/hydrogen exchanger), isoform 5	0.08	0.03	0.74	0.07	0.04	0.63	0.06	0.13	0.02	0.04	0.13	0.00353	0.04	0.12	0.00271	0.05	-0.02	0.72	0.06	0.00574	0.92	0.08	-0.11	0.19
1653	2679463	AI820921		ESTs	0.07	0.04	0.59	0.07	0.05	0.44	0.07	0.16	0.02	0.04	0.12	0.00401	0.05	0.11	0.04	0.04	-0.001	0.98	0.05	0.00745	0.88	0.08	-0.1	0.18
1654	1854736	BF339382	RFNG	radical fringe (Drosophila) homolog	0.1	0.01	0.91	0.08	0.06	0.44	0.05	0.15	0.00121	0.05	0.12	0.02	0.04	0.12	0.00705	0.04	0.02	0.57	0.07	-0.02	0.74	0.06	-0.07	0.2
1655	1650939	NM_004672	MAP3K6	mitogen-activated protein kinase kinase kinase 6	0.08	-0.00244	0.98	0.09	0.05	0.54	0.05	0.14	0.00316	0.05	0.11	0.04	0.05	0.12	0.03	0.04	0.02	0.63	0.06	0.02	0.74	0.08	-0.11	0.17
1656	1416354	AB044947	NDRG4	NDRG family, member 4	0.07	0.04	0.56	0.07	0.11	0.12	0.05	0.12	0.02	0.04	0.1	0.00881	0.05	0.11	0.02	0.04	-0.00673	0.87	0.04	-0.01	0.75	0.08	-0.09	0.26
1657	3115514	BF514587	ARL7	ADP-ribosylation factor-like 7	0.07	0.03	0.65	0.05	0.08	0.12	0.05	0.13	0.00659	0.05	0.1	0.03	0.04	0.12	0.00386	0.05	-0.01	0.81	0.04	-0.02	0.63	0.07	-0.07	0.26
1658	2884153	NM_000693	ALDH1A3	aldehyde dehydrogenase 1 family, member A3	0.09	0.01	0.88	0.09	0.08	0.39	0.05	0.16	0.000782	0.04	0.11	0.00896	0.07	0.13	0.06	0.05	-0.04	0.48	0.07	-0.000972	0.99	0.07	-0.1	0.18
1659	79797	BG479855	DLX4	distal-less homeobox 4	0.08	0.04	0.63	0.09	0.09	0.3	0.05	0.13	0.00981	0.04	0.16	0.000156	0.05	0.13	0.00874	0.06	0.01	0.86	0.07	0.00119	0.99	0.08	-0.11	0.18
1660	3751993	NM_001936	DPP6	dipeptidylpeptidase VI	0.08	0.02	0.84	0.08	0.1	0.2	0.04	0.14	0.000926	0.05	0.14	0.00665	0.05	0.12	0.02	0.05	0.00517	0.92	0.05	0.00409	0.93	0.07	-0.12	0.07
1661	1804662	Y09616	CES2	carboxylesterase 2 (intestine, liver)	0.06	0.05	0.37	0.05	0.08	0.11	0.05	0.12	0.03	0.04	0.15	0.000794	0.04	0.1	0.01	0.05	0.02	0.71	0.04	0.000495	0.99	0.05	-0.11	0.02
1662	4610962	AF016903	AGRN	agrin	0.09	0.05	0.56	0.13	0.05	0.71	0.08	0.13	0.1	0.05	0.16	0.00106	0.05	0.11	0.05	0.07	-0.02	0.75	0.05	-0.02	0.75	0.09	-0.14	0.12
1663	3426809	NM_002673	PLXNB1	plexin B1	0.15	0.02	0.87	0.07	0.05	0.49	0.06	0.14	0.02	0.05	0.17	0.00107	0.07	0.13	0.05	0.05	-0.01	0.83	0.05	-0.03	0.56	0.06	-0.13	0.04
1664	1803926	AL560304	IFRD2	interferon-related developmental regulator 2	0.07	0.02	0.81	0.08	0.06	0.49	0.04	0.13	0.00285	0.05	0.14	0.00206	0.05	0.08	0.09	0.05	-0.02	0.64	0.04	-0.00631	0.88	0.06	-0.15	0.01
1665	2231096	BE266406	SRCAP	Snf2-related CBP activator protein	0.1	0.05	0.6	0.09	0.12	0.2	0.05	0.1	0.06	0.05	0.12	0.00702	0.04	0.1	0.02	0.05	0.02	0.73	0.06	0.02	0.7	0.1	-0.16	0.1
1666	2955328	AW951044	GRAP	GRB2-related adaptor protein	0.07	0.04	0.6	0.07	0.09	0.2	0.07	0.19	0.00596	0.07	0.1	0.12	0.05	0.08	0.06	0.07	-0.02	0.75	0.05	-0.07	0.21	0.07	-0.13	0.07
1667	1001871	AB007857	KIAA0397	KIAA0397 gene product	0.06	0.03	0.62	0.06	0.07	0.22	0.09	0.15	0.08	0.06	0.07	0.24	0.06	0.1	0.11	0.04	-0.03	0.46	0.04	-0.03	0.51	0.05	-0.14	0.00402
1668	1993847	AL031276	TNFRSF1B	Human DNA sequence from clone 1118D24 on chromosome 1p36.11-36.33. Contains part of a novel gene similar to worm genes T08G11.1 and C25H3.9, part of a 60S Ribosomal Protein L10 LIKE (pseudo)gene and two 3' exons of the TNFR2 gene for Tumor Necrosis Factor Receptor 2 (75 kD) (TNF Binding Protein 2, TBPII, TNF-R2, CD120B, TNFBR). Contains ESTs, STSs, GSSs, genomic marker D1S434 and a ca repeat poly…	0.08	0.07	0.39	0.06	0.1	0.12	0.06	0.15	0.00631	0.05	0.11	0.02	0.05	0.12	0.03	0.07	-0.03	0.61	0.04	-0.03	0.51	0.06	-0.13	0.02
1669	1663606	BC002366	U5-100K	prp28, U5 snRNP 100 kd protein	0.11	0.02	0.86	0.09	0.05	0.59	0.06	0.19	0.00313	0.08	0.13	0.1	0.05	0.09	0.09	0.07	-0.00927	0.89	0.07	-0.00452	0.95	0.1	-0.11	0.28
1670	2007554	AI017284	PRAME	preferentially expressed antigen in melanoma			1			1	0.06	0.2	0.000757	0.05	0.13	0.01	0.06	0.09	0.16	0.05	-0.02	0.76	0.12	0.01	0.91	0.43	-0.13	0.77
1671	1508657	AK025330	GBF1	golgi-specific brefeldin A resistance factor 1	0.09	0.02	0.84	0.05	0.06	0.27	0.05	0.18	0.000511	0.05	0.12	0.01	0.05	0.07	0.14	0.05	0.00802	0.87	0.06	-0.00884	0.88	0.06	-0.14	0.02
1672	5501559	U90910		Human clone 23564 mRNA sequence.	0.83	0.09	0.92	0.29	0.03	0.91	0.07	0.18	0.00919	0.08	0.09	0.23	0.09	0.15	0.08	0.05	0.00322	0.95	0.15	-0.02	0.9	0.23	-0.12	0.59
1673	1561606	AK025549	KIAA0056	KIAA0056 protein	0.1	0.03	0.77	0.14	0.07	0.61	0.04	0.21	2.69e-06	0.07	0.11	0.14	0.04	0.11	0.00788	0.04	-0.00523	0.89	0.05	-0.04	0.52	0.12	-0.11	0.35
1674	1857752	BG760837	ULK1	unc-51 (C. elegans)-like kinase 1	0.08	0.03	0.7	0.08	0.08	0.29	0.04	0.2	3.37e-06	0.09	0.1	0.25	0.04	0.13	0.00194	0.04	-0.00989	0.81	0.06	-0.02	0.77	0.08	-0.15	0.06
1675	1553189	BE274988	POLD1	polymerase (DNA directed), delta 1, catalytic subunit (125kD)	0.1	0.00551	0.96	0.1	0.04	0.66	0.06	0.17	0.00951	0.04	0.08	0.06	0.07	0.1	0.14	0.06	-0.00836	0.89	0.06	0.01	0.81	0.09	-0.12	0.17
1676	2343219	BI093179	KIAA0595	KIAA0595 protein	0.06	0.09	0.13	0.04	0.12	0.00556	0.04	0.2	1.45e-06	0.05	0.15	0.00422	0.04	0.12	0.00435	0.05	0.02	0.71	0.04	-0.03	0.51	0.05	-0.18	0.000788
1677	1671461	AL543484	RASSF1	Ras association (RalGDS/AF-6) domain family 1	0.07	0.05	0.48	0.09	0.01	0.88	0.05	0.15	0.00442	0.06	0.1	0.09	0.04	0.06	0.13	0.06	0.04	0.5	0.07	0.01	0.83	0.08	-0.07	0.34
1678	1707685	BG744361	KIAA0668	KIAA0668 protein			1			1	0.05	0.15	0.00088	0.06	0.09	0.11	0.04	0.06	0.17	0.06	0.08	0.17	0.11	0.03	0.78			1
1679	1699680	BF309617	FZR1	Fzr1 protein	0.06	-0.000226	1	0.07	0.05	0.42	0.04	0.12	0.00719	0.04	0.09	0.04	0.06	0.07	0.24	0.04	0.07	0.08	0.04	0.03	0.43	0.05	-0.09	0.09
1680	2791936	BG576046	TRIM28	tripartite motif-containing 28	0.06	-0.00519	0.94	0.05	0.04	0.38	0.05	0.18	0.000758	0.07	0.15	0.04	0.06	0.05	0.4	0.04	0.07	0.06	0.04	-0.02	0.7	0.05	-0.07	0.21
1681	3741188	AB001517	TMEM1,PWP2,KNP-I	Homo sapiens DNA for TMEM1 protein, PWP2 protein, KNP-I alpha protein and KNP-I beta protein, partial and complete cds.	0.06	0.06	0.32	0.05	0.08	0.09	0.06	0.14	0.01	0.07	0.13	0.07	0.05	0.09	0.09	0.04	0.06	0.17	0.05	-0.04	0.5	0.05	-0.14	0.003
1682	2514916	AU121309	F2	coagulation factor II (thrombin)	0.08	0.03	0.69	0.06	0.07	0.31	0.04	0.15	0.000243	0.06	0.09	0.14	0.04	0.09	0.05	0.09	0.08	0.33	0.05	-0.04	0.4	0.08	-0.15	0.06
1683	4248767	AU131142	PPARD	peroxisome proliferative activated receptor, delta	0.06	0.06	0.28	0.06	0.05	0.47	0.05	0.13	0.00735	0.05	0.11	0.01	0.05	0.09	0.04	0.06	0.07	0.24	0.05	-0.01	0.82	0.07	-0.16	0.02
1684	1579487	NM_003388	CYLN2	cytoplasmic linker 2	0.07	0.04	0.56	0.07	0.1	0.13	0.05	0.17	0.000218	0.04	0.11	0.00805	0.04	0.09	0.03	0.05	0.03	0.47	0.04	-0.02	0.62	0.1	-0.12	0.26
1685	504273	NM_003975	SH2D2A	SH2 domain protein 2A	0.07	0.05	0.47	0.05	0.09	0.06	0.06	0.16	0.0033	0.04	0.11	0.02	0.04	0.1	0.02	0.06	0.04	0.45	0.04	-0.02	0.69	0.05	-0.11	0.02
1686	1992788	NM_006521	TFE3	transcription factor binding to IGHM enhancer 3	0.08	0.04	0.61	0.06	0.1	0.11	0.04	0.11	0.00792	0.05	0.11	0.03	0.05	0.08	0.13	0.06	0.04	0.52	0.04	-0.03	0.51	0.06	-0.09	0.15
1687	1274963	NM_002941	ROBO1	roundabout (axon guidance receptor, Drosophila) homolog 1	0.1	0.04	0.71	0.09	0.02	0.79	0.06	0.1	0.06	0.04	0.12	0.00236	0.05	0.06	0.21	0.04	0.04	0.38	0.06	-0.02	0.76	0.08	-0.18	0.02
1688	1998475	NM_031449	DKFZP761I2123	KIAA1886 protein	0.31	0.08	0.79	0.14	-0.02	0.87	0.05	0.14	0.00349	0.05	0.17	0.00133	0.04	0.09	0.04	0.06	0.00792	0.89	0.07	-0.08	0.28	0.17	-0.00107	0.99
1689	1454012	BF570017	SPG7	spastic paraplegia 7, paraplegin (pure and complicated autosomal recessive)	0.08	0.1	0.19	0.08	0.13	0.1	0.05	0.14	0.00277	0.07	0.16	0.02	0.05	0.09	0.05	0.05	0.00334	0.94	0.05	-0.03	0.52	0.07	-0.02	0.76
1690	3352319	N35773	LAMB1	laminin, beta 1	0.31	0.17	0.57	0.17	0.04	0.8	0.05	0.16	0.00161	0.07	0.16	0.02	0.06	0.11	0.06	0.06	-0.07	0.24	0.11	-0.00209	0.99	0.12	-0.15	0.2
1691	2680969	BE391191	ARHGEF16	Rho guanine exchange factor (GEF) 16	0.06	-0.02	0.8	0.07	0.06	0.41	0.05	0.17	0.000351	0.07	0.12	0.08	0.04	0.09	0.03	0.05	-0.09	0.07	0.04	0.02	0.69	0.04	-0.15	0.000853
1692	1647354	BG036552	FANCA	Fanconi anemia, complementation group A	0.09	0.04	0.66	0.09	0.08	0.36	0.05	0.18	0.000128	0.08	0.11	0.18	0.04	0.12	0.00401	0.05	-0.08	0.13	0.06	0.00467	0.94	0.08	-0.15	0.07
1693	468931	AA152202	FLJ14639	hypothetical protein FLJ14639	0.19	0.04	0.83	0.13	0.03	0.81	0.05	0.22	1.52e-06	0.08	0.14	0.06	0.05	0.09	0.09	0.06	-0.07	0.27	0.09	0.02	0.86	0.16	-0.1	0.53
1694	1867679	U62317	arylsulfatase A	Homo sapiens chromosome 22q13 BAC clone CIT987SK-384D8 complete sequence.	0.06	-0.01	0.86	0.05	0.05	0.33	0.07	0.22	0.001	0.04	0.14	0.00142	0.06	0.11	0.06	0.05	-0.04	0.44	0.05	0.01	0.83	0.05	-0.16	0.00126
1695	1682176	NM_006697	CRA	cisplatin resistance associated	0.13	-0.01	0.92	0.09	-0.0036	0.97	0.05	0.15	0.00506	0.09	0.11	0.21	0.06	0.1	0.07	0.07	-0.08	0.25	0.06	-0.02	0.79	0.11	-0.11	0.36
1696	1394835	NM_013312	HOOK2	hook2 protein	0.18	-0.09	0.6	0.08	0.00411	0.96	0.08	0.16	0.04	0.05	0.12	0.00951	0.06	0.12	0.04	0.05	-0.08	0.09	0.06	-0.04	0.5	0.09	-0.08	0.38
1697	1844755	NM_021907	DTNB	dystrobrevin, beta	0.13	0.00088	0.99	0.12	-0.02	0.85	0.06	0.16	0.0057	0.05	0.1	0.05	0.04	0.09	0.03	0.05	-0.03	0.6	0.08	-0.02	0.8	0.07	-0.1	0.18
1698	2183580	NM_004145	MYO9B	myosin IXB	0.11	0.06	0.58	0.09	-0.04	0.66	0.05	0.17	0.00173	0.04	0.12	0.00513	0.07	0.09	0.19	0.05	-0.03	0.52	0.07	-0.00685	0.92	0.09	-0.08	0.36
1699	997561	BF439104	DNMT1	DNA (cytosine-5-)-methyltransferase 1	0.82	-0.13	0.88	0.23	-0.000353	1	0.08	0.16	0.05	0.05	0.16	0.0016	0.06	0.08	0.18	0.07	-0.07	0.35	0.11	0.02	0.82	0.13	-0.03	0.82
1700	2238576	AW183487		Homo sapiens, Similar to RIKEN cDNA 2010317E24 gene, clone IMAGE:3502019, mRNA, partial cds	0.07	0.05	0.5	0.05	0.05	0.3	0.05	0.18	0.0001	0.05	0.14	0.00301	0.04	0.11	0.01	0.04	-0.07	0.09	0.06	0.03	0.58	0.06	-0.06	0.35
1701	1887011	AW963270	PKD1	polycystic kidney disease 1 (autosomal dominant)	0.06	0.11	0.08	0.07	0.09	0.21	0.05	0.16	0.00338	0.09	0.13	0.13	0.07	0.16	0.03	0.05	0.00294	0.95	0.06	-0.03	0.62	0.06	-0.1	0.1
1702	1436979	AB011115	KIAA0543	KIAA0543 protein	0.07	0.09	0.22	0.06	0.05	0.41	0.05	0.18	0.000147	0.06	0.14	0.02	0.05	0.17	0.000324	0.05	-0.000424	0.99	0.05	-0.02	0.74	0.09	-0.1	0.24
1703	2311683	AB020704	PPFIA4	protein tyrosine phosphatase, receptor type, f polypeptide (PTPRF), interacting protein (liprin), alpha 4	0.12	0.11	0.35	0.1	0.08	0.4	0.04	0.16	0.000151	0.04	0.17	9.27e-05	0.05	0.19	0.000147	0.06	-0.01	0.84	0.07	-0.02	0.82	0.1	-0.1	0.29
1704	2949085	NM_021905	GABBR1	gamma-aminobutyric acid (GABA) B receptor, 1	0.06	0.08	0.14	0.07	0.09	0.22	0.05	0.2	2.38e-05	0.05	0.16	0.000683	0.05	0.18	0.00059	0.07	-0.00905	0.89	0.04	-0.01	0.76	0.08	-0.13	0.08
1705	4589052	AC004382	A-152E5.1,A-152E5.2,A-152E5.3,A-152E5.9,A-152E5.11,A-152E5.7,A-152E5.8	Homo sapiens Chromosome 16 BAC clone CIT987SK-A-152E5, complete sequence.	0.08	0.08	0.37	0.09	0.1	0.23	0.05	0.18	0.000523	0.05	0.19	0.000175	0.06	0.13	0.02	0.05	-0.03	0.59	0.06	-0.02	0.73	0.06	-0.11	0.08
1706	2312442	AL522817	MGC13204	hypothetical protein MGC13204	0.09	0.09	0.32	0.07	0.1	0.17	0.07	0.18	0.00507	0.06	0.16	0.00647	0.05	0.15	0.0058	0.04	-0.04	0.4	0.07	-0.00725	0.92	0.08	-0.07	0.38
1707	1561352	AW959214	CSF2RB	colony stimulating factor 2 receptor, beta, low-affinity (granulocyte-macrophage)	0.07	0.09	0.19	0.04	0.09	0.03	0.07	0.18	0.00747	0.06	0.17	0.00687	0.04	0.16	4.99e-05	0.06	-0.03	0.66	0.05	-0.04	0.42	0.06	-0.07	0.26
1708	1803818	AA044052		ESTs	0.06	0.11	0.07	0.07	0.12	0.11	0.06	0.16	0.0057	0.04	0.13	0.000988	0.07	0.13	0.06	0.07	-0.05	0.46	0.05	0.01	0.84	0.08	-0.1	0.2
1709	2409533	NM_015686	TED	TED protein	0.06	0.09	0.14	0.06	0.13	0.02	0.06	0.16	0.00717	0.04	0.13	0.0024	0.06	0.13	0.02	0.05	-0.03	0.5	0.06	0.02	0.69	0.05	-0.06	0.22
1710	1682769	AW898076	IGLL3	immunoglobulin lambda-like polypeptide 3	0.16	0.09	0.57	0.15	0.06	0.69	0.07	0.21	0.00342	0.11	0.17	0.1	0.07	0.18	0.0064	0.06	0.03	0.64	0.1	-0.06	0.57	0.11	-0.13	0.27
1711	1517660	BE410539	KIAA0304	KIAA0304 gene product	0.34	0.07	0.85	0.11	0.05	0.66	0.06	0.21	0.00095	0.05	0.19	0.000114	0.05	0.15	0.00148	0.05	0.03	0.53	0.09	-0.03	0.73	0.1	-0.08	0.42
1712	3036857	NM_022716	PMX1	paired mesoderm homeo box 1	0.08	0.04	0.59	0.05	0.09	0.1	0.06	0.16	0.01	0.06	0.21	0.00122	0.04	0.2	8.09e-06	0.05	0.02	0.63	0.11	-0.02	0.82	0.05	-0.07	0.21
1713	1890753	AW025508	NXF1	nuclear RNA export factor 1	0.07	0.03	0.63	0.06	0.08	0.16	0.04	0.18	1.75e-05	0.04	0.21	2.23e-06	0.06	0.18	0.00132	0.05	0.05	0.32	0.05	-0.00172	0.97	0.04	-0.1	0.02
1714	1849177	AF187891	PPI5PIV	phosphatidylinositol (4,5) bisphosphate 5-phosphatase homolog; phosphatidylinositol polyphosphate 5-phosphatase type IV	0.29	0.13	0.64	0.1	0.04	0.73	0.05	0.18	0.000225	0.04	0.19	1.79e-05	0.05	0.2	0.000121	0.05	0.05	0.34	0.07	-0.06	0.42	0.14	-0.01	0.94
1715	2446366	BG548668		ESTs	0.12	0.06	0.65	0.09	0.06	0.51	0.05	0.14	0.00635	0.05	0.16	0.0012	0.05	0.14	0.00664	0.05	0.03	0.62	0.06	-0.02	0.74	0.08	-0.07	0.4
1716	2821078	BF796127	VPS45B	vacuolar protein sorting 45B (yeast homolog)	0.15	0.05	0.76	0.14	0.07	0.6	0.08	0.17	0.03	0.06	0.17	0.00511	0.06	0.17	0.00645	0.06	0.03	0.56	0.11	-0.04	0.68	0.13	-0.06	0.67
1717	1445131	H45848	FLJ22393	hypothetical protein FLJ22393	0.08	0.06	0.43	0.09	0.08	0.34	0.07	0.13	0.07	0.05	0.18	0.00014	0.06	0.17	0.01	0.04	0.03	0.44	0.06	-0.01	0.84	0.09	-0.01	0.88
1718	1369536	NM_015892	BRAG	B cell RAG associated protein	0.06	0.11	0.08	0.06	0.1	0.09	0.04	0.15	0.000439	0.06	0.15	0.00935	0.05	0.14	0.0026	0.06	0.02	0.76	0.07	-0.06	0.4	0.05	-0.03	0.59
1719	1852658	BG698682	P38IP	transcription factor (p38 interacting protein)	0.2	0.03	0.86	0.08	0.04	0.6	0.06	0.13	0.03	0.07	0.16	0.03	0.05	0.19	0.000481	0.06	-0.03	0.64	0.07	-0.04	0.57	0.12	-0.04	0.71
1720	1283946	BI117403	AP1G2	adaptor-related protein complex 1, gamma 2 subunit	0.06	-0.04	0.51	0.06	0.03	0.59	0.04	0.15	0.000808	0.05	0.15	0.00523	0.05	0.17	0.000335	0.04	-0.01	0.78	0.03	-0.03	0.29	0.05	-0.03	0.53
1721	318877	AA309971	LAT	linker for activation of T cells	0.07	-0.02	0.74	0.05	0.08	0.14	0.06	0.18	0.00171	0.06	0.18	0.00553	0.05	0.17	0.000278	0.06	-0.02	0.79	0.04	-0.04	0.3	0.05	-0.00182	0.97
1722	3426458	NM_014636	RALGPS1A	Ral guanine nucleotide exchange factor RalGPS1A	0.08	0.04	0.57	0.08	0.03	0.73	0.07	0.14	0.03	0.06	0.17	0.0027	0.05	0.18	0.000162	0.07	-0.00372	0.96	0.05	-0.07	0.16	0.06	-0.04	0.43
1723	4983018	BG775413	E2F4	E2F transcription factor 4, p107/p130-binding	0.1	0.03	0.74	0.11	-0.04	0.75	0.06	0.13	0.02	0.06	0.17	0.00253	0.07	0.16	0.02	0.05	-0.000188	1	0.07	-0.05	0.45	0.12	-0.05	0.67
1724	2994387	N54321		EST	0.08	0.1	0.23	0.08	0.02	0.85	0.05	0.15	0.00279	0.07	0.18	0.00491	0.06	0.18	0.00222	0.05	-0.03	0.45	0.07	-0.07	0.32	0.08	-0.04	0.6
1725	221455	AB011157	PTDSR	phosphatidylserine receptor	0.08	0.09	0.28	0.06	0.12	0.07	0.04	0.22	6.98e-07	0.05	0.14	0.00505	0.05	0.16	0.00166	0.06	0.04	0.5	0.05	0.02	0.68	0.05	0.000842	0.99
1726	1925232	AL031178	dJ341E18.1,dJ341E18.2	Human DNA sequence from clone RP3-341E18 on chromosome 6p11.2-12.3 Contains the KIAA0936 gene for a MAK-related kinase and a novel alternatively spliced gene. Contains a putative CpG island, ESTs and GSSs, complete sequence.	0.07	0.06	0.44	0.07	0.05	0.41	0.05	0.2	0.000184	0.06	0.18	0.00559	0.04	0.17	7.86e-05	0.04	0.03	0.51	0.06	0.05	0.4	0.05	0.00396	0.94
1727	2289176	U09088	TMPO	thymopoietin	0.06	0.1	0.07	0.04	0.12	0.00449	0.06	0.2	0.000968	0.05	0.18	6.29e-05	0.05	0.19	3e-05	0.05	-0.04	0.48	0.04	0.03	0.35	0.05	-0.00452	0.92
1728	1267250	AW243139	KIAA1535	KIAA1535 protein	0.08	0.04	0.63	0.09	0.03	0.74	0.06	0.1	0.11	0.08	0.1	0.24	0.07	0.12	0.07	0.04	-0.12	0.00757	0.06	-0.02	0.76	0.07	-0.13	0.08
1729	3201831	AI924594	TSPAN-2	tetraspan 2	2.57	0.92	0.72	0.19	0.07	0.71	0.04	0.13	0.00283	0.04	0.12	0.00706	0.05	0.08	0.09	0.04	-0.08	0.04	0.12	0.05	0.69	0.16	-0.06	0.72
1730	1542941	NM_005014	OMD	osteomodulin	0.09	0.08	0.39	0.08	0.05	0.56	0.06	0.11	0.07	0.05	0.13	0.0061	0.04	0.1	0.02	0.04	-0.08	0.09	0.08	0.01	0.86	0.07	-0.05	0.43
1731	2736185	D44640	ADD1	adducin 1 (alpha)	0.08	0.04	0.64	0.07	0.13	0.08	0.04	0.12	0.00519	0.05	0.14	0.00409	0.05	0.09	0.05	0.05	-0.09	0.06	0.05	-0.03	0.54	0.09	-0.09	0.31
1732	1984825	NM_000594	TNF	tumor necrosis factor (TNF superfamily, member 2)	0.08	0.08	0.35	0.09	0.08	0.38	0.05	0.13	0.00571	0.05	0.14	0.00451	0.05	0.1	0.07	0.04	-0.11	0.01	0.06	-0.00218	0.97	0.08	-0.09	0.23
1733	2880939	D26018	POLD3	polymerase (DNA directed), delta 3	0.14	0.07	0.6	0.09	0.09	0.3	0.04	0.12	0.0028	0.07	0.12	0.06	0.05	0.09	0.06	0.05	-0.1	0.06	0.07	-0.01	0.85	0.1	-0.09	0.42
1734	1706033	AA148085		ESTs, Weakly similar to I38022 hypothetical protein [H.sapiens]	0.06	0.11	0.06	0.04	0.06	0.2	0.04	0.1	0.02	0.05	0.13	0.00483	0.05	0.07	0.17	0.04	-0.09	0.05	0.04	-0.04	0.32	0.04	-0.08	0.07
1735	1622953	NM_003884	PCAF	p300/CBP-associated factor	0.06	0.08	0.2	0.04	0.07	0.09	0.05	0.1	0.04	0.04	0.11	0.00551	0.04	0.07	0.08	0.04	-0.09	0.04	0.06	-0.02	0.71	0.06	-0.1	0.08
1736	1920739	AL121906	CBFA2T2,dJ63M2.4,dJ63M2.6,dJ63M2.2,dJ63M2.5,E2F1	Human DNA sequence from clone RP1-63M2 on chromosome 20 Contains the 3' end of the CBFA2T2 gene for runt domain core-binding factor alpha subunit 2 (MTGR1, MTG8/ETO/CDR family protein), the gene for a novel protein similar to actin, the E2F1 gene for E2F transcription factor 1, three novel genes, ESTs, STSs, GSSs and six CpG islands, complete sequence.	0.11	0.04	0.74	0.11	0.1	0.34	0.05	0.15	0.00115	0.05	0.1	0.07	0.05	0.1	0.05	0.04	-0.08	0.06	0.07	0.00806	0.91	0.08	-0.05	0.56
1737	1930536	AA907044	RFC3	replication factor C (activator 1) 3 (38kD)	0.06	0.04	0.53	0.07	0.08	0.22	0.05	0.15	0.00544	0.05	0.1	0.04	0.06	0.12	0.04	0.05	-0.07	0.16	0.04	-0.00899	0.84	0.05	-0.08	0.11
1738	4413820	NM_006678	CMRF35	CMRF35 leukocyte immunoglobulin-like receptor	0.08	0.07	0.37	0.07	0.05	0.48	0.05	0.14	0.00437	0.05	0.09	0.05	0.04	0.1	0.02	0.06	-0.06	0.31	0.04	-0.04	0.39	0.08	-0.1	0.2
1739	2370491	BF970075	KCNK3	potassium channel, subfamily K, member 3 (TASK-1)	0.07	0.1	0.13	0.06	0.07	0.23	0.04	0.13	0.00276	0.07	0.08	0.24	0.04	0.11	0.00605	0.06	-0.07	0.24	0.05	-0.03	0.48	0.05	-0.1	0.04
1740	1745819	BE672423	PILR(ALPHA)	paired immunoglobulin-like receptor alpha	0.06	0.06	0.27	0.05	0.06	0.2	0.05	0.13	0.01	0.05	0.13	0.00718	0.06	0.11	0.07	0.05	-0.06	0.21	0.04	-0.03	0.51	0.04	-0.1	0.02
1741	191843	BG436824	TNFRSF9	tumor necrosis factor receptor superfamily, member 9	0.06	0.1	0.09	0.05	0.06	0.22	0.06	0.16	0.01	0.04	0.12	0.00502	0.04	0.12	0.00583	0.05	-0.06	0.23	0.05	-0.04	0.39	0.06	-0.08	0.16
1742	2830864	AB011110	CAPRI	Ca2+-promoted Ras inactivator	0.06	0.09	0.15	0.04	0.05	0.2	0.06	0.16	0.00449	0.07	0.12	0.06	0.06	0.12	0.03	0.06	-0.02	0.68	0.04	-0.03	0.42	0.04	-0.09	0.04
1743	2414525	BG740772	FLJ22795	hypothetical protein FLJ22795	0.06	0.07	0.29	0.05	0.06	0.22	0.05	0.16	0.00143	0.05	0.15	0.00124	0.04	0.13	0.00177	0.05	-0.06	0.21	0.05	-0.02	0.71	0.06	-0.08	0.14
1744	1329895	NM_006802	SF3A3	splicing factor 3a, subunit 3, 60kD	0.06	0.08	0.24	0.05	0.08	0.08	0.05	0.16	0.0027	0.05	0.14	0.00492	0.05	0.12	0.03	0.04	-0.07	0.08	0.04	-0.00436	0.91	0.05	-0.07	0.14
1745	3835760	NM_006849	PDIP	protein disulfide isomerase	0.09	0.09	0.31	0.08	0.06	0.43	0.06	0.16	0.00796	0.04	0.13	0.00181	0.05	0.12	0.03	0.07	-0.09	0.18	0.05	-0.0037	0.94	0.07	-0.09	0.23
1746	1984918	AW955047		ESTs	0.07	0.11	0.11	0.09	0.07	0.42	0.05	0.18	0.000794	0.05	0.14	0.01	0.05	0.13	0.00344	0.05	-0.09	0.07	0.06	0.01	0.85	0.08	-0.09	0.23
1747	3564703	BE315416	IFNAR1	interferon (alpha, beta and omega) receptor 1	0.06	0.1	0.08	0.04	0.08	0.07	0.05	0.17	0.000536	0.05	0.14	0.01	0.05	0.13	0.01	0.04	-0.08	0.08	0.05	-0.03	0.53	0.05	-0.1	0.04
1748	1505986	1505986		Incyte EST	0.08	0.1	0.19	0.07	0.06	0.39	0.06	0.11	0.08	0.05	0.08	0.13	0.05	0.13	0.00382	0.06	-0.07	0.26	0.05	-0.05	0.38	0.05	-0.05	0.27
1749	464406	NM_003649	DDO	D-aspartate oxidase	0.06	0.13	0.04	0.05	0.1	0.08	0.05	0.11	0.02	0.04	0.13	0.0033	0.05	0.09	0.09	0.05	-0.05	0.34	0.04	-0.07	0.08	0.05	-0.09	0.07
1750	1993864	AL133034	KIAA0731	KIAA0731 protein	0.17	0.14	0.42	0.1	0.08	0.42	0.04	0.13	0.00279	0.04	0.11	0.00808	0.07	0.08	0.23	0.06	-0.04	0.49	0.08	-0.06	0.5	0.08	-0.09	0.21
1751	2209136	AF038199		Homo sapiens clone 23728 mRNA sequence	0.06	0.1	0.1	0.04	0.08	0.07	0.04	0.11	0.00504	0.04	0.07	0.11	0.04	0.06	0.19	0.04	-0.05	0.24	0.05	-0.04	0.45	0.04	-0.07	0.08
1752	1335936	BF197249	NET1	neuroepithelial cell transforming gene 1	0.06	0.07	0.27	0.05	0.13	0.00929	0.07	0.1	0.16	0.05	0.09	0.1	0.05	0.08	0.11	0.05	-0.07	0.13	0.06	-0.00746	0.9	0.06	-0.05	0.41
1753	1987975	AA306663		Human clone A9A2BRB5 (CAC)n/(GTG)n repeat-containing mRNA	0.07	0.08	0.24	0.08	0.14	0.09	0.06	0.06	0.32	0.04	0.12	0.00544	0.05	0.07	0.15	0.05	-0.09	0.1	0.06	0.01	0.84	0.09	-0.09	0.31
1754	1721865	NM_000074	TNFSF5	tumor necrosis factor (ligand) superfamily, member 5 (hyper-IgM syndrome)	0.06	0.09	0.1	0.05	0.14	0.00404	0.05	0.12	0.02	0.04	0.12	0.00375	0.05	0.1	0.05	0.06	-0.06	0.27	0.05	-0.03	0.59	0.05	-0.07	0.13
1755	1594108	BG697304	SPTBN2	spectrin, beta, non-erythrocytic 2	0.06	0.05	0.34	0.06	0.13	0.04	0.08	0.14	0.06	0.08	0.08	0.36	0.06	0.06	0.33	0.05	-0.09	0.07	0.06	-6.92e-05	1	0.05	-0.12	0.00972
1756	2679084	NM_002035	FVT1	follicular lymphoma variant translocation 1	0.07	0.03	0.64	0.07	0.04	0.63	0.07	0.07	0.28	0.05	0.14	0.00166	0.07	0.09	0.17	0.06	-0.06	0.32	0.07	-0.000914	0.99	0.05	-0.06	0.25
1757	1579596	BE812123		ESTs	0.06	0.02	0.69	0.06	0.03	0.56	0.05	0.13	0.00512	0.05	0.12	0.01	0.05	0.07	0.11	0.04	-0.1	0.02	0.04	0.00457	0.91	0.04	-0.03	0.55
1758	2474755	AL546537	MYO1C	myosin IC	0.07	0.05	0.47	0.05	-0.00341	0.95	0.05	0.12	0.00592	0.04	0.09	0.02	0.05	0.04	0.44	0.06	-0.09	0.13	0.04	0.00133	0.97	0.04	-0.03	0.47
1759	1848981	AI493442		tg91c06.x1 NCI_CGAP_CLL1 Homo sapiens cDNA clone IMAGE:2116138 3', mRNA sequence.	2.8	0.43	0.88	0.31	-0.06	0.84	0.05	0.1	0.05	0.04	0.15	0.000673	0.04	0.12	0.00359	0.04	-0.1	0.03	0.11	-0.03	0.81	0.23	-0.09	0.68
1760	2517558	H19155		ESTs, Moderately similar to A46010 X-linked retinopathy protein [H.sapiens]	0.08	0.07	0.37	0.06	0.02	0.73	0.04	0.11	0.01	0.05	0.14	0.00335	0.05	0.11	0.02	0.05	-0.09	0.05	0.05	-0.07	0.22	0.04	-0.04	0.37
1761	1581467	AU134033	FOXO3A	forkhead box O3A	0.06	0.09	0.16	0.06	0.03	0.57	0.06	0.11	0.06	0.05	0.14	0.00246	0.04	0.12	0.0058	0.06	-0.08	0.12	0.06	-0.07	0.25	0.06	-0.03	0.56
1762	2798041	NM_001140	ALOX15	arachidonate 15-lipoxygenase	0.07	0.06	0.35	0.05	0.02	0.63	0.04	0.11	0.00823	0.05	0.12	0.02	0.05	0.12	0.02	0.04	-0.07	0.13	0.05	-0.06	0.21	0.06	-0.05	0.4
1763	3276678	NM_005060	RORC	RAR-related orphan receptor C	0.06	0.05	0.38	0.05	0.06	0.3	0.05	0.12	0.00866	0.05	0.12	0.02	0.05	0.12	0.03	0.06	-0.08	0.13	0.04	-0.04	0.38	0.05	-0.05	0.3
1764	1596154	AI538590	BTN3A2	butyrophilin, subfamily 3, member A2	0.06	0.02	0.68	0.06	0.05	0.4	0.04	0.12	0.00316	0.06	0.14	0.02	0.06	0.12	0.03	0.05	-0.1	0.04	0.05	-0.03	0.46	0.05	-0.04	0.36
1765	3246853	Z11694	MAPK1	mitogen-activated protein kinase 1	0.05	-0.01	0.79	0.04	0.04	0.28	0.05	0.1	0.06	0.05	0.13	0.00485	0.05	0.14	0.00867	0.04	-0.08	0.05	0.04	-0.08	0.05	0.04	-0.04	0.33
1766	3283759	BG110974		602284639F1 NIH_MGC_86 Homo sapiens cDNA clone IMAGE:4372040 5', mRNA sequence.	0.06	0.06	0.27	0.04	0.04	0.36	0.05	0.13	0.00861	0.07	0.09	0.19	0.06	0.07	0.24	0.04	-0.1	0.01	0.04	-0.08	0.08	0.04	-0.07	0.09
1767	1467596	BG751150	SHB	SHB adaptor protein (a Src homology 2 protein)	0.08	0.05	0.54	0.06	0.06	0.3	0.06	0.12	0.04	0.05	0.14	0.00224	0.04	0.11	0.00991	0.05	-0.12	0.02	0.05	-0.06	0.18	0.06	-0.09	0.09
1768	4917668	AF035312		Homo sapiens clone 23556 mRNA sequence	0.06	0.08	0.17	0.05	0.04	0.36	0.05	0.14	0.00389	0.04	0.12	0.00195	0.05	0.12	0.02	0.05	-0.12	0.00891	0.05	-0.07	0.14	0.05	-0.03	0.53
1769	2501921	N31673	KIAA0864	KIAA0864 protein	0.08	0.11	0.18	0.06	0.02	0.79	0.05	0.14	0.00432	0.05	0.12	0.03	0.05	0.11	0.03	0.04	-0.13	0.00212	0.04	-0.06	0.14	0.06	-0.02	0.75
1770	3595410	AI927632	ENTPD5	ectonucleoside triphosphate diphosphohydrolase 5	0.09	0.1	0.26	0.08	0.01	0.86	0.06	0.13	0.04	0.06	0.13	0.05	0.05	0.1	0.05	0.04	-0.13	0.00198	0.05	-0.04	0.44	0.09	-0.00724	0.93
1771	1709249	AU147230	GAL3ST-4	beta-galactose-3-O-sulfotransferase, 4	0.08	0.1	0.19	0.07	-0.00388	0.96	0.05	0.13	0.00778	0.05	0.13	0.00563	0.05	0.11	0.01	0.06	-0.12	0.04	0.04	-0.07	0.07	0.07	-0.00619	0.93
1772	2930448	AW872736	KIAA0635	KIAA0635 gene product	0.06	0.11	0.05	0.05	0.03	0.56	0.04	0.13	0.00136	0.04	0.09	0.03	0.04	0.09	0.04	0.07	-0.12	0.08	0.04	-0.06	0.16	0.04	-0.02	0.66
1773	2689747	AK023494		Homo sapiens cDNA FLJ13432 fis, clone PLACE1002537	0.06	0.11	0.07	0.04	0.00955	0.82	0.04	0.1	0.02	0.04	0.11	0.01	0.04	0.09	0.03	0.04	-0.12	0.0067	0.04	-0.06	0.11	0.04	-0.02	0.56
1774	2845586	AA527277	PAWR	PRKC, apoptosis, WT1, regulator	0.06	0.1	0.11	0.05	0.01	0.75	0.04	0.1	0.02	0.05	0.11	0.04	0.06	0.08	0.18	0.05	-0.12	0.00954	0.06	-0.07	0.24	0.04	-0.03	0.54
1775	2618859	BF002434	IREB2	iron-responsive element binding protein 2	0.07	0.12	0.09	0.06	0.00743	0.9	0.04	0.09	0.03	0.04	0.11	0.00569	0.05	0.09	0.07	0.05	-0.09	0.06	0.04	-0.05	0.19	0.06	-0.01	0.82
1776	2579368	AA569711	ITGB8	integrin, beta 8	0.08	0.1	0.24	0.07	0.02	0.82	0.05	0.08	0.16	0.04	0.13	0.00261	0.04	0.08	0.08	0.05	-0.07	0.13	0.05	-0.05	0.33	0.07	-0.02	0.76
1777	2563845	AW439507	HAVCR-1	hepatitis A virus cellular receptor 1	0.06	0.13	0.05	0.04	0.02	0.63	0.04	0.08	0.08	0.04	0.11	0.00742	0.05	0.08	0.07	0.05	-0.07	0.14	0.05	-0.07	0.18	0.05	-0.03	0.61
1778	1570161	N76867		ESTs	0.09	0.1	0.25	0.07	0.02	0.8	0.05	0.14	0.00548	0.06	0.1	0.1	0.05	0.1	0.06	0.05	-0.06	0.29	0.05	-0.02	0.68	0.05	-0.03	0.59
1779	3868776	AI298140	GTSE1	G-2 and S-phase expressed 1	0.06	0.09	0.17	0.05	-0.00354	0.94	0.04	0.15	0.00034	0.05	0.13	0.00895	0.04	0.09	0.03	0.06	-0.04	0.58	0.03	-0.04	0.19	0.06	-0.02	0.71
1780	1841033	AA071159		ESTs	0.15	0.1	0.49	0.08	0.05	0.59	0.06	0.14	0.03	0.04	0.12	0.00416	0.05	0.1	0.06	0.04	-0.03	0.52	0.08	-0.00118	0.99	0.1	-0.03	0.74
1781	3984879	NM_001230	CASP10	caspase 10, apoptosis-related cysteine protease	0.06	0.06	0.27	0.05	-0.00443	0.93	0.05	0.13	0.0093	0.05	0.13	0.02	0.06	0.13	0.04	0.05	-0.05	0.38	0.02	-0.02	0.37	0.05	0.00468	0.93
1782	2642284	AW366262	CREBBP	CREB binding protein (Rubinstein-Taybi syndrome)	0.06	0.1	0.12	0.06	-0.01	0.82	0.04	0.12	0.00608	0.06	0.08	0.21	0.05	0.08	0.1	0.05	-0.08	0.11	0.03	-0.04	0.14	0.06	0.01	0.87
1783	2667051	X98307	HSHUR7SEQ	UV-B repressed sequence, HUR 7	0.06	0.11	0.06	0.05	-0.02	0.69	0.04	0.12	0.00591	0.06	0.13	0.05	0.06	0.1	0.07	0.06	-0.09	0.11	0.02	-0.02	0.31	0.05	-0.000134	1
1784	294971	J05158	CPN2	carboxypeptidase N, polypeptide 2, 83kD	1.16	0.59	0.61	0.08	0.07	0.41	0.05	0.1	0.06	0.05	0.14	0.00311	0.05	0.12	0.03	0.05	-0.04	0.41	0.09	-0.03	0.76	0.11	0.06	0.6
1785	3877756	BE891602		ESTs	0.11	0.12	0.29	0.1	0.08	0.4	0.05	0.13	0.00638	0.05	0.14	0.0071	0.04	0.13	0.00296	0.04	-0.02	0.57	0.06	0.01	0.84	0.09	0.03	0.71
1786	2100360	NM_032499	HH114	hypothetical protein HH114	0.13	0.09	0.48	0.07	0.12	0.1	0.04	0.09	0.03	0.05	0.14	0.00222	0.04	0.13	0.00318	0.05	-0.02	0.71	0.08	0.03	0.68	0.07	-0.0084	0.9
1787	1599532	AF055012	TGIF2	TGFB-induced factor 2 (TALE family homeobox)	0.07	0.1	0.14	0.05	0.11	0.03	0.05	0.12	0.02	0.05	0.14	0.00279	0.04	0.14	0.000701	0.05	-0.03	0.51	0.04	-0.00708	0.86	0.04	-0.04	0.29
1788	2057704	BI118011	SR-BP1	sigma receptor (SR31747 binding protein 1)	0.06	0.05	0.36	0.05	0.12	0.02	0.06	0.08	0.17	0.04	0.12	0.00272	0.04	0.15	0.000561	0.05	-0.07	0.17	0.03	-0.02	0.58	0.04	0.01	0.76
1789	2671356	BC005292	CXCL11	small inducible cytokine subfamily B (Cys-X-Cys), member 11	0.07	0.1	0.15	0.07	0.07	0.3	0.06	0.1	0.09	0.04	0.12	0.00679	0.05	0.11	0.03	0.05	-0.05	0.28	0.06	-0.06	0.31	0.06	-0.05	0.46
1790	781032	AI523449		ESTs	0.37	0.1	0.79	0.16	0.07	0.63	0.07	0.07	0.28	0.05	0.13	0.00581	0.05	0.12	0.01	0.06	-0.06	0.3	0.11	-0.08	0.48	0.23	-0.02	0.92
1791	1682994	AL121893	dJ568F9.2,bA189K21.2,bA189K21.8,bA189K21.3,bA189K21.4,bA189K21.5,bA189K21.7,SEC23B	Human DNA sequence from clone RP11-189K21 on chromosome 20. Contains the 5' end of a novel gene, a novel gene, a beta-1,6-N-acetylglucosaminyl transferase (GCNT1) pseudogene, the gene for RNA polymerase III subunit RPC39, a 60S ribosomal protein L21 (RPL21) pseudogene, a gene for a novel protein similar to retinoblastoma binding protein (RBBP9), a 40S ribosomal protein S19 (RPS19) pseudogene and …	0.09	0.07	0.41	0.06	0.08	0.23	0.06	0.13	0.02	0.06	0.15	0.00822	0.06	0.13	0.03	0.07	-0.04	0.55	0.06	-0.06	0.34	0.05	-0.03	0.58
1792	3476658	3476658		Incyte EST	0.08	0.07	0.41	0.07	0.09	0.16	0.06	0.12	0.05	0.06	0.15	0.00941	0.07	0.13	0.06	0.04	-0.06	0.22	0.05	-0.08	0.09	0.06	-0.06	0.36
1793	2362945	AA777764	CHES1	checkpoint suppressor 1	0.07	0.07	0.29	0.06	0.11	0.06	0.09	0.08	0.32	0.06	0.16	0.00698	0.07	0.14	0.04	0.08	-0.06	0.43	0.05	-0.06	0.26	0.04	-0.03	0.44
1794	2104530	AA612722	SNRPF	small nuclear ribonucleoprotein polypeptide F	0.08	0.06	0.48	0.06	0.08	0.18	0.05	0.14	0.00296	0.04	0.11	0.00698	0.04	0.15	0.000565	0.04	-0.05	0.2	0.04	-0.05	0.19	0.06	-0.05	0.35
1795	1968721	AK026767	HDAC7A	histone deacetylase 7A	0.08	0.07	0.38	0.07	0.1	0.19	0.06	0.14	0.02	0.06	0.16	0.00699	0.04	0.15	0.000317	0.07	-0.04	0.55	0.05	-0.08	0.16	0.05	-0.09	0.11
1796	2901462	AB007880	KIAA0420	KIAA0420 gene product	0.33	0.07	0.83	0.13	0.04	0.78	0.08	0.14	0.08	0.05	0.17	0.000364	0.05	0.16	0.00108	0.05	-0.1	0.06	0.1	0.000819	0.99	0.14	-0.02	0.89
1797	429577	AK027807	FLJ23153	likely ortholog of mouse tumor necrosis-alpha-induced adipose-related protein	0.07	0.06	0.39	0.05	0.07	0.17	0.05	0.14	0.00269	0.04	0.16	0.000132	0.05	0.15	0.00183	0.05	-0.12	0.02	0.07	0.00225	0.97	0.05	-0.02	0.7
1798	2049587	AI339967		ESTs, Moderately similar to ALU1_HUMAN ALU SUBFAMILY J SEQUENCE CONTAMINATION WARNING ENTRY [H.sapiens]	0.11	0.15	0.16	0.12	0.03	0.78	0.04	0.16	0.000323	0.05	0.17	0.00137	0.04	0.15	0.000409	0.05	-0.11	0.02	0.07	0.03	0.65	0.1	-0.03	0.76
1799	991752	AW268404		ESTs	0.62	0.13	0.83	0.19	0.04	0.84	0.06	0.14	0.02	0.08	0.14	0.09	0.06	0.18	0.00489	0.06	-0.11	0.06	0.11	0.03	0.8	0.16	0.06	0.7
1800	3495906	NM_004536	BIRC1	baculoviral IAP repeat-containing 1	0.07	0.11	0.1	0.07	0.06	0.36	0.05	0.16	0.000936	0.06	0.16	0.01	0.05	0.16	0.00201	0.06	-0.15	0.01	0.05	0.02	0.73	0.06	-0.07	0.25
1801	2171287	BE780989	FLJ10339	hypothetical protein FLJ10339	0.34	0.11	0.74	0.13	0.04	0.73	0.06	0.14	0.02	0.06	0.19	0.000497	0.06	0.14	0.02	0.05	-0.13	0.00812	0.11	-0.03	0.77	0.13	-0.01	0.93
1802	3031912	3031912		Incyte EST	0.12	0.13	0.29	0.06	0.05	0.39	0.05	0.16	0.00101	0.05	0.2	9.15e-05	0.05	0.16	0.00225	0.05	-0.11	0.02	0.08	-0.04	0.59	0.1	-0.00686	0.95
1803	2304041	AI436356		ESTs, Weakly similar to ALU1_HUMAN ALU SUBFAMILY J SEQUENCE CONTAMINATION WARNING ENTRY [H.sapiens]	0.1	0.13	0.19	0.08	0.00738	0.93	0.06	0.17	0.00289	0.07	0.19	0.00851	0.06	0.17	0.00577	0.06	-0.11	0.06	0.07	-0.03	0.7	0.09	-0.02	0.82
1804	1881166	1881166		Incyte EST	0.3	0.02	0.95	0.16	0.06	0.72	0.04	0.17	6.47e-05	0.04	0.19	4.03e-06	0.05	0.16	0.0023	0.05	-0.11	0.02	0.09	-0.1	0.28	0.21	-0.00732	0.97
1805	3252857	AW450697		Homo sapiens cDNA FLJ14752 fis, clone NT2RP3003071	0.19	0.18	0.35	0.16	-0.05	0.74	0.06	0.17	0.00756	0.07	0.21	0.00425	0.07	0.17	0.01	0.05	-0.11	0.04	0.1	-0.04	0.67	0.12	0.0092	0.94
1806	444957	NM_001946	DUSP6	dual specificity phosphatase 6	0.06	0.08	0.17	0.06	0.14	0.01	0.07	0.13	0.04	0.06	0.17	0.00549	0.04	0.12	0.00492	0.07	-0.05	0.48	0.05	-0.04	0.45	0.04	-0.09	0.03
1807	3033666	AA007626		ESTs	0.09	0.11	0.23	0.05	0.11	0.03	0.04	0.15	0.00114	0.07	0.17	0.01	0.05	0.15	0.00357	0.07	-0.08	0.22	0.07	-0.04	0.59	0.07	-0.09	0.19
1808	3293711	BF834293	HD	huntingtin (Huntington disease)	0.08	0.1	0.21	0.05	0.11	0.03	0.05	0.14	0.00233	0.04	0.17	8.13e-05	0.05	0.15	0.00122	0.04	-0.08	0.05	0.06	-0.04	0.46	0.05	-0.11	0.04
1809	3843969	BE676495		ESTs	0.07	0.11	0.14	0.08	0.1	0.18	0.05	0.15	0.00501	0.06	0.17	0.00341	0.06	0.15	0.00822	0.05	-0.05	0.32	0.04	-0.03	0.52	0.04	-0.1	0.01
1810	81576	AI023785		ESTs	0.07	0.1	0.15	0.06	0.11	0.09	0.05	0.14	0.00334	0.05	0.17	0.000241	0.05	0.12	0.01	0.04	-0.08	0.07	0.05	-0.02	0.73	0.06	-0.11	0.06
1811	1001162	AI634868	MBD4	methyl-CpG binding domain protein 4	0.06	0.12	0.03	0.05	0.1	0.04	0.04	0.13	0.00293	0.06	0.13	0.03	0.05	0.13	0.00698	0.04	-0.08	0.09	0.05	-0.04	0.42	0.04	-0.1	0.02
1812	1275318	BG199857	AD034	hypothetical protein AD034	0.23	0.07	0.74	0.15	0.06	0.7	0.05	0.16	0.000707	0.05	0.16	0.00207	0.05	0.15	0.00201	0.06	-0.09	0.16	0.08	-0.0014	0.99	0.14	-0.12	0.4
1813	1401683	AW614826	PLA2R1	phospholipase A2 receptor 1, 180kD	45.61	-2	0.97	0.25	0.04	0.87	0.06	0.15	0.00506	0.04	0.15	0.000402	0.04	0.15	0.000353	0.05	-0.09	0.06	0.1	0.01	0.9	0.25	-0.14	0.58
1814	2908878	AI425049		ESTs	0.07	0.1	0.16	0.07	0.1	0.17	0.05	0.14	0.00212	0.06	0.15	0.01	0.06	0.16	0.00543	0.04	-0.11	0.00499	0.04	-0.00306	0.94	0.07	-0.1	0.14
1815	3770026	NM_014549	DKFZP434P211	DKFZp434P211 protein	0.06	0.11	0.05	0.04	0.12	0.00727	0.05	0.13	0.00915	0.05	0.16	0.000478	0.04	0.16	0.000182	0.06	-0.12	0.03	0.05	-0.01	0.83	0.05	-0.11	0.03
1816	3988922	NM_003854	IL1RL2	interleukin 1 receptor-like 2	0.12	0.08	0.51	0.1	0.11	0.29	0.05	0.12	0.00596	0.05	0.17	0.00113	0.05	0.17	0.000269	0.04	-0.09	0.03	0.06	0.00322	0.96	0.09	-0.06	0.48
1817	1291948	AK022846	INPP5B	inositol polyphosphate-5-phosphatase, 75kD	0.07	0.12	0.1	0.06	0.07	0.22	0.05	0.18	0.000324	0.06	0.13	0.03	0.06	0.14	0.02	0.05	-0.12	0.00821	0.05	-0.06	0.24	0.07	-0.11	0.1
1818	2785701	AV717082	IL8	interleukin 8	0.31	0.11	0.73	0.21	0.1	0.64	0.05	0.18	0.000114	0.05	0.17	0.000801	0.05	0.14	0.00234	0.06	-0.08	0.18	0.1	-0.06	0.58	0.14	-0.05	0.72
1819	2199483	AL527857	STX6	syntaxin 6	0.1	0.08	0.42	0.07	0.09	0.23	0.05	0.16	0.00254	0.06	0.15	0.01	0.04	0.14	0.00177	0.05	-0.08	0.12	0.06	-0.06	0.31	0.1	-0.05	0.59
1820	1313615	AK024596	ITPKC	inositol 1,4,5-trisphosphate 3-kinase C	0.06	0.08	0.14	0.05	0.06	0.18	0.05	0.18	0.000297	0.05	0.15	0.001	0.05	0.13	0.00523	0.05	-0.09	0.04	0.04	-0.06	0.16	0.04	-0.09	0.04
1821	1799033	AI217936		ESTs, Weakly similar to I38022 hypothetical protein [H.sapiens]	0.06	0.1	0.11	0.05	0.09	0.05	0.05	0.19	8.15e-05	0.05	0.17	0.00132	0.04	0.12	0.0043	0.04	-0.09	0.04	0.05	-0.03	0.46	0.05	-0.06	0.15
1822	2794259	AI874346	VDR	vitamin D (1,25- dihydroxyvitamin D3) receptor	0.06	0.11	0.05	0.05	0.07	0.11	0.05	0.18	0.00109	0.05	0.15	0.00554	0.05	0.13	0.01	0.05	-0.07	0.16	0.04	-0.05	0.2	0.04	-0.13	0.00268
1823	2824017	AA631812		ESTs, Weakly similar to JC5238 galactosylceramide-like protein, GCP [H.sapiens]	0.06	0.12	0.05	0.07	0.11	0.1	0.05	0.19	7.12e-05	0.04	0.16	0.000286	0.04	0.15	0.000169	0.04	-0.08	0.04	0.05	-0.08	0.16	0.05	-0.11	0.04
1824	4112710	AA654793	ACPP	acid phosphatase, prostate	0.1	0.09	0.32	0.08	0.05	0.51	0.07	0.15	0.03	0.05	0.18	0.00101	0.06	0.16	0.01	0.07	-0.09	0.17	0.08	-0.05	0.53	0.08	-0.08	0.32
1825	1941030	R25297	FCGR2A	Fc fragment of IgG, low affinity IIa, receptor for (CD32)	0.06	0.1	0.09	0.04	0.06	0.15	0.05	0.15	0.00137	0.06	0.17	0.00207	0.05	0.15	0.00457	0.04	-0.09	0.03	0.05	-0.03	0.46	0.04	-0.06	0.16
1826	2343403	AA663075		Homo sapiens cDNA FLJ11415 fis, clone HEMBA1000942	0.06	0.09	0.12	0.05	0.08	0.11	0.05	0.15	0.00256	0.05	0.17	0.00114	0.06	0.17	0.00487	0.05	-0.11	0.04	0.05	-0.05	0.27	0.04	-0.08	0.09
1827	2730556	AV648824	DNAJB6	DnaJ (Hsp40) homolog, subfamily B, member 6	0.11	0.09	0.45	0.09	0.08	0.33	0.05	0.15	0.00566	0.04	0.19	1.14e-05	0.04	0.15	0.000272	0.06	-0.09	0.1	0.07	-0.03	0.64	0.1	-0.09	0.32
1828	2963710	NM_002562	P2RX7	purinergic receptor P2X, ligand-gated ion channel, 7	0.09	0.09	0.33	0.06	0.07	0.27	0.06	0.15	0.01	0.07	0.14	0.03	0.05	0.16	0.000562	0.06	-0.08	0.17	0.05	-0.06	0.25	0.07	-0.08	0.28
1829	2263146	2263146		Incyte EST	0.06	0.09	0.13	0.05	0.07	0.12	0.05	0.15	0.00306	0.05	0.15	0.000721	0.04	0.17	7.99e-05	0.06	-0.08	0.17	0.05	-0.06	0.27	0.05	-0.09	0.12
1830	2697274	NM_014825	KIAA0539	KIAA0539 gene product	0.06	0.07	0.25	0.05	0.08	0.09	0.07	0.14	0.05	0.05	0.15	0.00172	0.06	0.12	0.03	0.07	-0.09	0.18	0.05	-0.03	0.57	0.05	-0.08	0.13
1831	2753047	AW844818		ESTs	0.06	0.08	0.23	0.05	0.08	0.08	0.04	0.12	0.00352	0.04	0.17	0.000184	0.05	0.13	0.00514	0.04	-0.09	0.03	0.05	-0.03	0.57	0.05	-0.07	0.14
1832	4523219	NM_004523	KIF11	kinesin-like 1	0.08	0.08	0.31	0.06	0.07	0.21	0.05	0.14	0.0032	0.05	0.15	0.00113	0.06	0.15	0.01	0.04	-0.1	0.02	0.06	-0.03	0.53	0.07	-0.06	0.34
1833	1866538	L36592	SCNN1G	sodium channel, nonvoltage-gated 1, gamma	0.06	0.08	0.16	0.04	0.06	0.15	0.05	0.13	0.0033	0.06	0.13	0.03	0.05	0.13	0.01	0.06	-0.11	0.07	0.04	-0.04	0.38	0.04	-0.08	0.04
1834	993050	AI263389		ESTs, Weakly similar to TRHY_HUMAN TRICHOHYALI [H.sapiens]	0.06	0.1	0.1	0.05	0.08	0.16	0.05	0.13	0.00716	0.04	0.16	0.000198	0.05	0.11	0.02	0.04	-0.11	0.00541	0.06	-0.03	0.66	0.05	-0.08	0.1
1835	2246234	AI017174		ESTs, Highly similar to S66292 actin-crosslinking protein ACF7 [H.sapiens]	0.06	0.11	0.09	0.05	0.08	0.09	0.04	0.15	0.000725	0.05	0.16	0.000255	0.04	0.12	0.0031	0.04	-0.11	0.01	0.06	-0.03	0.63	0.05	-0.08	0.11
1836	1399524	AI743376		Homo sapiens cDNA FLJ13555 fis, clone PLACE1007677	0.08	0.11	0.17	0.06	0.07	0.27	0.04	0.12	0.00431	0.05	0.17	0.000351	0.05	0.13	0.01	0.05	-0.1	0.03	0.06	-0.04	0.52	0.07	-0.04	0.53
1837	980742	NM_006467	RPC32	polymerase (RNA) III (DNA directed) (32kD)	0.09	0.12	0.16	0.07	0.07	0.26	0.05	0.12	0.01	0.06	0.17	0.00849	0.06	0.14	0.02	0.05	-0.1	0.06	0.07	-0.04	0.52	0.06	-0.06	0.28
1838	1875433	AA973353		ESTs, Weakly similar to I38022 hypothetical protein [H.sapiens]	0.08	0.11	0.16	0.05	0.07	0.12	0.05	0.12	0.02	0.05	0.18	0.00013	0.04	0.14	0.00104	0.05	-0.11	0.03	0.06	-0.06	0.32	0.05	-0.09	0.11
1839	2891429	AB002339	KIAA0341	KIAA0341 protein	0.08	0.08	0.32	0.08	0.06	0.41	0.05	0.12	0.02	0.06	0.16	0.00971	0.06	0.14	0.01	0.05	-0.08	0.12	0.05	-0.00816	0.87	0.08	-0.08	0.32
1840	769182	AW004683	MSH2	mutS (E. coli) homolog 2 (colon cancer, nonpolyposis type 1)	0.06	0.11	0.09	0.08	0.07	0.4	0.04	0.13	0.000895	0.05	0.15	0.00199	0.05	0.13	0.01	0.05	-0.07	0.14	0.06	-0.02	0.69	0.05	-0.04	0.38
1841	2703593	AW968630		ESTs	0.08	0.1	0.2	0.05	0.06	0.25	0.06	0.16	0.00902	0.06	0.17	0.00221	0.05	0.16	0.000642	0.06	-0.14	0.02	0.07	-0.04	0.61	0.06	-0.06	0.34
1842	623166	623166		Incyte EST	0.06	0.1	0.08	0.05	0.08	0.12	0.05	0.16	0.000738	0.05	0.17	0.000901	0.05	0.15	0.00289	0.04	-0.13	0.002	0.05	-0.04	0.47	0.05	-0.09	0.07
1843	2911347	AI022463		ESTs	0.07	0.1	0.12	0.06	0.07	0.23	0.05	0.14	0.00204	0.06	0.16	0.01	0.06	0.14	0.02	0.07	-0.13	0.05	0.05	-0.03	0.55	0.05	-0.07	0.18
1844	3617835	NM_003966	SEMA5A	sema domain, seven thrombospondin repeats (type 1 and type 1-like), transmembrane domain (TM) and short cytoplasmic domain, (semaphorin) 5A	0.07	0.12	0.1	0.05	0.06	0.18	0.05	0.14	0.00265	0.07	0.14	0.03	0.06	0.14	0.02	0.06	-0.11	0.05	0.05	-0.05	0.28	0.05	-0.07	0.15
1845	2901543	AA424932		ESTs	0.07	0.12	0.09	0.05	0.07	0.17	0.04	0.14	0.00127	0.06	0.15	0.01	0.05	0.13	0.02	0.05	-0.12	0.02	0.07	-0.05	0.45	0.06	-0.06	0.32
1846	3358383	AA033971		ESTs, Weakly similar to organic anion transporter 1 [H.sapiens]	0.07	0.1	0.12	0.06	0.08	0.2	0.06	0.18	0.00219	0.05	0.14	0.00337	0.04	0.15	0.000621	0.04	-0.12	0.00494	0.04	-0.01	0.8	0.04	-0.08	0.06
1847	3500452	NM_003669	INE1	inactivation escape 1	0.09	0.12	0.18	0.05	0.08	0.14	0.04	0.16	0.000267	0.06	0.17	0.00526	0.06	0.14	0.02	0.06	-0.11	0.04	0.05	-0.02	0.74	0.06	-0.07	0.25
1848	3508727	AI051697		ESTs, Moderately similar to ALU1_HUMAN ALU SUBFAMILY J SEQUENCE CONTAMINATION WARNING ENTRY [H.sapiens]	0.06	0.13	0.03	0.06	0.06	0.32	0.05	0.16	0.000463	0.06	0.16	0.01	0.05	0.16	0.00393	0.05	-0.11	0.02	0.06	-0.00989	0.86	0.05	-0.06	0.24
1849	3599096	BF974190	RRP4	homolog of Yeast RRP4 (ribosomal RNA processing 4), 3'-5'-exoribonuclease	0.08	0.11	0.2	0.07	0.05	0.49	0.05	0.14	0.00223	0.06	0.16	0.00927	0.05	0.14	0.00641	0.04	-0.09	0.03	0.05	-0.07	0.21	0.08	-0.07	0.4
1850	1305950	BG698967	FADS1	fatty acid desaturase 1	0.06	0.1	0.08	0.04	0.05	0.26	0.04	0.15	0.000215	0.06	0.17	0.00389	0.05	0.14	0.00419	0.05	-0.1	0.03	0.05	-0.05	0.27	0.05	-0.04	0.35
1851	2495553	AB037798	KIAA1377	KIAA1377 protein	0.07	0.1	0.16	0.05	0.05	0.32	0.05	0.14	0.00837	0.05	0.16	0.000667	0.05	0.14	0.00155	0.05	-0.07	0.13	0.05	-0.05	0.32	0.05	-0.04	0.49
1852	1719920	BC001903	IL10RB	interleukin 10 receptor, beta	0.08	0.1	0.22	0.06	0.04	0.49	0.05	0.12	0.02	0.04	0.15	0.000295	0.04	0.12	0.00711	0.04	-0.11	0.00905	0.05	-0.06	0.18	0.07	-0.05	0.52
1853	2725511	NM_005734	HIPK3	homeodomain-interacting protein kinase 3	0.07	0.11	0.11	0.05	0.04	0.37	0.04	0.12	0.00334	0.05	0.15	0.00188	0.04	0.12	0.0082	0.05	-0.09	0.05	0.03	-0.05	0.17	0.05	-0.06	0.27
1854	3255853	U50536		Human BRCA2 region, mRNA sequence CG011	0.07	0.12	0.08	0.04	0.04	0.35	0.04	0.12	0.00704	0.04	0.15	0.000291	0.06	0.14	0.00964	0.04	-0.11	0.00887	0.05	-0.07	0.19	0.05	-0.04	0.44
1855	3036428	AI590607	FLJ20411	hypothetical protein FLJ20411	0.08	0.11	0.19	0.08	0.05	0.51	0.05	0.13	0.00527	0.07	0.16	0.01	0.05	0.13	0.01	0.04	-0.11	0.00721	0.04	-0.08	0.04	0.06	-0.08	0.2
1856	1697490	BG700772	LOC51326	ARF protein	0.07	0.1	0.12	0.05	0.09	0.07	0.04	0.15	0.000626	0.05	0.17	0.000419	0.04	0.13	0.00171	0.04	-0.1	0.01	0.05	-0.08	0.16	0.06	-0.08	0.23
1857	3290230	AI970531	BCAT1	branched chain aminotransferase 1, cytosolic	0.1	0.09	0.36	0.08	0.07	0.35	0.05	0.12	0.02	0.07	0.1	0.13	0.05	0.14	0.0032	0.06	-0.08	0.18	0.06	-0.07	0.23	0.07	-0.06	0.38
1858	1639661	AK022433		Homo sapiens cDNA FLJ12371 fis, clone MAMMA1002434	0.07	0.09	0.18	0.07	0.07	0.32	0.04	0.13	0.0019	0.06	0.13	0.02	0.05	0.15	0.00671	0.04	-0.1	0.02	0.08	-0.07	0.39	0.06	-0.06	0.34
1859	4219279	AW008049		ESTs	0.11	0.11	0.31	0.08	0.09	0.26	0.05	0.15	0.00631	0.06	0.14	0.01	0.05	0.13	0.01	0.06	-0.09	0.11	0.08	-0.06	0.5	0.09	-0.08	0.36
1860	2669866	AA291644	FLJ23188	hypothetical protein FLJ23188	0.06	0.12	0.03	0.05	0.09	0.1	0.04	0.15	0.000269	0.05	0.12	0.02	0.04	0.12	0.00389	0.05	-0.1	0.03	0.05	-0.04	0.43	0.06	-0.06	0.32
1861	2917169	AW271626		ESTs	0.06	0.1	0.07	0.04	0.07	0.1	0.04	0.15	0.000493	0.04	0.13	0.00214	0.05	0.12	0.01	0.05	-0.1	0.03	0.04	-0.03	0.47	0.04	-0.08	0.05
1862	1664863	AA759294	NAGA	N-acetylgalactosaminidase, alpha-	0.06	0.09	0.1	0.04	0.07	0.11	0.04	0.14	0.000685	0.04	0.13	0.00215	0.04	0.11	0.01	0.05	-0.08	0.12	0.05	-0.05	0.38	0.05	-0.08	0.12
1863	2182353	AW074517	PPM1B	protein phosphatase 1B (formerly 2C), magnesium-dependent, beta isoform	0.07	0.1	0.14	0.06	0.08	0.15	0.05	0.13	0.00934	0.06	0.13	0.04	0.06	0.11	0.08	0.07	-0.12	0.06	0.04	-0.04	0.31	0.04	-0.08	0.05
1864	2953107	BG818622		ESTs, Weakly similar to ALU8_HUMAN ALU SUBFAMILY SX SEQUENCE CONTAMINATION WARNING ENTRY [H.sapiens]	0.06	0.1	0.1	0.04	0.08	0.05	0.06	0.14	0.01	0.04	0.12	0.00308	0.04	0.11	0.00851	0.04	-0.11	0.01	0.04	-0.05	0.25	0.05	-0.07	0.17
1865	1431969	AW296948		ESTs, Moderately similar to ALU1_HUMAN ALU SUBFAMILY J SEQUENCE CONTAMINATION WARNING ENTRY [H.sapiens]	0.06	0.11	0.09	0.05	0.09	0.1	0.06	0.14	0.02	0.05	0.12	0.02	0.04	0.11	0.00591	0.04	-0.1	0.02	0.05	-0.04	0.43	0.06	-0.1	0.06
1866	3378017	3378017		Incyte EST	0.08	0.11	0.16	0.06	0.07	0.24	0.05	0.13	0.00766	0.05	0.13	0.01	0.04	0.11	0.00556	0.06	-0.1	0.09	0.04	-0.06	0.12	0.06	-0.05	0.44
1867	2239834	AW974802		ESTs	0.06	0.11	0.06	0.05	0.09	0.09	0.04	0.13	0.00221	0.04	0.11	0.01	0.04	0.11	0.00588	0.06	-0.1	0.12	0.04	-0.05	0.24	0.04	-0.05	0.25
1868	1732133	AB007961	KIAA0492	KIAA0492 protein	0.06	0.11	0.05	0.05	0.06	0.21	0.06	0.13	0.03	0.08	0.11	0.19	0.06	0.1	0.07	0.04	-0.13	0.00237	0.04	-0.04	0.33	0.04	-0.08	0.05
1869	1653707	U90030	BICD1	Bicaudal D (Drosophila) homolog 1	0.06	0.12	0.04	0.04	0.06	0.19	0.05	0.16	0.00038	0.05	0.11	0.02	0.05	0.12	0.00679	0.07	-0.12	0.08	0.04	-0.06	0.15	0.05	-0.05	0.29
1870	1538486	AF078550	KLRC3	killer cell lectin-like receptor subfamily C, member 3	0.2	0.2	0.32	0.11	-0.00392	0.97	0.05	0.14	0.00448	0.05	0.17	0.000264	0.05	0.13	0.01	0.05	-0.08	0.14	0.1	-0.03	0.79	0.12	-0.05	0.67
1871	853243	AA641231	BTN3A1	butyrophilin, subfamily 3, member A1	0.09	0.14	0.1	0.11	0.02	0.87	0.05	0.14	0.00482	0.06	0.15	0.02	0.05	0.13	0.02	0.04	-0.08	0.06	0.07	-0.03	0.71	0.08	-0.06	0.46
1872	3533391	NM_001133	AFM	afamin	1.7	-0.01	0.99	0.18	0.03	0.89	0.07	0.16	0.03	0.06	0.17	0.00257	0.05	0.14	0.00308	0.05	-0.08	0.14	0.07	-0.03	0.64	0.47	0.05	0.91
1873	1223725	Z98044	H6PD	Human DNA sequence from clone RP3-510D11 on chromosome 1p36.2-36.3 Contains the H6PD (hexose-6-phosphate dehydrogenase (glucose 1-dehydrogenase)) gene, STSs, GSSs and CpG Islands, complete sequence.	0.22	0.19	0.38	0.12	0.05	0.67	0.05	0.14	0.00477	0.05	0.17	0.00225	0.07	0.14	0.04	0.06	-0.08	0.16	0.08	-0.05	0.59	0.11	-0.03	0.76
1874	1367527	AF072164	HFSE-1	HFSE-1 protein	0.08	0.1	0.22	0.07	0.02	0.78	0.05	0.14	0.00535	0.05	0.17	0.00126	0.04	0.17	0.000161	0.05	-0.08	0.15	0.08	-0.05	0.56	0.06	-0.04	0.49
1875	1794550	AV652953	ARHE	ras homolog gene family, member E	1.22	0.01	0.99	0.31	-0.05	0.88	0.05	0.15	0.00397	0.05	0.18	0.000713	0.05	0.16	0.000637	0.06	-0.08	0.17	0.1	-0.02	0.87	0.43	-0.09	0.84
1876	254081	M24895	AMY2B	amylase, alpha 2B; pancreatic	0.24	0.18	0.46	0.14	0.00182	0.99	0.06	0.15	0.00751	0.07	0.17	0.01	0.07	0.15	0.02	0.05	-0.08	0.15	0.08	-0.04	0.63	0.13	-0.08	0.55
1877	1638184	AA939273		ESTs, Moderately similar to ALU1_HUMAN ALU SUBFAMILY J SEQUENCE CONTAMINATION WARNING ENTRY [H.sapiens]	0.1	0.1	0.3	0.09	0.03	0.71	0.05	0.16	0.000888	0.04	0.18	2.09e-05	0.05	0.13	0.00784	0.05	-0.1	0.03	0.08	-0.02	0.81	0.1	-0.03	0.74
1878	4818795	AW951047	DTYMK	deoxythymidylate kinase (thymidylate kinase)	0.06	0.1	0.11	0.04	0.03	0.39	0.04	0.16	0.00017	0.05	0.16	0.00177	0.04	0.15	0.000569	0.05	-0.09	0.05	0.04	-0.01	0.71	0.05	-0.03	0.52
1879	1336836	AF035261	TSHR	thyroid stimulating hormone receptor	0.06	0.11	0.05	0.05	0.05	0.29	0.07	0.18	0.0052	0.07	0.15	0.03	0.06	0.14	0.02	0.06	-0.1	0.08	0.04	-0.02	0.68	0.04	-0.03	0.52
1880	2800961	BC003648	MGC4701	hypothetical protein MGC4701	0.07	0.11	0.09	0.05	0.02	0.65	0.05	0.16	0.00229	0.06	0.16	0.00337	0.05	0.13	0.01	0.06	-0.12	0.03	0.04	-0.04	0.38	0.06	-0.03	0.59
1881	1747050	NM_000572	IL10	interleukin 10	0.07	0.11	0.12	0.06	0.04	0.51	0.05	0.16	0.00237	0.06	0.16	0.00514	0.06	0.12	0.03	0.05	-0.1	0.04	0.05	-0.04	0.45	0.06	-0.04	0.47
1882	1922944	NM_001141	ALOX15B	arachidonate 15-lipoxygenase, second type	0.09	0.08	0.38	0.08	0.00823	0.92	0.04	0.16	0.000461	0.05	0.15	0.00219	0.05	0.14	0.00263	0.05	-0.13	0.02	0.05	-0.02	0.61	0.07	-0.04	0.55
1883	3692029	X85019	GALNT2	UDP-N-acetyl-alpha-D-galactosamine:polypeptide N-acetylgalactosaminyltransferase 2 (GalNAc-T2)			1			1	0.05	0.17	0.00044	0.06	0.15	0.02	0.06	0.14	0.02	0.06	-0.12	0.05	0.11	-0.02	0.85			1
1884	2542313	AI961906		ESTs	0.06	0.1	0.13	0.05	0.00476	0.92	0.06	0.18	0.00531	0.07	0.17	0.01	0.06	0.14	0.01	0.06	-0.11	0.06	0.04	-0.03	0.43	0.05	-0.03	0.54
1885	1312074	AU140221	PRDM2	PR domain containing 2, with ZNF domain	0.07	0.13	0.06	0.06	0.04	0.5	0.05	0.17	0.000625	0.05	0.16	0.000676	0.05	0.13	0.00309	0.07	-0.11	0.09	0.06	-0.03	0.6	0.06	-0.06	0.34
1886	2930175	H73202		ESTs	0.07	0.11	0.14	0.05	0.04	0.5	0.04	0.14	0.00033	0.06	0.15	0.02	0.05	0.13	0.02	0.05	-0.11	0.03	0.04	-0.04	0.39	0.05	-0.06	0.17
1887	2892651	NM_002518	NPAS2	neuronal PAS domain protein 2	0.07	0.11	0.12	0.05	0.04	0.43	0.06	0.16	0.00442	0.05	0.14	0.01	0.05	0.13	0.00965	0.05	-0.09	0.06	0.05	-0.03	0.47	0.05	-0.06	0.25
1888	2360418	AI635003		ESTs	0.56	-0.05	0.93	0.17	0.04	0.8	0.06	0.17	0.00488	0.07	0.16	0.02	0.07	0.14	0.04	0.05	-0.11	0.05	0.1	-0.03	0.8	0.16	0.03	0.83
1889	2454842	BE783005	KIAA0692	KIAA0692 protein	0.06	0.09	0.13	0.05	0.02	0.64	0.04	0.13	0.00179	0.04	0.13	0.00325	0.04	0.1	0.03	0.06	-0.09	0.13	0.06	-0.04	0.49	0.04	-0.04	0.27
1890	3840191	BF970546		602274036F1 NIH_MGC_84 Homo sapiens cDNA clone IMAGE:4361912 5', mRNA sequence.	0.06	0.1	0.09	0.05	0.00784	0.88	0.05	0.13	0.00905	0.06	0.12	0.05	0.06	0.11	0.06	0.05	-0.09	0.08	0.05	-0.05	0.31	0.05	-0.05	0.35
1891	1596589	BG914050	VIPR2	vasoactive intestinal peptide receptor 2	0.12	0.15	0.22	0.13	0.05	0.69	0.05	0.14	0.00172	0.05	0.13	0.0054	0.04	0.1	0.01	0.06	-0.09	0.15	0.07	-0.03	0.66	0.08	-0.03	0.65
1892	1822713	BE767964	BTN3A1	butyrophilin, subfamily 3, member A1	0.08	0.11	0.18	0.06	0.03	0.61	0.05	0.15	0.00131	0.06	0.11	0.04	0.04	0.11	0.00894	0.05	-0.09	0.08	0.05	-0.03	0.51	0.06	-0.03	0.58
1893	2772903	AF045649	F11	coagulation factor XI (plasma thromboplastin antecedent)	0.09	0.11	0.23	0.08	0.00827	0.91	0.04	0.16	0.000486	0.05	0.14	0.00292	0.04	0.13	0.00199	0.04	-0.1	0.02	0.05	-0.03	0.48	0.08	-0.02	0.78
1894	2395663	F20832	FLJ21801	hypothetical protein FLJ21801	0.08	0.08	0.32	0.09	0.01	0.89	0.07	0.14	0.04	0.05	0.15	0.00462	0.07	0.13	0.09	0.06	-0.08	0.17	0.06	-0.0023	0.97	0.07	-0.03	0.64
1895	5159418	AF072467	JRK	jerky (mouse) homolog	0.08	0.1	0.25	0.06	0.02	0.67	0.05	0.13	0.00698	0.07	0.14	0.04	0.07	0.13	0.06	0.05	-0.09	0.1	0.08	-0.02	0.81	0.08	-0.03	0.72
1896	1363684	NM_014823		protein kinase, lysine deficient 1	0.06	0.1	0.1	0.08	0.02	0.79	0.06	0.12	0.04	0.04	0.14	0.000913	0.05	0.13	0.00635	0.06	-0.13	0.03	0.05	-0.02	0.69	0.05	-0.05	0.33
1897	4291982	NM_019604	CRTAM	class-I MHC-restricted T cell associated molecule	0.05	0.09	0.08	0.05	0.03	0.61	0.05	0.11	0.04	0.05	0.12	0.00793	0.05	0.12	0.01	0.05	-0.11	0.02	0.05	-0.01	0.78	0.05	-0.06	0.24
1898	2654539	N42848		ESTs	0.06	0.09	0.17	0.05	0.02	0.63	0.06	0.14	0.01	0.04	0.15	0.000388	0.04	0.13	0.00359	0.04	-0.13	0.00306	0.03	-0.02	0.41	0.04	-0.02	0.65
1899	2556393	AI056392		ESTs	0.06	0.07	0.27	0.05	0.00906	0.86	0.04	0.12	0.00864	0.05	0.15	0.000889	0.04	0.14	0.000788	0.04	-0.09	0.03	0.02	-0.04	0.06	0.05	-0.00163	0.97
1900	1793670	AL050172		Homo sapiens mRNA; cDNA DKFZp586F1322 (from clone DKFZp586F1322)	0.07	0.11	0.12	0.06	0.02	0.7	0.06	0.12	0.04	0.04	0.15	0.000822	0.05	0.13	0.00954	0.06	-0.1	0.09	0.03	-0.04	0.22	0.06	0.000403	0.99
1901	1508944	AU155156	FLJ13287	hypothetical protein FLJ13287	0.08	0.09	0.25	0.07	0.02	0.78	0.05	0.15	0.00661	0.05	0.15	0.00148	0.04	0.13	0.00107	0.05	-0.09	0.08	0.05	-0.06	0.26	0.07	-0.00754	0.91
1902	2745503	NM_014686	KIAA0355	KIAA0355 gene product	0.07	0.07	0.34	0.06	-0.00112	0.99	0.05	0.16	0.00105	0.06	0.18	0.00153	0.05	0.13	0.00647	0.05	-0.1	0.05	0.06	-0.04	0.54	0.06	-0.03	0.62
1903	3423374	AI052516		ESTs	0.11	0.11	0.32	0.07	0.03	0.7	0.06	0.2	0.000465	0.06	0.19	0.000846	0.05	0.15	0.00131	0.04	-0.06	0.16	0.09	-0.00912	0.92	0.09	-0.04	0.65
1904	3535415	X91220	SLC12A3	solute carrier family 12 (sodium/chloride transporters), member 3	0.09	0.11	0.2	0.07	0.05	0.48	0.05	0.19	4.24e-05	0.05	0.16	0.000598	0.05	0.16	0.00164	0.04	-0.08	0.05	0.05	-0.04	0.51	0.07	-0.06	0.38
1905	2967216	AI082153	FKBP6	FK506-binding protein 6 (36kD)	0.06	0.1	0.07	0.05	0.04	0.42	0.05	0.19	0.000231	0.06	0.18	0.00451	0.06	0.17	0.00258	0.06	-0.07	0.21	0.05	-0.05	0.34	0.05	-0.05	0.3
1906	1870214	AF070620		Homo sapiens clone 24694 mRNA sequence	0.1	0.1	0.32	0.08	0.07	0.4	0.06	0.15	0.02	0.05	0.19	0.000295	0.05	0.18	0.000508	0.05	-0.07	0.17	0.07	-0.04	0.51	0.09	-0.06	0.51
1907	4144001	AV721095	CLDN11	claudin 11 (oligodendrocyte transmembrane protein)	0.07	0.09	0.2	0.04	0.05	0.25	0.07	0.17	0.02	0.06	0.18	0.00184	0.07	0.17	0.01	0.08	-0.05	0.55	0.04	-0.04	0.29	0.05	-0.06	0.23
1908	2305947	Z15025	BAT2	H.sapiens Bat2 gene.	0.07	0.09	0.17	0.04	0.03	0.56	0.07	0.19	0.00643	0.06	0.15	0.02	0.07	0.15	0.03	0.05	-0.04	0.44	0.04	-0.01	0.67	0.04	-0.04	0.29
1909	3335669	3335669		Incyte EST	0.07	0.1	0.15	0.04	0.02	0.57	0.04	0.18	3.09e-05	0.05	0.14	0.00663	0.04	0.13	0.0014	0.08	-0.08	0.29	0.03	-0.03	0.38	0.04	-0.03	0.48
1910	2537863	AA034349	GS3686	hypothetical protein, expressed in osteoblast	0.06	0.13	0.05	0.04	0.11	0.01	0.04	0.21	2.5e-06	0.05	0.19	2.67e-05	0.06	0.17	0.00629	0.07	-0.06	0.38	0.05	0.00407	0.94	0.06	-0.07	0.21
1911	4592475	AC004262	EMR2	egf-like module containing, mucin-like, hormone receptor-like sequence 2	0.06	0.1	0.11	0.06	0.09	0.15	0.06	0.21	0.00091	0.05	0.21	5.86e-06	0.04	0.17	9.37e-05	0.06	-0.07	0.27	0.04	-0.01	0.82	0.07	-0.09	0.17
1912	1753033	AA406526		Homo sapiens mRNA full length insert cDNA clone EUROIMAGE 2344436			1	0.28	0.09	0.75	0.07	0.2	0.00614	0.06	0.2	0.000489	0.06	0.18	0.00251	0.06	-0.1	0.08	0.12	-0.02	0.9	0.39	0.01	0.98
1913	1574536	AU148893	FLJ10201	hypothetical protein FLJ10201	0.08	0.1	0.22	0.06	0.07	0.25	0.05	0.21	1.19e-05	0.04	0.2	2.29e-06	0.05	0.18	4.73e-05	0.04	-0.09	0.03	0.06	-0.02	0.72	0.06	-0.08	0.21
1914	2929259	2929259		Incyte EST	0.07	0.1	0.19	0.05	0.06	0.2	0.04	0.19	4.89e-06	0.06	0.23	0.000322	0.05	0.18	0.000143	0.05	-0.1	0.03	0.07	-0.04	0.57	0.06	-0.06	0.3
1915	1656908	1656908		Incyte EST	0.06	0.09	0.15	0.05	0.08	0.14	0.04	0.19	2.58e-05	0.05	0.22	2.51e-05	0.05	0.19	0.000494	0.04	-0.08	0.05	0.05	-0.05	0.32	0.05	-0.09	0.08
1916	4335824	NM_001081	CUBN	cubilin (intrinsic factor-cobalamin receptor)	0.07	0.1	0.15	0.06	0.06	0.29	0.07	0.2	0.00373	0.05	0.18	0.000276	0.06	0.18	0.00337	0.04	-0.08	0.05	0.05	-0.05	0.33	0.07	-0.09	0.21
1917	1479437	AC005213	SPOCK	sparc/osteonectin, cwcv and kazal-like domains proteoglycan (testican)	0.07	0.11	0.1	0.06	0.05	0.4	0.07	0.22	0.00363	0.07	0.21	0.0034	0.07	0.17	0.01	0.06	-0.09	0.11	0.04	-0.04	0.33	0.06	-0.09	0.11
1918	2194153	AW770961		ESTs, Weakly similar to ALU1_HUMAN ALU SUBFAMILY J SEQUENCE CONTAMINATION WARNING ENTRY [H.sapiens]	0.09	0.07	0.46	0.08	0.06	0.43	0.06	0.19	0.000771	0.04	0.19	1.27e-05	0.05	0.21	6.71e-06	0.05	-0.11	0.04	0.05	-0.05	0.31	0.09	-0.05	0.56
1919	3002875	AI002517		ESTs, Weakly similar to ALU1_HUMAN ALU SUBFAMILY J SEQUENCE CONTAMINATION WARNING ENTRY [H.sapiens]	0.07	0.1	0.15	0.05	0.13	0.01	0.04	0.17	9.5e-05	0.04	0.18	2.03e-05	0.05	0.16	0.000551	0.05	-0.11	0.02	0.06	-0.02	0.74	0.05	-0.07	0.13
1920	2011166	AW631176		ESTs			1			1	0.05	0.18	0.000565	0.04	0.19	5.71e-06	0.05	0.16	0.000849	0.04	-0.11	0.00915	0.11	-0.00802	0.94			1
1921	2703308	AV660555	PON2	paraoxonase 2	0.06	0.1	0.07	0.06	0.09	0.15	0.05	0.16	0.00121	0.06	0.19	0.00104	0.06	0.17	0.00587	0.06	-0.11	0.05	0.04	-0.01	0.8	0.04	-0.07	0.06
1922	3879238	AI908616		ESTs	0.07	0.11	0.13	0.07	0.12	0.07	0.06	0.17	0.00592	0.06	0.17	0.00498	0.07	0.15	0.02	0.05	-0.1	0.07	0.05	0.0057	0.91	0.05	-0.08	0.11
1923	1557568	AI829684	TC10	ras-like protein	0.1	0.08	0.41	0.06	0.09	0.14	0.04	0.16	0.000204	0.06	0.17	0.00429	0.06	0.17	0.00271	0.06	-0.09	0.11	0.05	-0.02	0.65	0.07	-0.09	0.18
1924	523635	BG541691	FPRL1	formyl peptide receptor-like 1	0.06	0.09	0.11	0.06	0.1	0.09	0.05	0.19	0.000262	0.05	0.17	0.00213	0.05	0.16	0.00268	0.05	-0.1	0.05	0.05	-0.01	0.79	0.04	-0.1	0.01
1925	1694574	AI167962	CENTA2	centaurin, alpha 2	0.07	0.09	0.19	0.04	0.08	0.06	0.06	0.19	0.00087	0.04	0.21	1.44e-06	0.05	0.16	0.000611	0.05	-0.1	0.04	0.06	-0.02	0.8	0.07	-0.07	0.26
1926	1683245	AA973681		ESTs			1			1	0.07	0.19	0.00358	0.06	0.19	0.003	0.06	0.16	0.00408	0.06	-0.1	0.09	0.11	-0.000465	1			1
1927	2910310	BF769921	MRPS25	mitochondrial ribosomal protein S25	0.08	0.09	0.24	0.06	0.08	0.15	0.04	0.18	1.57e-05	0.06	0.19	0.0013	0.05	0.15	0.000714	0.04	-0.1	0.02	0.06	-0.02	0.78	0.05	-0.07	0.19
1928	1556061	M24283	ICAM1	intercellular adhesion molecule 1 (CD54), human rhinovirus receptor	0.06	0.1	0.1	0.04	0.08	0.05	0.04	0.18	3.83e-05	0.05	0.19	4.5e-05	0.04	0.17	0.000153	0.04	-0.09	0.03	0.05	-0.03	0.55	0.05	-0.1	0.06
1929	3236109	W07758		ESTs	0.08	0.13	0.08	0.06	0.09	0.15	0.06	0.19	0.00113	0.06	0.18	0.00413	0.05	0.15	0.00145	0.05	-0.09	0.06	0.04	-0.04	0.4	0.04	-0.08	0.06
1930	2344817	AI949876		ESTs	0.06	0.1	0.08	0.04	0.09	0.03	0.05	0.2	7.2e-06	0.05	0.19	0.000436	0.04	0.15	0.000594	0.04	-0.12	0.00627	0.06	-0.02	0.7	0.05	-0.07	0.16
1931	1505543	1505543		Incyte EST	0.07	0.06	0.34	0.04	0.07	0.09	0.06	0.2	0.00242	0.07	0.17	0.02	0.07	0.16	0.01	0.06	-0.09	0.17	0.04	-0.02	0.64	0.04	-0.07	0.09
1932	2326244	BG210158	LOC51008	CGI-18 protein	0.07	0.09	0.16	0.05	0.12	0.00795	0.05	0.17	0.000127	0.05	0.17	0.0015	0.04	0.16	8.36e-05	0.04	-0.09	0.04	0.05	-0.02	0.71	0.05	-0.05	0.28
1933	2306707	BC004882	Rpo1-2	similar to DNA-directed RNA polymerase I (135 kDa)	0.09	0.09	0.28	0.05	0.11	0.02	0.05	0.17	0.000243	0.05	0.19	0.000174	0.05	0.16	0.000859	0.04	-0.08	0.04	0.05	-0.03	0.52	0.06	-0.07	0.24
1934	1821849	AI123671	PCL1	prenylcysteine lyase	0.1	0.08	0.42	0.06	0.09	0.14	0.04	0.17	0.000125	0.05	0.18	0.000372	0.05	0.17	0.00207	0.05	-0.07	0.17	0.08	-0.02	0.84	0.08	-0.06	0.43
1935	1614872	AF198052	FYB	FYN-binding protein (FYB-120/130)	0.06	0.07	0.2	0.06	0.11	0.07	0.04	0.19	2.32e-06	0.05	0.17	0.000852	0.05	0.17	0.00153	0.05	-0.1	0.04	0.05	-0.05	0.33	0.05	-0.1	0.04
1936	4093234	AF035278		Homo sapiens clone 23676 mRNA sequence	0.21	-0.03	0.91			1	0.05	0.19	0.000491	0.05	0.18	0.000502	0.06	0.17	0.0052	0.05	-0.09	0.06	0.11	-0.00707	0.95	0.09	-0.13	0.14
1937	2499488	NM_014934	KIAA0996	KIAA0996 protein	0.11	0.11	0.32	0.1	0.09	0.39	0.07	0.18	0.01	0.06	0.21	0.000719	0.06	0.18	0.00474	0.06	-0.11	0.08	0.06	-0.07	0.26	0.1	-0.1	0.32
1938	2948089	AI278613		ESTs, Weakly similar to A Chain A, Human Beta-Glucuronidase At 2.6 A Resolution {SUB 21-633 [H.sapiens]	0.06	0.12	0.06	0.04	0.09	0.04	0.05	0.18	0.000318	0.06	0.18	0.00341	0.05	0.15	0.00175	0.05	-0.14	0.01	0.05	-0.08	0.11	0.06	-0.1	0.09
1939	1602194	1602194		Incyte EST	0.06	0.12	0.04	0.05	0.09	0.05	0.05	0.2	9.64e-05	0.06	0.19	0.000738	0.05	0.16	0.00109	0.06	-0.12	0.04	0.06	-0.06	0.29	0.05	-0.11	0.04
1940	966948	AL359937		Homo sapiens mRNA; cDNA DKFZp762N226 (from clone DKFZp762N226)	0.06	0.12	0.04	0.07	0.13	0.06	0.05	0.15	0.00324	0.05	0.19	7.14e-05	0.06	0.15	0.01	0.05	-0.13	0.00971	0.04	-0.06	0.21	0.04	-0.09	0.03
1941	2149237	AA627448		ESTs	0.11	0.05	0.62	0.12	0.00127	0.99	0.05	0.13	0.01	0.06	0.14	0.02	0.04	0.17	7e-05	0.06	-0.09	0.15	0.06	-0.04	0.53	0.09	0.01	0.87
1942	2136337	AW196658		ESTs	0.06	0.09	0.12	0.04	0.08	0.05	0.05	0.12	0.03	0.05	0.15	0.000957	0.04	0.16	0.00025	0.05	-0.13	0.02	0.04	-0.07	0.09	0.05	-0.02	0.65
1943	1349857	BE513909	IARS	isoleucine-tRNA synthetase	0.12	0.09	0.45	0.09	0.09	0.3	0.09	0.16	0.07	0.07	0.17	0.008	0.06	0.22	0.000767	0.07	-0.06	0.4	0.05	-0.04	0.48	0.09	-0.01	0.9
1944	1923736	BG774993	HPRP3P	U4/U6-associated RNA splicing factor	0.07	0.02	0.79	0.06	0.06	0.33	0.04	0.15	0.00103	0.05	0.19	0.000359	0.04	0.19	7.35e-06	0.05	-0.09	0.07	0.04	-0.06	0.16	0.06	-0.03	0.59
1945	1961822	NM_000230	LEP	leptin (murine obesity homolog)	0.07	0.1	0.15	0.06	0.03	0.65	0.08	0.21	0.01	0.05	0.09	0.05	0.05	0.18	0.000399	0.05	-0.1	0.04	0.08	-0.00238	0.98	0.04	-0.01	0.74
1946	2936403	H78177		Homo sapiens cDNA: FLJ21836 fis, clone HEP01654	0.13	0.13	0.32	0.11	-0.01	0.92	0.05	0.15	0.00735	0.07	0.13	0.08	0.05	0.2	2.9e-05	0.08	-0.14	0.08	0.07	-0.04	0.6	0.08	-0.07	0.41
1947	2346229	BG749448		ESTs, Weakly similar to I38022 hypothetical protein [H.sapiens]	0.07	0.08	0.27	0.07	0.08	0.25	0.06	0.06	0.3	0.06	0.03	0.67	0.06	0.08	0.14	0.05	-0.14	0.00588	0.04	0.01	0.76	0.06	-0.03	0.63
1948	1636061	AW665469		ESTs, Highly similar to I39198 Ram/Rab27 [H.sapiens]			1			1	0.09	0.1	0.24	0.08	0.07	0.34	0.08	0.12	0.13	0.05	-0.15	0.00417	0.12	-0.04	0.72	0.41	0.01	0.98
1949	238278	NM_000177	GSN	gelsolin (amyloidosis, Finnish type)	0.08	0.06	0.49	0.08	0.11	0.16	0.06	0.07	0.19	0.05	0.08	0.1	0.06	0.09	0.11	0.05	-0.16	0.00131	0.05	-0.00971	0.84	0.07	0.02	0.74
1950	855928	AI920902		ESTs	0.29	0.05	0.86	0.16	0.08	0.62	0.06	0.11	0.07	0.05	0.1	0.06	0.06	0.1	0.08	0.05	-0.12	0.0094	0.08	-0.02	0.86	0.12	0.00715	0.95
1951	1406071	NM_001263	CDS1	CDP-diacylglycerol synthase (phosphatidate cytidylyltransferase) 1	0.09	0.07	0.42	0.06	0.12	0.04	0.05	0.09	0.08	0.05	0.11	0.02	0.04	0.1	0.01	0.04	-0.12	0.00522	0.06	-0.00327	0.96	0.08	-0.05	0.5
1952	818917	BF879916	HNRPH1	heterogeneous nuclear ribonucleoprotein H1 (H)	0.07	0.08	0.24	0.04	0.12	0.00624	0.04	0.15	0.000234	0.04	0.1	0.02	0.04	0.09	0.02	0.06	-0.13	0.02	0.04	-0.03	0.48	0.06	-0.06	0.3
1953	1252644	BG939095	SC4MOL	sterol-C4-methyl oxidase-like	0.06	0.11	0.06	0.05	0.09	0.06	0.04	0.09	0.03	0.05	0.13	0.00915	0.05	0.09	0.06	0.06	-0.15	0.00613	0.05	-0.04	0.37	0.05	-0.06	0.26
1954	1005021	AU119581	RECQL	RecQ protein-like (DNA helicase Q1-like)	0.11	0.09	0.38	0.08	0.1	0.2	0.07	0.15	0.04	0.06	0.1	0.08	0.06	0.13	0.02	0.05	-0.16	0.000527	0.06	0.00949	0.88	0.09	0.07	0.43
1955	549290	AI042325	IDS	iduronate 2-sulfatase (Hunter syndrome)	0.08	0.03	0.71	0.06	0.07	0.25	0.04	0.07	0.11	0.07	0.03	0.68	0.05	0.14	0.00429	0.06	-0.11	0.05	0.04	-0.05	0.19	0.08	0.02	0.81
1956	1729724	BC008750	NDN	necdin (mouse) homolog	0.08	-0.03	0.73	0.1	0.03	0.75	0.05	0.13	0.01	0.05	0.13	0.00439	0.05	0.11	0.03	0.06	-0.04	0.52	0.06	0.03	0.57	0.09	-0.06	0.53
1957	2844322	AL536128	FEZ1	fasciculation and elongation protein zeta 1 (zygin I)	0.21	0.00411	0.98	0.14	-0.00212	0.99	0.05	0.13	0.01	0.04	0.11	0.00859	0.05	0.12	0.00865	0.05	-0.04	0.36	0.07	4.52e-05	1	0.13	-0.02	0.86
1958	2516661	NM_022872	G1P3	interferon, alpha-inducible protein (clone IFI-6-16)	0.09	-0.04	0.68	0.1	0.05	0.58	0.05	0.13	0.00997	0.05	0.12	0.02	0.04	0.12	0.00438	0.05	-0.03	0.48	0.05	0.00488	0.93	0.09	0.01	0.9
1959	2371443	AA946752		ESTs, Weakly similar to zinc finger protein zfp31 [H.sapiens]	0.07	-0.000207	1	0.06	-0.00274	0.96	0.05	0.13	0.02	0.04	0.14	0.000792	0.06	0.14	0.01	0.05	-0.05	0.28	0.04	0.00781	0.86	0.06	0.00756	0.9
1960	1379683	AL022394	TOP1,PLCG1,dJ511B24.3,dJ511B24.4	Human DNA sequence from clone RP3-511B24 on chromosome 20q11.2-12 Contains the 3' end of the TOP1 gene for topoisomerase (DNA) I, the PLCG1 gene for phospholipase C gamma 1, gene KIAA0395 for a possible homeobox protein, a 60S Ribosomal Protein L23A (RPL23A) pseudogene, ESTs, STSs, GSSs and a CpG island, complete sequence.	0.08	-0.05	0.48	0.07	-0.01	0.83	0.04	0.17	0.000135	0.07	0.11	0.11	0.04	0.13	0.00276	0.04	-0.04	0.31	0.03	0.00155	0.96	0.07	-0.03	0.68
1961	1746329	BG535930	RAB9	RAB9, member RAS oncogene family	0.11	0.02	0.84	0.11	-0.04	0.72	0.05	0.09	0.07	0.05	0.12	0.02	0.04	0.12	0.00356	0.05	-0.09	0.05	0.06	-0.02	0.81	0.07	0.04	0.58
1962	2495994	AL137304	DKFZp434H247	hypothetical protein DKFZp434H247	0.06	0.04	0.44	0.04	-0.03	0.55	0.05	0.11	0.03	0.04	0.11	0.0078	0.05	0.1	0.03	0.04	-0.09	0.04	0.05	-0.03	0.48	0.04	0.01	0.76
1963	2885670	AI160347	FLJ20813	hypothetical protein FLJ20813	0.06	0.00408	0.95	0.05	-0.00711	0.87	0.04	0.13	0.0015	0.05	0.12	0.00938	0.05	0.11	0.02	0.05	-0.08	0.08	0.03	0.00204	0.95	0.05	-0.00784	0.88
1964	3357825	AA772319	FLJ21031	hypothetical protein FLJ21031	0.05	0.02	0.73	0.05	-0.00598	0.9	0.05	0.12	0.02	0.04	0.11	0.00762	0.04	0.13	0.00354	0.05	-0.08	0.09	0.04	-0.01	0.8	0.04	-0.00188	0.97
1965	267589	BG717965	FLN29	FLN29 gene product	0.07	-0.03	0.67	0.05	-0.00936	0.85	0.05	0.14	0.00807	0.06	0.1	0.08	0.05	0.11	0.04	0.05	-0.07	0.19	0.03	-6.41e-05	1	0.05	-0.01	0.81
1966	3927011	AI300578		ESTs	0.07	0.05	0.49	0.05	-0.03	0.59	0.05	0.13	0.02	0.04	0.13	0.00309	0.04	0.14	0.0017	0.04	-0.08	0.04	0.04	0.01	0.77	0.06	-0.00467	0.94
1967	2472605	H48352		ESTs	0.07	0.03	0.71	0.06	0.01	0.82	0.04	0.14	0.000687	0.05	0.13	0.00363	0.05	0.12	0.02	0.04	-0.12	0.0058	0.06	0.00646	0.91	0.07	0.00396	0.96
1968	2952231	AI167893	PEX14	peroxisomal biogenesis factor 14	0.08	-0.07	0.35	0.07	-0.0053	0.94	0.05	0.19	0.000168	0.05	0.13	0.02	0.05	0.11	0.03	0.08	-0.09	0.25	0.06	-0.00666	0.92	0.06	0.02	0.75
1969	1556011	AI146861	MYO1D	myosin ID	0.14	-0.04	0.76	0.14	-0.07	0.61	0.04	0.15	0.000542	0.05	0.12	0.02	0.04	0.13	0.0027	0.04	-0.08	0.04	0.09	0.01	0.9	0.1	0.04	0.66
1970	1343155	AI401460	FLJ22479	hypothetical protein FLJ22479	0.07	-0.05	0.45	0.06	-0.00333	0.96	0.04	0.16	0.000206	0.05	0.12	0.01	0.05	0.14	0.00396	0.04	-0.08	0.06	0.04	0.02	0.61	0.06	0.04	0.51
1971	1310401	AI438949		ESTs	0.06	-0.05	0.44	0.06	-0.05	0.4	0.04	0.16	0.000176	0.05	0.14	0.00173	0.05	0.13	0.00503	0.05	-0.09	0.06	0.03	0.00063	0.98	0.05	0.02	0.76
1972	2905885	NM_000448	RAG1	recombination activating gene 1			1			1	0.06	0.16	0.00515	0.05	0.14	0.0033	0.08	0.15	0.05	0.05	-0.1	0.05	0.12	-0.00491	0.97			1
1973	1417037	AY007096		Homo sapiens clone TCCCIA00164 mRNA sequence	0.09	-0.05	0.62	0.09	-0.04	0.66	0.04	0.12	0.00342	0.04	0.14	0.000715	0.06	0.14	0.02	0.04	-0.07	0.1	0.06	-0.02	0.77	0.07	0.00785	0.91
1974	2258157	AA721989	ZNF24	zinc finger protein 24 (KOX 17)	0.08	-0.07	0.34	0.06	-0.07	0.27	0.04	0.13	0.00307	0.04	0.16	0.00022	0.05	0.14	0.0028	0.04	-0.08	0.09	0.03	-0.00969	0.77	0.05	0.00709	0.88
1975	2304391	NM_001170	AQP7	aquaporin 7	0.06	-0.05	0.37	0.04	-0.07	0.09	0.05	0.13	0.00392	0.05	0.14	0.00282	0.05	0.12	0.01	0.04	-0.07	0.09	0.03	-0.03	0.3	0.04	0.02	0.57
1976	1924308	AW351829	DDX11	DEAD/H (Asp-Glu-Ala-Asp/His) box polypeptide 11 (S.cerevisiae CHL1-like helicase)	0.08	-0.08	0.34	0.05	-0.09	0.1	0.06	0.15	0.01	0.05	0.17	0.000188	0.05	0.13	0.00425	0.04	-0.07	0.08	0.04	0.02	0.64	0.04	0.07	0.12
1977	1969094	BG741676	RBM6	RNA binding motif protein 6	0.07	-0.06	0.37	0.07	-0.06	0.42	0.06	0.08	0.14	0.05	0.14	0.00661	0.05	0.08	0.11	0.04	-0.11	0.02	0.03	0.02	0.53	0.05	0.07	0.16
1978	2822130	AW958059	ZNF306	zinc finger protein 306			1			1	0.06	0.18	0.00231	0.04	0.2	7.81e-06	0.06	0.14	0.03	0.07	-0.11	0.13	0.11	0.02	0.84			1
1979	676865	BE302345	APPL	adaptor protein containing pH domain, PTB domain and leucine zipper motif	0.29	-0.21	0.46	0.13	-0.12	0.35	0.07	0.19	0.00282	0.06	0.17	0.0048	0.06	0.16	0.01	0.05	-0.11	0.05	0.1	0.00356	0.97	0.12	0.15	0.2
1980	1930954	AA805411	FLJ10948	hypothetical protein FLJ10948	0.54	-0.09	0.86	0.19	-0.1	0.57	0.05	0.18	0.000141	0.05	0.22	2.05e-06	0.05	0.17	0.000265	0.05	-0.08	0.09	0.12	0.00788	0.95	0.16	0.02	0.91
1981	1732480	AA813332	DKFZP434N014	DKFZP434N014 protein	7.29	1.85	0.8	0.41	0.02	0.97	0.07	0.2	0.00583	0.05	0.16	0.00156	0.05	0.16	0.00286	0.04	-0.05	0.24	0.12	-0.05	0.68	0.22	0.06	0.77
1982	2070247	AA454088		Homo sapiens cDNA: FLJ21264 fis, clone COL01579	0.07	-0.03	0.72	0.07	-0.02	0.78	0.06	0.21	0.000105	0.05	0.18	0.000475	0.05	0.17	0.000208	0.04	-0.04	0.31	0.03	-0.00245	0.94	0.04	0.04	0.41
1983	64993	BF515855	ADAM12	a disintegrin and metalloproteinase domain 12 (meltrin alpha)	0.1	0.02	0.86	0.09	-0.00216	0.98	0.06	0.19	0.00189	0.05	0.17	0.00186	0.06	0.16	0.00607	0.05	-0.06	0.19	0.07	0.02	0.72	0.1	-0.06	0.56
1984	3526056	NM_003954	MAP3K14	mitogen-activated protein kinase kinase kinase 14	0.1	-0.03	0.75	0.08	0.03	0.76	0.05	0.16	0.000887	0.05	0.17	0.00144	0.06	0.2	0.000368	0.04	-0.07	0.12	0.05	0.02	0.68	0.08	-0.04	0.66
1985	2079441	AI034385		ESTs	0.87	0.19	0.82	0.23	-0.08	0.74	0.06	0.21	0.000227	0.05	0.21	0.000105	0.05	0.18	0.000232	0.05	-0.03	0.52	0.1	0.06	0.59	0.19	-0.01	0.94
1986	2452713	AW665556	RPL37A	ribosomal protein L37a	0.05	0.03	0.57	0.05	-0.03	0.49	0.04	0.23	8.09e-08	0.06	0.24	0.000132	0.06	0.19	0.000747	0.08	-0.07	0.41	0.04	0.03	0.49	0.04	-0.00555	0.89
1987	1922017	NM_015844	MBD1	methyl-CpG binding domain protein 1	0.09	0.04	0.62	0.11	-0.06	0.61	0.07	0.17	0.02	0.06	0.21	0.000132	0.04	0.08	0.08	0.05	0.02	0.74	0.07	-0.0052	0.94	0.08	-0.08	0.36
1988	3495811	AK027040	AIB3	nuclear receptor coactivator RAP250; peroxisome proliferator-activated receptor interacting protein; thyroid hormone receptor binding protein	0.11	0.06	0.6	0.11	0.03	0.78	0.06	0.2	0.00094	0.06	0.21	0.000894	0.06	0.08	0.2	0.08	0.00844	0.91	0.08	-0.06	0.43	0.09	-0.14	0.14
1989	1877032	AL570001	G6PD	glucose-6-phosphate dehydrogenase			1			1	0.06	0.25	8.27e-06	0.04	0.23	8.41e-08	0.04	0.07	0.11	0.04	0.01	0.74	0.11	0.06	0.58			1
1990	1222442	AW574934		ESTs, Weakly similar to TRHY_HUMAN TRICHOHYALI [H.sapiens]	0.13	-0.03	0.82	0.16	-0.09	0.58	0.07	0.29	2.63e-05	0.04	0.16	0.00013	0.05	0.06	0.15	0.05	-0.03	0.6	0.1	0.08	0.44	0.09	-0.05	0.55
1991	1712724	BE270216	A2LP	ataxin 2 related protein	0.06	0.07	0.27	0.05	0.09	0.06	0.05	0.33	5.37e-10	0.04	0.25	5.63e-09	0.04	0.11	0.02	0.04	-0.04	0.36	0.04	-0.05	0.18	0.04	-0.16	0.000222
1992	1967307	AU130970	CG005	hypothetical protein from BCRA2 region	0.13	0.09	0.48	0.11	0.07	0.48	0.07	0.05	0.43	0.06	0.19	0.00238	0.06	0.23	4.42e-05	0.04	-0.05	0.28	0.06	-0.05	0.44	0.14	0.05	0.7
1993	2446289	AK025306	CLK1	CDC-like kinase 1	0.22	0.02	0.91	0.11	-0.02	0.87	0.08	0.12	0.16	0.06	0.26	6.28e-05	0.06	0.25	0.000116	0.06	-0.06	0.31	0.1	-0.08	0.45	0.09	0.02	0.84
1994	4285457	M23234	ABCB4	ATP-binding cassette, sub-family B (MDR/TAP), member 4	2.6	0.18	0.94	0.24	0.05	0.85	0.08	0.11	0.17	0.07	0.19	0.00589	0.06	0.21	0.000237	0.05	0.03	0.6	0.12	0.00624	0.96	0.17	-0.16	0.34
1995	3596638	AL556879	RBM5	RNA binding motif protein 5	0.07	-0.00515	0.94	0.06	-0.00463	0.94	0.08	0.14	0.07	0.05	0.24	8.15e-06	0.06	0.24	2.62e-05	0.06	0.02	0.81	0.07	-0.000938	0.99	0.04	-0.03	0.54
1996	3245025	AF284423	TNRC4	trinucleotide repeat containing 4	0.34	0.11	0.74	0.18	-0.07	0.71	0.07	0.1	0.14	0.05	0.24	1.24e-06	0.04	0.16	0.000139	0.05	0.04	0.34	0.1	0.02	0.81	0.14	0.05	0.73
1997	2660470	AI741735	HSF4	heat shock transcription factor 4	0.31	0.00746	0.98	0.15	-0.07	0.63	0.07	0.21	0.00165	0.06	0.19	0.00224	0.04	0.26	9.44e-09	0.05	0.00758	0.87	0.1	-0.05	0.6	0.16	0.09	0.58
1998	2926251	NM_001270	CHD1	chromodomain helicase DNA binding protein 1	0.15	0.2	0.2	0.11	0.24	0.04	0.08	0.07	0.38	0.07	0.07	0.34	0.06	0.17	0.00357	0.07	-0.05	0.49	0.09	-0.08	0.37	0.11	0.07	0.5
[truncated: 375 more rows]
