# Supplementary material for: Breast cancer oestrogen independence mediated by BCAR1 or BCAR3 genes is transmitted through mechanisms distinct from the oestrogen receptor signalling pathway or the epidermal growth factor receptor signalling pathway
Source: Breast Cancer Res. 2004 Nov 16;7(1):R82–92. doi: 10.1186/bcr954 (PMC1064102; doi:10.1186/bcr954)
Supplement: Additional File 3 — An Excel file containing all data from the actual and virtual experiments meeting the selection criteria (see Fig. 1), Unigene cluster number, gene name and description, and cited literature data with regard to oestrogen-regulated gene expression in cell lines and associations with tumour phenotypes. Ordering is in accordance with the hierarchical clustering of all genes, using the columns depicted in Fig. 1. [file bcr954-S3.xls]

## Sheet: Sheet1
							Selected gene list ( at least once p<0.01 and |DE|>1.60										References
							Datapoints of combined dye-swapped experiments only included when:										a = Lobenhofer et al., 2002
								p<=0.05 OR									b = Soulez and Parker, 2001
								10Log(Error)<0.1761 OR									c =Charpentier et al., 2000
								Abs(10Log(Ratio)) > 1.5* (10Log(Error))									d = Hayashi et al., 2003
							Av = average 10Log(Ratio) of actual and virtual experiments										f = Gruvberger et al., 2001
																	g = Van 't Veer et al., 2002
																	h = Cunliffe et al, 2003 (|DE}>1.6 within 8hr)
						Actual Exp	Actual Exp	Actual Exp	Actual Exp	Actual Exp	Actual Exp	Virtual Exp	Average of Actual and Virtual Exp	Average of Two Virtual Exp	Average of Actual and Virtual Exp
																	(- = downregulated)	Ref g	Ref g	Ref f	Ref g
Order	ID	Accession #	UCN160	Gene	Title	BCAR3E6hr/BCAR3	ZRE6hr/ZR	ZREc/ZR	ZREc/BCAR3	ZREc/BCAR1	ZREc/EGF	EGF/ZR	BCAR3/ZR Av	BCAR1/ZR Av	BCAR3/BCAR1 Av		Cell line data	TableS2_231prognosis_reporters_correlation	TableS3_2460ER_reporters_correlation	Gruvberger ER status	TableS4_430Brca1_reporters_correlation
1	1686585	AU132011	Hs.380833	IGFBP5	insulin-like growth factor binding protein 5	0.03	-0.09	-0.69	-0.26	-0.63	0.87	-1.56	-0.44	-0.06	-0.38			-0.31
2	2212182	BE440002	Hs.380833	IGFBP5	insulin-like growth factor binding protein 5	0.01	-0.03	-0.69	-0.25	-0.58	0.8	-1.49	-0.38	-0.04	-0.34			-0.36
3	3948420	AL551703	Hs.75736	APOD	apolipoprotein D	-0.03	-0.09	-0.89	-0.76	-0.53	0.18	-1.07	0.01	-0.385	0.265					1
4	1869110	AL540876	Hs.75693	PRCP	prolylcarboxypeptidase (angiotensinase C)	-0.04	-0.06	-0.68	-0.37	-0.32	0.28	-0.96	-0.28	-0.33	0.05
5	1402273	NM_012319	Hs.79136	LIV-1	LIV-1 protein, estrogen regulated	0.04	0.07	-0.26	0.03	-0.08	1.04	-1.3	-0.205	-0.115	-0.09				0.66
6	2613155	AI888631	Hs.155956	NAT1	N-acetyltransferase 1 (arylamine N-acetyltransferase)	0.05	0.02	-0.16	0.08	0.02	1.02	-1.18	-0.17	-0.135	-0.035				0.6
7	2285502	NM_006159	Hs.79389	NELL2	NEL-like 2 (chicken)			-0.3	-0.01	-0.16	0.53	-0.83	-0.235	-0.105	-0.13				0.31
8	86365	AV658656	Hs.2	NAT2	N-acetyltransferase 2 (arylamine N-acetyltransferase)	0.06	0.04	-0.14	0.09	0.03	0.71	-0.85	-0.215	-0.165	-0.05
9	2527665	BF669778	Hs.365706	MGP	matrix Gla protein	0.03	0.07	-0.11	-0.27	0.21	0.61	-0.72	0.165	-0.315	0.48		h
10	1481225	AL135243	Hs.324470	ADD3	adducin 3 (gamma)	0.07	0.12	0.01	-0.12	-0.05	0.76	-0.75	0.145	0.075	0.07
11	2832314	AW007619	Hs.198281	PKM2	pyruvate kinase, muscle	-0.04	0.07						0.14	-0.6	0.255
12	1740874	NM_000877	Hs.82112	IL1R1	interleukin 1 receptor, type I	-0.24	-0.32	-0.47	-0.38	-0.79	-0.19	-0.28	0.005	0.34	-0.425
13	167371	AF349679	Hs.69771	BF	B-factor, properdin		0.06	-0.11	0.23	0.35	0.14	-0.25	-0.31	-0.46	0.12				0.41
14	2438496	BG196295	Hs.396782	P2RY10	purinergic receptor P2Y, G-protein coupled, 10	0.00351	0.13	-0.56	-0.17	-0.05	-0.04	-0.52	-0.36	-0.415	0.055				-0.36		0.35
15	4107476	NM_001073	Hs.339811	UGT2B11	UDP glycosyltransferase 2 family, polypeptide B11	0.1	0.17	-0.41	-0.11	-0.05	0.19	-0.6	-0.24	-0.305	0.065
16	1601323	NM_003358	Hs.432605	UGCG	UDP-glucose ceramide glucosyltransferase	0.13	0.11	-0.35	-0.2	-0.08	0.11	-0.46	-0.195	-0.25	0.055		b		0.61
17	1633719	BF689099	Hs.10319	UGT2B7	UDP glycosyltransferase 2 family, polypeptide B7		0.24	-0.3	-0.13	-0.03	0.15	-0.45	-0.15	-0.24	0.09
18	2172334	NM_002184	Hs.82065	IL6ST	interleukin 6 signal transducer (gp130, oncostatin M receptor)	0.3	0.37	-0.35	-0.18	-0.00573	0.21	-0.56	-0.155	-0.322135	0.167135				0.54
19	2555590	BG387620	Hs.1334	MYB	v-myb myeloblastosis viral oncogene homolog (avian)	0.3	0.4	-0.22	-0.04	0.08	0.35	-0.57	-0.165	-0.295	0.13		abh		0.65
20	1383545	AA477295	Hs.349506	PC4	activated RNA polymerase II transcription cofactor 4	0.52	0.35	-0.33	-0.07	-0.00356	0.04	-0.37	-0.205	-0.31322	0.10822
21	1297321	NM_003046	Hs.153985	SLC7A2	solute carrier family 7 (cationic amino acid transporter, y+ system), member 2	0.27	0.27	-0.15	0.09	0.14	0.36	-0.51	-0.25	-0.25	0
22	3271478	NM_000633	Hs.79241	BCL2	B-cell CLL/lymphoma 2	0.18	0.24	-0.08	0.1	0.17	0.49	-0.57	-0.195	-0.22	0.025				0.62
23	2371385	NM_000624	Hs.76353	SERPINA5	serine (or cysteine) proteinase inhibitor, clade A (alpha-1 antiproteinase, antitrypsin), member 5	0.16	0.25	0.28	0.54	0.65	0.91	-0.63	-0.28	-0.36	0.08		b		0.41
24	2499851	NM_004759	Hs.75074	MAPKAPK2	mitogen-activated protein kinase-activated protein kinase 2	0.25	0.21	0.07	0.31	0.37	0.56	-0.49	-0.23	-0.29	0.06
25	522991	AW594484	Hs.88417	MGC26847	hypothetical protein MGC26847		0.12	0.18	0.37	0.47	0.54	-0.36	-0.185	-0.285	0.1				0.71
26	293495	BF339409	Hs.234726	SERPINA3	serine (or cysteine) proteinase inhibitor, clade A (alpha-1 antiproteinase, antitrypsin), member 3	0.13	0.18	0.19	0.23	0.33	0.69	-0.5	-0.005	-0.125	0.08		ah		0.35
27	2816379	NM_024626	Hs.36563	FLJ22418	hypothetical protein FLJ22418	-0.18	-0.12	-0.56	-0.35	-0.41	0.24	-0.8	-0.21	-0.16	-0.05
28	2372275	NM_012342	Hs.78776	NMA	putative transmembrane protein	-0.12	-0.14	-0.6	-0.64	-0.49	0.2	-0.8	0.02	-0.11	0.17		-b
29	551403	NM_001647	Hs.75736	APOD	apolipoprotein D	-0.04	-0.04	-0.54	-0.45	-0.31	0.1	-0.64	-0.015	-0.285	0.18					1
30	1922084	AK023649	Hs.10706	EPLIN	epithelial protein lost in neoplasm beta	-0.15	-0.19	-0.66	-0.61	-0.64	-0.33	-0.33	0.02	0	-0.03
31	1793853	AI050952	Hs.10247	ALCAM	activated leukocyte cell adhesion molecule	-0.06	-0.08	-0.61	-0.5	-0.53	-0.17	-0.44	-0.07	-0.09	0.02		-b		0.39
32	1396740	NM_006195	Hs.294101	PBX3	pre-B-cell leukemia transcription factor 3	-0.06	-0.07	-0.48	-0.34	-0.35	-0.04	-0.44	-0.15	-0.105	-0.045
33	3214670	NM_002999	Hs.252189	SDC4	syndecan 4 (amphiglycan, ryudocan)	0.03	-0.00979	-0.46	-0.34	-0.28	-0.08	-0.38	-0.025	-0.17955	0.03455				0.34
34	1712888	BE390022	Hs.12017	NEDD4L	neural precursor cell expressed, developmentally down-regulated 4-like	-0.08	-0.12	-0.43	-0.22	-0.43	-0.11	-0.32	-0.21	0.005	-0.215				0.51
35	1435811	BF348345	Hs.18272	SLC38A1	solute carrier family 38, member 1	0.05	0.13	-0.54	-0.45	-0.49	-0.1	-0.44	0.015	0.005	-0.08
36	2132634	AI858402	Hs.17144	SDR1	short-chain dehydrogenase/reductase 1	-0.12	-0.14	-0.29	-0.15	-0.2	0.12	-0.41	-0.13	-0.1	-0.03
37	3935034	BE251797	Hs.848	FKBP4	FK506 binding protein 4, 59kDa	-0.07	-0.09	-0.22	-0.06	-0.19	0.33	-0.55	-0.14	-0.065	-0.075
38	2383830	NM_000928	Hs.992	PLA2G1B	phospholipase A2, group IB (pancreas)	-0.02	-0.14	-0.36	-0.34	-0.38	0.26	-0.62	0.02	0.01	-0.01
39	3511355	BF669160	Hs.406511	RPLP0	ribosomal protein, large, P0	-0.1	-0.11	-0.27	-0.31	-0.19	0.34	-0.61	0.01	-0.09	0.14
40	2185537	BF308051	Hs.153612	ABCF2	ATP-binding cassette, sub-family F (GCN20), member 2	0.02	-0.03	-0.34	-0.3	-0.26	0.23	-0.57	-0.01	-0.068615	0.018615
41	2132508	BG282851	Hs.405042	RPL12	ribosomal protein L12	-0.13	-0.09	-0.32	-0.22	-0.11	0.19	-0.51	-0.06	-0.22	0.16
42	640600	BF685834	Hs.389933	RPS4X	ribosomal protein S4, X-linked	-0.1	-0.03	-0.35	-0.3	-0.12	0.23	-0.58	0.02	-0.23	0.2			0.31
43	2824181	BG248479	Hs.389335	RPL13A	ribosomal protein L13a	-0.08	-0.04	-0.34	-0.28	-0.14	0.25	-0.59	0.005	-0.2	0.145
44	3027978	AI589003	Hs.401448	TPT1	tumor protein, translationally-controlled 1	-0.1	-0.05	-0.37	-0.29	-0.18	0.21	-0.58	0.06	-0.18	0.16
45	630625	BG178183	Hs.13046	TXNRD1	thioredoxin reductase 1	-0.05	0.03	-0.39	-0.32	-0.2	0.14	-0.53	0.015	-0.145	0.09
46	1656490	X81001	Hs.69707	HCGII-7	HCGII-7 protein	-0.12	-0.06	-0.26	-0.19	-0.06	0.35	-0.61	-0.005	-0.195	0.12
47	2579602	AV742224	Hs.99858	RPL7A	ribosomal protein L7a	-0.05	-0.05	-0.23	-0.23	-0.04	0.32	-0.55	-0.00101	-0.18601	0.185
48	143987	BG686358	Hs.181357	LAMR1	laminin receptor 1 (ribosomal protein SA, 67kDa)	-0.09	-0.07	-0.16	-0.15	-0.06	0.4	-0.56	0.01	-0.105	0.105
49	440017	BF445491	Hs.47668	MDS006	x 006 protein	-0.05	-0.07	-0.38	-0.34	-0.28	0.12	-0.5	0.04	-0.1	0.1
50	3332106	NM_021104	Hs.356795	RPL41	ribosomal protein L41	-0.14	-0.08	-0.31	-0.34	-0.21	0.15	-0.46	0.05	-0.085	0.165
51	3333715	AI308071	Hs.6820	CFP1	cyclin fold protein 1	-0.03	-0.1	-0.38	-0.3	-0.27	0.03	-0.41	0.055	-0.085	0.06
52	128997	BF691720	Hs.426977	RPL19	ribosomal protein L19	-0.08	-0.02	-0.3	-0.26	-0.18	0.24	-0.54	-0.005	-0.12	0.075
53	2648612	BG679212	Hs.412900	RPL10	ribosomal protein L10	-0.06	-0.04	-0.29	-0.36	-0.17	0.21	-0.5	0.015	-0.105	0.19
54	1265633	AF001550					-0.05	-0.24	-0.28	-0.16	0.28	-0.52	-0.005	-0.11	0.145
55	3734094	BG613388	Hs.388664	RPL11	ribosomal protein L11	-0.11	-0.08	-0.32	-0.33	-0.17	0.12	-0.44	0.015	-0.155	0.18
56	1319021	BG248910	Hs.431584	RPS14	ribosomal protein S14	-0.09	-0.05	-0.29	-0.26	-0.13	0.19	-0.48	0.015129	-0.159871	0.145				0.32
57	337500	BG437683	Hs.119598	RPL3	ribosomal protein L3	-0.07	-0.04	-0.23	-0.26	-0.06	0.24	-0.47	-0.005	-0.175	0.2
58	2132237	BE314963	Hs.77039	RPS3A	ribosomal protein S3A	-0.1	-0.06	-0.25	-0.25	-0.15	0.2	-0.45	0.01	-0.115	0.125
59	664060	AU131018	Hs.75187	TOMM20-PENDING	translocase of outer mitochondrial membrane 20 (yeast) homolog	0.00761	-0.01	-0.34	-0.3	-0.11	0.06	-0.4	0	-0.225	0.185
60	4373333	BG483739	Hs.367720	H3F3A	H3 histone, family 3A	-0.02	0.01	-0.26	-0.18	-0.05	0.15	-0.41	0.0399796	-0.16002	0.12
61	1987738	BF795455	Hs.180911	RPS4Y	ribosomal protein S4, Y-linked	-0.07	0.01	-0.2	-0.15	0.01	0.17	-0.37	0.01	-0.21	0.17
62	3086833	BG476131	Hs.416495	C1orf8	chromosome 1 open reading frame 8	-0.02	0.04	-0.36	-0.29	-0.25	0.06	-0.42	0.015	-0.095	0.04
63	2832628	AA807633	Hs.77054	BTG1	B-cell translocation gene 1, anti-proliferative		0.03	-0.34	-0.32	-0.2	0.02	-0.36	0.04	-0.085	0.105
64	2730250	AU160779	Hs.183704	UBC	ubiquitin C	-0.01	0.08	-0.31	-0.33	-0.23	0.16	-0.47	0	-0.055	0.075
65	3137251	BG546472	Hs.356190	UBB	ubiquitin B	-0.04	-0.01	-0.25	-0.28	-0.23	0.19	-0.44	0.01	-0.02	0.06
66	1899625	AU125944	Hs.433496	G3BP2	Ras-GTPase activating protein SH3 domain-binding protein 2	0.00457	0.05	-0.2	-0.25	-0.22		-0.42	0.015	0.06	0.005
67	1905794	AI633537	Hs.18686	MTVR1	Mouse Mammary Turmor Virus Receptor homolog 1	-0.07	-0.004	-0.2	-0.37	-0.07	0.19	-0.39	0.16	-0.125	0.285
68	118501	BG504802	Hs.180414	HSPA8	heat shock 70kDa protein 8	0.12	0.14	-0.26	-0.2	-0.16	0.14	-0.4	0.055	-0.075	0.07		h
69	2992044	AI695863	Hs.90336	ATP6V1G1	ATPase, H+ transporting, lysosomal 13kDa, V1 subunit G isoform 1	-0.08	0.08	-0.22	-0.18	-0.07	0.1	-0.32	0.08	-0.095	0.135
70	2657680	BG207354	Hs.80962	NTS	neurotensin	-0.02	0.12	-0.22	-0.18	-0.12	0.11	-0.33	0.14	-0.055	0.155
71	1988412	AL555767	Hs.166096	ELF3	E74-like factor 3 (ets domain transcription factor, epithelial-specific )	-0.18	-0.2	-0.43	-0.33	-0.4	-0.19	-0.24	-0.005	-0.066905	-0.038095		-a
72	2952693	AI193238	Hs.138380	SLAC2-B	SLAC2-B	-0.14	-0.14	-0.32	-0.17	-0.09	0.05	-0.37	0.07685	-0.17815	0.105
73	1478890	BE262782	Hs.26670	MGC17330	hypothetical protein MGC17330	-0.09	-0.15	-0.33	-0.3	-0.25	0.04	-0.37	-0.01	-0.08	0.04
74	2739522	BF509911	Hs.50794	DKFZp451G182	hypothetical protein DKFZp451G182	-0.11	-0.1	-0.3	-0.33	-0.2	0.09	-0.39	0.02	-0.115	0.165				0.41
75	1922164	AL576523	Hs.79069	CCNG2	cyclin G2	-0.13	-0.11	-0.42	-0.35	-0.35	-0.08	-0.34	0.037585	-0.037415	0.005
76	44250	AW963691	Hs.149923	XBP1	X-box binding protein 1	-0.11	-0.12	-0.31	-0.24	-0.23	-0.03	-0.28	0.02	-0.035	-0.015		h		0.67
77	2689016	AB006624	Hs.14912	KIAA0286	KIAA0286 protein	0.1	0.13	-0.25	-0.14	-0.17	0.33	-0.58	0.015	-0.04	-0.055
78	2581075	BE878950	Hs.100221	NR1H2	nuclear receptor subfamily 1, group H, member 2	-0.00086	0.05	-0.07	0.08	0.03	0.46	-0.53	0.085	-0.0399633	-0.0250367
79	2359622	AB044807	Hs.321197	INADL	InaD-like protein	0.09	0.04	-0.4	-0.13	-0.17	-0.09	-0.31	-0.28	-0.23	-0.05
80	2279991	AK022997	Hs.22545	FLJ12935			-0.04	-0.37	-0.11	-0.16	-0.0043	-0.3657	-0.225	-0.16	-0.065				0.35
81	3199392	AW006970	Hs.95243	TCEAL1	transcription elongation factor A (SII)-like 1	-0.13	-0.04	-0.25	-0.1	-0.11	0.06	-0.31	-0.165	-0.175	0.01				0.63
82	1857652	AI972955	Hs.112259	TRGV9	T cell receptor gamma variable 9			-0.29	-0.06	-0.19	0.05	-0.34	-0.19	-0.1	-0.13
83	547319	AU132321	Hs.203862	GNAI1	guanine nucleotide binding protein (G protein), alpha inhibiting activity polypeptide 1	0.00819	0.00485	-0.25	-0.09	-0.16	0.12	-0.37	-0.15	-0.075	-0.075
84	863708	AK025084	Hs.110826	TNRC9	trinucleotide repeat containing 9	-0.03	0.04	-0.23	-0.00241	-0.12	0.06	-0.29	-0.158795	-0.07	-0.088795				0.33		-0.35
85	3597760	AF068920	Hs.104315	SHOC2	soc-2 suppressor of clear homolog (C. elegans)	0.09	0.08	-0.31	-0.15	-0.1	0.000478	-0.310478	-0.15	-0.185	0.035
86	5183574	AI582184	Hs.252189	SDC4	syndecan 4 (amphiglycan, ryudocan)	0.02	0.05	-0.41	-0.23	-0.22	-0.08	-0.33	-0.145	-0.13	-0.015				0.34
87	115889	AW467396	Hs.99908	NCOA4	nuclear receptor coactivator 4	-0.03	0.03	-0.32	-0.2	-0.24	0.03	-0.35	-0.095	-0.065	-0.03
88	2132466	W02972	Hs.356786	GNAQ	guanine nucleotide binding protein (G protein), q polypeptide	0.05	0.05	-0.35	-0.22	-0.22	-0.09	-0.26	-0.105	-0.095	-0.01
89	1998510	NM_031453	Hs.103378	MGC11034	hypothetical protein MGC11034		-0.04	-0.26	-0.12	-0.12	-0.08	-0.18	-0.17	-0.168315	-0.001685
90	5033671	AV694764	Hs.177687	AKR1C4	aldo-keto reductase family 1, member C4 (chlordecone reductase; 3-alpha hydroxysteroid dehydrogenase, type I; dihydrodiol dehydrogenase 4)		-0.04	-0.25	-0.08	-0.01	-0.07	-0.18	-0.135	-0.13	-0.005
91	1995971	AW963244	Hs.247817	HIST1H2BK	histone 1, H2bk		-0.05	-0.2	-0.1	-0.09	0.01	-0.21	-0.08	-0.13	0.05
92	967611	AL547658	Hs.180107	POLB	polymerase (DNA directed), beta	-0.07	-0.09	-0.19	-0.09	-0.15	0.05	-0.24	-0.115	-0.05	-0.065
93	3249851	AW960791	Hs.34073	PCDH7	BH-protocadherin (brain-heart)		0.05	-0.17	0.07	-0.07	-0.03	-0.14	-0.22	-0.06	-0.16
94	1924493	N92498	Hs.326248	PDCD4	programmed cell death 4 (neoplastic transformation inhibitor)	0.06	-0.02	-0.19	-0.07	-0.02	0.23	-0.42	-0.13	-0.18	0.05				0.48
95	2763532	BE304907	Hs.256184	EEF1G	eukaryotic translation elongation factor 1 gamma	-0.1	-0.06	-0.2	-0.25	-0.09	0.19	-0.39	-0.065	-0.16	0.145
96	1418741	NM_005308	Hs.211569	GPRK5	G protein-coupled receptor kinase 5	-0.06	0.02	-0.18	-0.15	-0.03	0.28	-0.46	-0.015	-0.13	0.085
97	2189593	NM_000348	Hs.1989	SRD5A2	steroid-5-alpha-reductase, alpha polypeptide 2 (3-oxo-5 alpha-steroid delta 4-dehydrogenase alpha 2)	0.05	0.03	-0.13	-0.02	-0.02	0.32	-0.45	-0.04	-0.135	-0.015
98	2612515	BE797921	Hs.93597	CDK5R1	cyclin-dependent kinase 5, regulatory subunit 1 (p35)	-0.06	0.01	-0.08	-0.16	0.18	0.39	-0.47	-0.03767	-0.124075	0.166405
99	1808121	AI683001	Hs.104696	KIAA1324	KIAA1324 protein	0.000229	0.02	-0.12	-0.05	0.04	0.25	-0.37	-0.005	-0.205	0.13			0.32	0.5
100	1567995	BG106467	Hs.264	DXS1283E	GS2 gene	-0.05	-0.00144	-0.16	-0.11	0.00596	0.21	-0.37	-0.005	-0.14798	0.09298
101	3979063	BG611395	Hs.433222	NPC2	Niemann-Pick disease, type C2	-0.02	0.04	-0.12	-0.06	0.00317	0.24	-0.36	-0.01	-0.116585	0.046585
102	1854220	NM_002826	Hs.77266	QSCN6	quiescin Q6	-0.05	-0.15	-0.22	-0.15	-0.15	0.23	-0.45	0	-0.07256	0.00256		-d		0.34
103	2148583	AA419238	Hs.171495	RARB	retinoic acid receptor, beta	-0.17	-0.13	-0.18	-0.3	-0.11	0.22	-0.4	0.01	-0.055	0.185
104	2061119	AU145072	Hs.75309	EEF2	eukaryotic translation elongation factor 2	-0.13	-0.1	-0.21	-0.15	-0.09	0.17	-0.38	0.035	-0.12	0.095				0.35
105	3034694	AL527028	Hs.407372	SLC25A6	solute carrier family 25 (mitochondrial carrier; adenine nucleotide translocator), member 6	-0.06	-0.08	-0.16	-0.1	-0.00494	0.24	-0.4	0.01	-0.16253	0.11253
106	143130	AA593872	Hs.414990	RPS3	ribosomal protein S3	-0.09	-0.08	-0.19	-0.2	-0.1	0.15	-0.34	-0.035	-0.125	0.1
107	2739076	AV764335	Hs.8102	RPS20	ribosomal protein S20	-0.08	-0.09	-0.18	-0.22	-0.07	0.18	-0.36	0.005	-0.125	0.17
108	1663283	BE702316	Hs.380076	EIF4B	eukaryotic translation initiation factor 4B	-0.03	-0.05	-0.16	-0.08	-0.05	0.2	-0.36	0.01	-0.13	0.06
109	2046652	AA127145	Hs.426460	RPL9	ribosomal protein L9	-0.16	-0.09	-0.15	-0.09	-0.00208	0.18	-0.33	0.065	-0.15396	0.15896
110	4663667	AW973154	Hs.184014	RPL31	ribosomal protein L31	-0.13	-0.07	-0.2	-0.17	-0.06	0.11	-0.31	0.05	-0.15	0.17
111	2469891	BG285655	Hs.433406	RPS15A	ribosomal protein S15a	-0.12	-0.07	-0.19	-0.11	-0.06	0.15	-0.34	0.085	-0.115	0.12
112	2058620	AI309555	Hs.64322	SIPL	SIPL protein	-0.11	-0.09	-0.2	-0.08	-0.1	0.12	-0.32	-0.05	-0.075	0.025
113	1686591	BE294098	Hs.76228	OS-9	amplified in osteosarcoma	-0.04	-0.04	-0.19	-0.18	-0.13	0.13	-0.32	-0.015	-0.08	0.055
114	2883195	BG031959	Hs.5662	GNB2L1	guanine nucleotide binding protein (G protein), beta polypeptide 2-like 1	-0.03	-0.03	-0.17	-0.18	-0.07	0.19	-0.36	0.005	-0.08	0.095
115	27775	BE878314	Hs.418650	FTH1	ferritin, heavy polypeptide 1	-0.04	-0.02	-0.19	-0.13	-0.1	0.15	-0.34	0	-0.08	0.02				-0.42
116	1685528	AU127127	Hs.878	SORD	sorbitol dehydrogenase	-0.04	-0.06	-0.14	-0.11	-0.04	0.22	-0.36	0.018715	-0.081285	0.07				0.49		-0.42
117	2791515	D52096	Hs.356317	RPS21	ribosomal protein S21	-0.11	-0.07	-0.17	-0.2	-0.06	0.13	-0.3	-0.005	-0.115	0.14
118	2671860	BF978116	Hs.48855	FLJ10468	hypothetical protein FLJ10468	-0.1	-0.05	-0.14	-0.16	-0.04	0.16	-0.3	-0.014975	-0.094975	0.1				-0.53
119	2515012	BE799139	Hs.178728	MBD3	methyl-CpG binding domain protein 3	-0.09	-0.005	-0.12	-0.15	-0.00764	0.17	-0.29	-0.018895	-0.110075	0.12118
120	5154122	AV716792	Hs.77385	MYL6	myosin, light polypeptide 6, alkali, smooth muscle and non-muscle	-0.1	-0.06	-0.14	-0.21	-0.14	0.2	-0.34	0.05	-0.025	0.075
121	1810945	AL519821	Hs.151536	RAB13	RAB13, member RAS oncogene family	-0.05	-0.00756	-0.12	-0.19	-0.08	0.2	-0.32	0.04	-0.05	0.09
122	2445126	BG697981	Hs.26403	GSTZ1	glutathione transferase zeta 1 (maleylacetoacetate isomerase)	-0.03	0.04	-0.12	-0.1	-0.11	0.24	-0.36	0	-0.016615	-0.003385				0.45
123	2503017	BG719002	Hs.8262	LAMP2	lysosomal-associated membrane protein 2	0.04	0.06	-0.08	0.02	0.02	0.3	-0.38	-0.02	-0.025	0.005				-0.41
124	33091	BF512252	Hs.74497	NSEP1	nuclease sensitive element binding protein 1	-0.07	-0.08	-0.07	-0.1	-0.08	0.26	-0.33	0.005	-0.03	0.065
125	2378569	BE887942	Hs.74564	SSR2	signal sequence receptor, beta (translocon-associated protein beta)	-0.05	-0.03	-0.05	-0.07	0.05	0.27	-0.32	0.005	-0.095	0.12
126	1920215	AF257175	Hs.15250	PECI	peroxisomal D3,D2-enoyl-CoA isomerase	-0.07	-0.04	-0.04	0.00636	-0.01	0.28	-0.32	0.0184	-0.05478	0.02682			0.37	0.43
127	2232471	BF110899	Hs.82071	CITED2	Cbp/p300-interacting transactivator, with Glu/Asp-rich carboxy-terminal domain, 2	-0.00827	-0.06	0.00684	0.02	0.06	0.3	-0.29316	0.05158	-0.04158	0.08
128	1658320	BG686397	Hs.119403	HEXA	hexosaminidase A (alpha polypeptide)	-0.05	-0.04	-0.08	-0.05	-0.13	0.25	-0.33	-0.02	0.04	-0.09
129	1845046	BG256240	Hs.399713	EFNA1	ephrin-A1	-0.11	-0.14	-0.21	-0.12	-0.04	-0.05	-0.16	-0.02	-0.18	0.07
130	3230705	BG499021	Hs.184297	TOX	thymus high mobility group box protein TOX	-0.18	-0.15	-0.21	-0.15	-0.13	0.09	-0.3	0.075	-0.055	0.07
131	2585535	AA253408	Hs.156276	KIAA0783	KIAA0783 gene product	-0.16	-0.21	-0.23	-0.2	-0.19	-0.00354	-0.22646	0.01	-0.095	0.075
132	2922438	AI554017	Hs.114062	PTPLA	protein tyrosine phosphatase-like (proline instead of catalytic arginine), member a	-0.15	-0.15	-0.22	-0.17	-0.1	0.04	-0.26	0.026675	-0.133325	0.11
133	2610088	AA133124	Hs.274350	BAF53A	BAF53	-0.18	-0.14	-0.18	-0.21	-0.06	0.11	-0.29	0.01	-0.13	0.17				-0.33
134	2011270	AI201027	Hs.24976	ART3	ADP-ribosyltransferase 3	-0.07	-0.14	-0.21	-0.15	-0.18	0.06	-0.27	0.02	-0.07	0.03				-0.43		0.48
135	2469171	AW449258	Hs.42502			-0.15	-0.13	-0.2	-0.2	-0.11	0.09	-0.29	0.03	-0.105	0.15
136	1664327	AA460239	Hs.12680			-0.15	-0.13	-0.19	-0.16	-0.11	0.08	-0.27	0.04	-0.09	0.1
137	2884768	NM_001244	Hs.1313	TNFSF8	tumor necrosis factor (ligand) superfamily, member 8	-0.17	-0.09	-0.19	-0.16	-0.09	0.1	-0.29	0.03	-0.095	0.095
138	1384655	BG151515	Hs.109727	MAP3K7IP2	mitogen-activated protein kinase kinase kinase 7 interacting protein 2	-0.12	-0.13	-0.21	-0.2	-0.16	0.00846	-0.21846	0.015	-0.08	0.085
139	2155690	AV726478	Hs.423737			-0.17	-0.15	-0.19	-0.11	-0.07	0.06	-0.25	0.05	-0.12	0.09
140	2350560	AW001886	Hs.237146	RINZF	zinc finger protein RINZF	-0.14	-0.14	-0.18	-0.1	-0.07	0.07	-0.25	0.065	-0.085	0.07
141	2353864	AA992143	Hs.119699	FLJ12969	hypothetical protein FLJ12969	-0.18	-0.14	-0.18	-0.12	-0.11	0.03	-0.21	0.055	-0.095	0.09
142	552800	AI468106	Hs.321707	TSGA	zinc finger protein	-0.13	-0.09	-0.19	-0.11	-0.11	0.04	-0.23	0	-0.105	0.025
143	1719670	NM_031862	Hs.277721	M17S2	membrane component, chromosome 17, surface marker 2 (ovarian carcinoma antigen CA125)	-0.13	-0.07	-0.2	-0.14	-0.13	0.05	-0.25	0.02	-0.11	0.07				0.46
144	1382505	AA565952	Hs.44198	IPLA2(GAMMA)	intracellular membrane-associated calcium-independent phospholipase A2 gamma	-0.18	-0.11	-0.17	-0.14	-0.08	0.09	-0.26	0.02	-0.115	0.105
145	2763794	AI689610	Hs.422118	EEF1A1	eukaryotic translation elongation factor 1 alpha 1	-0.17	-0.1	-0.16	-0.11	-0.08	0.06	-0.22	0.015	-0.12	0.085
146	1900961	BF574758	Hs.85050	PLN	phospholamban	-0.17	-0.21	-0.17	-0.15	-0.1	0.03	-0.2	0	-0.12	0.1
147	1430538	AW300687	Hs.78524	HTCD37	TcD37 homolog	-0.19	-0.19	-0.17	-0.14	-0.08	0.1	-0.27	0.03	-0.11	0.11
148	1526570	AA282067	Hs.88972			-0.18	-0.21	-0.15	-0.12	-0.09	0.09	-0.24	0.02	-0.125	0.115
149	3169854	AI926246	Hs.62187	PIGK	phosphatidylinositol glycan, class K	-0.17	-0.16	-0.17	-0.16	-0.1	0.07	-0.24	0.02	-0.115	0.125
150	1848288	AW271652	Hs.332649	OR2I6	olfactory receptor, family 2, subfamily I, member 6	-0.18	-0.16	-0.16	-0.12	-0.1	0.09	-0.25	0.024095	-0.090905	0.075
151	1712190	AI823779	Hs.173515	C20orf19	chromosome 20 open reading frame 19	-0.17	-0.14	-0.14	-0.13	-0.08	0.1	-0.24	0.000975	-0.114025	0.105
152	4192878	N62737	Hs.178121	KIAA0626	KIAA0626 gene product	-0.19	-0.2	-0.16	-0.15	-0.09	0.06	-0.22	0.03	-0.095	0.115
153	2349407	AI797434	Hs.52644	SCAP2	src family associated phosphoprotein 2	-0.2	-0.18	-0.17	-0.19	-0.14	0.05	-0.22	0.01	-0.07	0.1
154	3729130	AI935615	Hs.34665	MGC46341	hypothetical protein MGC46341	-0.17	-0.18	-0.14	-0.12	-0.09	0.08	-0.22	0.03	-0.085	0.095
155	2156762	AI583066	Hs.322710			-0.17	-0.17	-0.14	-0.13	-0.11	0.07	-0.21	0.025	-0.07	0.085
156	2451755	AA702016	Hs.407156			-0.17	-0.16	-0.14	-0.09	-0.06	0.07	-0.21	0.03	-0.1	0.08
157	2466947	AW451860	Hs.7337	FLJ10936	hypothetical protein FLJ10936	-0.16	-0.15	-0.14	-0.1	-0.05	0.09	-0.23	0.035	-0.09	0.085
158	2347842	AA902496	Hs.24994	C20orf9	chromosome 20 open reading frame 9	-0.18	-0.17	-0.13	-0.14	-0.11	0.1	-0.23	0.015	-0.04	0.065
159	2852248	N59792	Hs.322919			-0.19	-0.18	-0.11	-0.14	-0.11	0.1	-0.21	0.01	-0.05	0.09
160	2396483	AI699906	Hs.337078	HSA243666	NICE-5 protein	-0.17	-0.13	-0.15	-0.12	-0.08	0.07	-0.22	0.04	-0.075	0.085
161	2685936	BF477399	Hs.284294	WDR22	WD repeat domain 22	-0.16	-0.12	-0.13	-0.09	-0.04	0.08	-0.21	0.035	-0.1	0.095
162	1802325	T66813	Hs.12947			-0.16	-0.1	-0.14	-0.13	-0.02	0.08	-0.22	0.03	-0.095	0.115
163	3691493	AK024587	Hs.31082	FLJ10525	hypothetical protein FLJ10525	-0.16	-0.11	-0.13	-0.1	-0.06	0.09	-0.22	0.035	-0.09	0.095
164	2963439	AA773613	Hs.121678			-0.17	-0.13	-0.13	-0.13	-0.07	0.09	-0.22	0.02	-0.08	0.1
165	2496526	2496526				-0.15	-0.14	-0.12	-0.1	-0.07	0.09	-0.21	0.03	-0.075	0.085
166	2823853	AA565928	Hs.368944	DKFZp761K2222	hypothetical protein DKFZp761K2222	-0.14	-0.14	-0.11	-0.09	-0.07	0.1	-0.21	0.035	-0.055	0.07
167	2357233	AA971785	Hs.13759	RAB3IL1	RAB3A interacting protein (rabin3)-like 1	-0.15	-0.11	-0.12	-0.12	-0.09	0.09	-0.21	0.015	-0.06	0.075
168	3321366	AI767486	Hs.12509	LOC92973	hypothetical protein LOC92973	-0.16	-0.09	-0.12	-0.08	-0.05	0.09	-0.21	0.055	-0.055	0.07
169	1633286	AI784149	Hs.11881	TM4SF4	transmembrane 4 superfamily member 4	-0.17	-0.12	-0.12	-0.12	-0.06	0.11	-0.23	-0.004595	-0.149595	0.145
170	2276004	AI028101	Hs.30888	COX7A2L	cytochrome c oxidase subunit VIIa polypeptide 2 like	-0.16	-0.1	-0.05	-0.000872	0.03	0.2	-0.25	0.034564	-0.135	0.120436
171	2606240	AV763087	Hs.432922	TXN	thioredoxin	-0.11	-0.11	-0.07	-0.04	0.05	0.18	-0.25	0.04	-0.11	0.12				-0.31
172	4169601	BG830005	Hs.182825	RPL35	ribosomal protein L35	-0.09	-0.07	-0.02	-0.09	0.09	0.25	-0.27	-0.030965	-0.145965	0.185
173	2675473	NM_002585	Hs.155691	PBX1	pre-B-cell leukemia transcription factor 1	-0.02	-0.07	-0.23	-0.17	-0.17	-0.00662	-0.22338	-0.055	-0.055	-0.06
174	1929419	NM_013446	Hs.7838	MKRN1	makorin, ring finger protein, 1	-0.03	-0.06	-0.25	-0.27	-0.19	-0.000912	-0.249088	-0.010615	-0.060615	0.07
175	1841989	NM_005443	Hs.3833	PAPSS1	3'-phosphoadenosine 5'-phosphosulfate synthase 1	0.00518	-0.06	-0.2	-0.17	-0.13	0.05	-0.25	-0.015	-0.064717	0.019717				-0.41
176	2733928	BF309129	Hs.179735	ARHC	ras homolog gene family, member C		-0.08	-0.22	-0.2	-0.17	0.03	-0.25	0.011915	-0.073085	0.03				0.37
177	3723183	AI498573	Hs.406514			-0.11	-0.08	-0.23	-0.16	-0.15	0.00724	-0.23724	0.045	-0.075	0.05
178	1923117	AI336536	Hs.10018	LOC114926	hypothetical protein BC013035	-0.12	-0.06	-0.22	-0.17	-0.14	0.05	-0.27	0.055	-0.075	0.08
179	1987127	AW950669	Hs.100194	ALOX5AP	arachidonate 5-lipoxygenase-activating protein	-0.07	-0.04	-0.16	-0.12	-0.06	0.11	-0.27	0.03	-0.1	0.09
180	3139349	BG397760	Hs.406620	RPS10	ribosomal protein S10	-0.05	-0.02	-0.15	-0.2	-0.08	0.12	-0.27	-0.01	-0.08	0.12
181	4071763	AA932166	Hs.74637	TEGT	testis enhanced gene transcript (BAX inhibitor 1)	0.01	-0.00146	-0.18	-0.16	-0.13	0.06	-0.24	-0.005	-0.08	0.055				0.62		-0.44
182	2103752	BG740758	Hs.83834	CYB5	cytochrome b-5	-0.11	-0.04	-0.13	-0.07	-0.08	0.1	-0.23	0	-0.065	0.005				0.39
183	1486348	AV726230	Hs.169309	MOBP	myelin-associated oligodendrocyte basic protein	-0.09	-0.02	-0.14	-0.15	-0.06	0.07	-0.21	9.54098e-18	-0.075	0.085
184	2498216	NM_004362	Hs.86368	CLGN	calmegin	-0.06	-0.00617	-0.16	-0.16	-0.09	0.07	-0.23	0.045	-0.07	0.115				0.35
185	2190607	BG169494	Hs.334798	EEF1D	eukaryotic translation elongation factor 1 delta (guanine nucleotide exchange protein)	-0.11	-0.07	-0.16	-0.19	-0.14	0.12	-0.28	0.005	-0.02	0.055						0.47
186	354516	AL036958	Hs.75416	DAZAP2	DAZ associated protein 2	-0.01	-0.03	-0.16	-0.16	-0.1	0.1	-0.26	-0.01	-0.045	0.035
187	2734906	AA316067	Hs.177415	FAU	Finkel-Biskis-Reilly murine sarcoma virus (FBR-MuSV) ubiquitously expressed (fox derived); ribosomal protein S30	-0.11	-0.04	-0.16	-0.18	-0.14	0.09	-0.25	-0.01272	-0.03772	0.045
188	2061226	BG705963	Hs.180714	COX6A1	cytochrome c oxidase subunit VIa polypeptide 1	-0.06	-0.05	-0.14	-0.15	-0.11	0.12	-0.26	0.005	-0.045	0.06
189	2853091	AF029403	Hs.144877	CYP7B1	cytochrome P450, family 7, subfamily B, polypeptide 1	-0.1	-0.06	-0.17	-0.1	-0.12	0.08	-0.25	0.032325	-0.032675	-0.005
190	1811857	AI889004	Hs.12540	LYPLA1	lysophospholipase I	-0.13	-0.05	-0.19	-0.16	-0.17	0.04	-0.23	0.03	-0.04	0.04
191	2059153	BE614630	Hs.274424	NANS	N-acetylneuraminic acid synthase (sialic acid synthase)	-0.08	-0.04	-0.19	-0.23	-0.15	0.04	-0.23	0.015	-0.03	0.085
192	1317150	BE255189	Hs.4835	EIF3S8	eukaryotic translation initiation factor 3, subunit 8, 110kDa	-0.05	-0.02	-0.17	-0.14	-0.15	0.06	-0.23	0.02	-0.025	0.015
193	4824992	AI093004	Hs.74120	APM2	adipose specific 2	-0.1	-0.06	-0.15	-0.13	-0.15	0.08	-0.23	-0.015	-0.02	-0.015				0.48
194	2556746	AA886792	Hs.29724	FLJ13187	phafin 2	-0.14	-0.08	-0.16	-0.16	-0.15	0.06	-0.22	0.02	-0.035	0.055				0.44
195	618340	AI815139	Hs.22216	PPARAL	peroxisome proliferative activated receptor, alpha-like	-0.11	-0.08	-0.14	-0.11	-0.14	0.1	-0.24	0.01017	-0.02483	0.005
196	1997655	BE301214	Hs.25999	FLJ22195	hypothetical protein FLJ22195	-0.07	-0.08	-0.13	-0.11	-0.12	0.08	-0.21	0.00789	-0.00482	-0.00729
197	1574890	AI127167	Hs.7644	HIST1H1C	histone 1, H1c	-0.1	-0.03	-0.1	-0.01	-0.01	0.16	-0.26	-0.085	-0.065	-0.02
198	1646294	BC003070	Hs.169946	GATA3	GATA binding protein 3	0.00648	-0.05	-0.11	-0.06	-0.14	0.11	-0.22	-0.04	-0.01	-0.08				0.76		-0.43
199	2455947	AW163002	Hs.8372	UQCR	ubiquinol-cytochrome c reductase (6.4kD) subunit	-0.08	-0.03	-0.08	-0.11	-0.05	0.15	-0.23	-0.01507	-0.03507	0.05
200	1723971	BF725749	Hs.1432	PRKCSH	protein kinase C substrate 80K-H	0.00136	-0.01	-0.06	-0.12	-0.07	0.17	-0.23	-0.06	-0.01	0.01
201	1856587	BE872940	Hs.878	SORD	sorbitol dehydrogenase	-0.07	-0.06	-0.1	-0.1	-0.05	0.15	-0.25	-0.015	-0.075	0.06				0.49		-0.42
202	1751541	BE253911	Hs.134999	HIST1H2AM	histone 1, H2am	-0.08	-0.05	-0.09	-0.06	-0.02	0.17	-0.26	0.018685	-0.061315	0.05
203	1530218	AI885852	Hs.417332	HIST2H2AA	histone 2, H2aa	-0.08	-0.03	-0.07	-0.02	0.04	0.2	-0.27	0.005	-0.09	0.045
204	958633	AA972572	Hs.283674	HCBP6	hepatitis C virus core-binding protein 6	-0.06	-0.05	-0.08	-0.06	0.00805	0.14	-0.22	0.045	-0.079025	0.104025
205	2820337	BG251495	Hs.180610	SFPQ	splicing factor proline/glutamine rich (polypyrimidine tract binding protein associated)	0.02	0.000805	-0.11	-0.08	-0.08	0.14	-0.25	0.01	-0.03	0.01
206	3199352	AU126823	Hs.406504	TAGLN2	transgelin 2	-0.03	0.00627	-0.07	-0.1	0.04	0.16	-0.23	0.015	-0.07	0.115
207	812141	BG253285	Hs.180577	GRN	granulin	-0.06	-0.00178	-0.14	-0.06	-0.15	0.15	-0.29	-0.085	0.005	-0.09
208	2964940	BG706215	Hs.80423	PBP	prostatic binding protein	0.01	-0.00408	-0.18	-0.25	-0.19	0.12	-0.3	-0.032435	0.012565	0.025
209	3225977	BG422944	Hs.14376	ACTG1	actin, gamma 1	-0.0062	0.00517	-0.18	-0.24	-0.24	0.09	-0.27	-0.02	0.05	-0.01
210	2235118	AF052106	Hs.25999	FLJ22195	hypothetical protein FLJ22195	0.00068	-0.00381	-0.16	-0.19	-0.16	0.07	-0.23	-0.035	0.005	-0.01
211	1998336	AL545241	Hs.79222	GLB1	galactosidase, beta 1	-0.03	-0.00307	-0.18	-0.16	-0.19	0.03	-0.21	-0.02	0.01	-0.05
212	2806166	AL546380	Hs.297939	CTSB	cathepsin B	-0.00726	0.00882	-0.18	-0.17	-0.2	0.06	-0.24	0.00609	0.01609	-0.02
213	1811220	NM_001182	Hs.74294	ALDH7A1	aldehyde dehydrogenase 7 family, member A1	-0.03	-0.01	-0.16	-0.09	-0.18	0.06	-0.22	0	0.025	-0.095
214	1559836	AB046767	Hs.287362	TLE3	transducin-like enhancer of split 3 (E(sp1) homolog, Drosophila)	0.00288	0.00263	-0.12	-0.1	-0.16	0.09	-0.21	-0.045	0.04	-0.105
215	2642559	AA314429	Hs.434029	C1S	complement component 1, s subcomponent	-0.07	-0.04	-0.35	-0.37	-0.25	0.01	-0.36	0.015	-0.1	0.135				-0.31
216	1214494	AA857067	Hs.419463	RPL23A	ribosomal protein L23a	-0.06	-0.03	-0.31	-0.28	-0.22	0.03	-0.34	0.018335	-0.086665	0.075						-0.45
217	2132815	NM_000997	Hs.337445	RPL37	ribosomal protein L37	-0.13	-0.07	-0.29	-0.27	-0.17	0.05	-0.34	0.005285	-0.134715	0.12
218	2190664	AA243858	Hs.90419	KIAA0882	KIAA0882 protein	-0.15	-0.03	-0.26	-0.2	-0.12	0.09	-0.35	0.028165	-0.156835	0.125			0.33	0.75		-0.44
219	452536	AW327267	Hs.430207	RPL29	ribosomal protein L29	-0.07	-0.05	-0.23	-0.26	-0.14	0.11	-0.34	-0.005	-0.105	0.13
220	1684313	NM_002568	Hs.172182	PABPC1	poly(A) binding protein, cytoplasmic 1	0.03	-0.03	-0.26	-0.18	-0.16	0.07	-0.33	0.01	-0.105	0.035
221	4157922	BF338312	Hs.5308	UBA52	ubiquitin A-52 residue ribosomal protein fusion product 1	-0.09	-0.03	-0.24	-0.26	-0.15	0.07	-0.31	-0.00804	-0.08804	0.1
222	1306814	AV716652	Hs.539	RPS29	ribosomal protein S29	-0.11		-0.27	-0.18	-0.14	0.04	-0.31	0.035	-0.12	0.065
223	1733518	AA831266	Hs.29724	FLJ13187	phafin 2	-0.16	-0.05	-0.27	-0.25	-0.23	0.02	-0.29	0.04	-0.055	0.075				0.44
224	1994721	AY007110	Hs.285013	ANP32A	acidic (leucine-rich) nuclear phosphoprotein 32 family, member A		-0.02	-0.28	-0.25	-0.24	-0.00275	-0.27725	0.016925	-0.063075	0.05
225	1236655	AU126203	Hs.376844	HNRPA1	heterogeneous nuclear ribonucleoprotein A1	0.02	-0.03	-0.25	-0.29	-0.24	0.08	-0.33	-0.005	-0.025	0.06
226	2126289	D87440	Hs.83419	KIAA0252	KIAA0252 protein	0.000518	-0.02	-0.26	-0.17	-0.23	0.04	-0.3	0	-0.03	-0.06
227	557012	AL550163	Hs.75716	SERPINB2	serine (or cysteine) proteinase inhibitor, clade B (ovalbumin), member 2	-2		-0.22	-0.29	-0.22	0.09	-0.31	-0.02	-0.02	0.07
228	3444952	AF077226	Hs.14158	CPNE3	copine III	0.02	0.05	-0.25	-0.16	-0.15	0.07	-0.32	0.02	-0.07	0
229	2782593	BE799451	Hs.421608	EEF1B2	eukaryotic translation elongation factor 1 beta 2	-0.07	-0.01	-0.21	-0.18	-0.13	0.09	-0.3	0.035	-0.07	0.075
230	1753155	NM_004863	Hs.59403	SPTLC2	serine palmitoyltransferase, long chain base subunit 2	-0.11	-0.04	-0.35	-0.38	-0.33	-0.06	-0.29	-0.019195	-0.019195	0.03
231	3068935	AI694583	Hs.264431			0.02	-0.00655	-0.35	-0.29	-0.34	-0.11	-0.24	0.005	-0.01	-0.045
232	1433573	AW102850	Hs.153177	RPS28	ribosomal protein S28	-0.06	0.02	-0.34	-0.39	-0.29	-0.02	-0.32	-0.02656	-0.04656	0.07
233	2174666	NM_002199	Hs.83795	IRF2	interferon regulatory factor 2	-0.03	0.00305	-0.33	-0.24	-0.22	-0.03	-0.3	-0.01	-0.075	-0.025
234	1932086	AL531770	Hs.13751	GRP58	glucose regulated protein, 58kDa	0.01	0.01	-0.32	-0.31	-0.3	-0.01	-0.31	0.02	-0.02	0.03
235	2927985	NM_006699	Hs.367638	MAN1A2	mannosidase, alpha, class 1A, member 2		0.02	-0.36	-0.27	-0.27	-0.07	-0.29	0.025	-0.04	-0.025
236	3096030	NM_021999	Hs.239625	ITM2B	integral membrane protein 2B	0.000875	0.03	-0.35	-0.27	-0.23	-0.07	-0.28	0.055	-0.04104	0.01604
237	951041	N30111	Hs.362793	MAN1A2	mannosidase, alpha, class 1A, member 2			-0.29	-0.22	-0.25	-0.04	-0.25	0.02	-0.1	0.05
238	2054420	BG621457	Hs.146393	HERPUD1	homocysteine-inducible, endoplasmic reticulum stress-inducible, ubiquitin-like domain member 1	-0.03	0.00707	-0.28	-0.25	-0.18	-0.05	-0.23	-0.01	-0.105	0.065
239	1308333	NM_000147	Hs.576	FUCA1	fucosidase, alpha-L- 1, tissue	-0.03	-0.00817	-0.33	-0.19	-0.26	-0.11	-0.22	0.015	-0.07	-0.055
240	2304121	BG540426	Hs.74122	CASP4	caspase 4, apoptosis-related cysteine protease	-0.07	-0.03	-0.29	-0.27	-0.27	-0.07	-0.22	0.015	-0.03	0.025				-0.46
241	1508336	AK025284	Hs.10882	HBP1	HMG-box containing protein 1	-0.09	-0.07	-0.3	-0.29	-0.17	-0.03	-0.27	-0.03	-0.14	0.1
242	747335	BE798873	Hs.82202	RPL17	ribosomal protein L17	-0.07	-0.03	-0.24	-0.14	-0.07	0.03	-0.27	-0.07	-0.17	0.1
243	2286612	AW028717	Hs.107164	SPTBN1	spectrin, beta, non-erythrocytic 1	-0.08	-0.01	-0.23	-0.13	-0.09	0.04	-0.27	-0.0515	-0.1415	0.09
244	4175323	AI349581	Hs.234518	RPL23	ribosomal protein L23	-0.08	-0.03	-0.24	-0.25	-0.09	0.00864	-0.24864	-0.009195	-0.154195	0.155
245	3297656	NM_001025	Hs.3463	RPS23	ribosomal protein S23	-0.04	-0.04	-0.25	-0.23	-0.11	-0.00848	-0.24152	0.006815	-0.138185	0.125
246	1806769	AA826766	Hs.301350	FXYD3	FXYD domain containing ion transport regulator 3	-0.07	-0.04	-0.24	-0.22	-0.09	0.00948	-0.24948	-0.025	-0.125	0.08
247	931833	AI612978	Hs.97496	YY1	YY1 transcription factor	-0.03	-0.02	-0.24	-0.21	-0.11	0.02	-0.26	-0.01	-0.11	0.07
248	2132606	AV709655	Hs.180450	RPS24	ribosomal protein S24	-0.06	-0.02	-0.24	-0.25	-0.1	-0.02	-0.22	0.03	-0.145	0.185						0.38
249	538199	AI133371	Hs.425293	RPL10A	ribosomal protein L10a	-0.06	-0.01	-0.21	-0.19	-0.1	0.00769	-0.21769	0	-0.14	0.12
250	1967160	NM_005506	Hs.323567	SCARB2	scavenger receptor class B, member 2	0.03	-0.05	-0.23	-0.22	-0.09	-0.05	-0.18	0.02	-0.1	0.11
251	986580	M34064	Hs.161	CDH2	cadherin 2, type 1, N-cadherin (neuronal)	0.05	0.00653	-0.23	-0.15	-0.13	-0.05	-0.18	-0.015	-0.1	0.005
252	1742212	AF117233	Hs.7838	MKRN1	makorin, ring finger protein, 1			-0.21	-0.22	-0.13	-0.01	-0.2	-0.006405	-0.086405	0.09
253	1989435	NM_001173	Hs.267831	ARHGAP5	Rho GTPase activating protein 5	0.12	0.06	-0.31	-0.27	-0.12	-0.1	-0.21	-0.01	-0.185	0.135
254	2071833	AL558223	Hs.6831	GOCAP1	golgi complex associated protein 1, 60kDa	0.02	0.09	-0.29	-0.26	-0.1	-0.12	-0.17	0.01361	-0.18139	0.165
255	1312824	AL559590	Hs.154365	ELF1	E74-like factor 1 (ets domain transcription factor)	0.1	0.12	-0.26	-0.15	-0.08	-0.03	-0.23	0	-0.18	0.07
256	1479255	NM_002245	Hs.79351	KCNK1	potassium channel, subfamily K, member 1	0.04	0.1	-0.21	-0.15	-0.00135	-0.05	-0.16	0.015	-0.169325	0.124325				-0.34
257	1649822	BG252978	Hs.278672	M11S1	membrane component, chromosome 11, surface marker 1	0.04	0.1	-0.27	-0.2	-0.17	0.01	-0.28	0.01	-0.085	0.025
258	4337383	BI000810	Hs.242463	KRT8	keratin 8	0.04	0.1	-0.3	-0.22	-0.2	-0.05	-0.25	0.035	-0.1	0.055				0.38
259	1975129	BF038613	Hs.66708	VAMP3	vesicle-associated membrane protein 3 (cellubrevin)	-0.00344	0.08	-0.25	-0.19	-0.18	0.04	-0.29	0.01	-0.04	-0.01
260	2999855	BG252290	Hs.220689	G3BP	Ras-GTPase-activating protein SH3-domain-binding protein	0.06	0.1	-0.29	-0.23	-0.25	-0.02	-0.27	0.005	-0.035	-0.02
261	1575154	AF178632	Hs.6048	FEM1B	fem-1 homolog b (C. elegans)	0.05	0.07	-0.31	-0.27	-0.18	-0.09	-0.22	-0.005	-0.095	0.05
262	3117606	BG613898	Hs.31218	SCAMP1	secretory carrier membrane protein 1	0.07	0.06	-0.3	-0.22	-0.17	-0.1	-0.2	0.025	-0.105	0.05				0.58		-0.49
263	4250095	NM_003601	Hs.9456	SMARCA5	SWI/SNF related, matrix associated, actin dependent regulator of chromatin, subfamily a, member 5	0.09	0.09	-0.3	-0.24	-0.18	-0.13	-0.17	-0.01	-0.09	0.02
264	179929	NM_004415	Hs.349499	DSP	desmoplakin (DPI, DPII)	0.05	0.09	-0.31	-0.3	-0.23	-0.18	-0.13	0.015	-0.115	0.12
265	1953051	BG476350	Hs.409045	RPL6	ribosomal protein L6	-0.07	0.05	-0.23	-0.23	-0.12	0.02	-0.25	0.04	-0.105	0.145
266	2844869	NM_014388	Hs.194754	DJ434O14.5	novel putative protein similar to YIL091C yeast hypothetical 84 kD protein from SGA1-KTR7	0.05	0.05	-0.24	-0.14	-0.08	-0.04	-0.2	0.03	-0.12	0.05
267	2884613	AI878886	Hs.75410	HSPA5	heat shock 70kDa protein 5 (glucose-regulated protein, 78kDa)	0.1	0.11	-0.26	-0.18	-0.16	-0.06	-0.2	0.03	-0.1	0.05
268	1802379	NM_007282	Hs.6900	RNF13	ring finger protein 13	0.07	0.1	-0.24	-0.17	-0.18	-0.05	-0.19	0.025	-0.075	0.03
269	1272733	AF172729	Hs.174139	CLCN3	chloride channel 3	0.02	0.04	-0.28	-0.26	-0.21	-0.02	-0.26	0	-0.05	0.03
270	1287840	AI826287	Hs.75760	SCP2	sterol carrier protein 2	-0.03	0.06	-0.28	-0.28	-0.26	-0.05	-0.23	0.015	-0.04	0.055
271	2159958	AL556551	Hs.75103	YWHAZ	tyrosine 3-monooxygenase/tryptophan 5-monooxygenase activation protein, zeta polypeptide	0.03	0.04	-0.3	-0.29	-0.27	-0.09	-0.21	0	-0.01664	0.00664
272	2970280	BG675100	Hs.353170	CALR	calreticulin	0.02	0.00625	-0.26	-0.27	-0.19	0.01	-0.27	-0.0026	-0.027895	0.035295
273	1500561	BG540430	Hs.9661	PSMB10	proteasome (prosome, macropain) subunit, beta type, 10	-0.06	-0.00562	-0.24	-0.15	-0.17	-0.00566	-0.23434	0.01	-0.055	-0.025				-0.34
274	1509715	BE778256	Hs.332848	SMARCE1	SWI/SNF related, matrix associated, actin dependent regulator of chromatin, subfamily e, member 1	0.00122	-0.00747	-0.23	-0.17	-0.2	-0.00313	-0.22687	0.01	-0.03	-0.02
275	2451437	AW372543	Hs.5813	ATF6	activating transcription factor 6	0.00768	0.04	-0.26	-0.2	-0.16	-0.07	-0.19	0.01	-0.075	0.025
276	1930654	AW955716	Hs.82719			-0.00756	0.01	-0.25	-0.19	-0.14	-0.06	-0.19	0.031005	-0.068995	0.04
277	2822412	NM_004800	Hs.28757	TM9SF2	transmembrane 9 superfamily member 2	-0.00354	0.04	-0.23	-0.15	-0.15	-0.02	-0.21	0.025	-0.07	0.015
278	1450639	AI694310	Hs.82794	CETN2	centrin, EF-hand protein, 2	-0.07	0.03	-0.23	-0.21	-0.17	-0.00899	-0.22101	0.03	-0.05	0.06
279	1508811	NM_004766	Hs.75724	COPB2	coatomer protein complex, subunit beta 2 (beta prime)	-0.02	0.04	-0.21	-0.15	-0.15	-0.02	-0.19	0.04	-0.055	0.035
280	2754116	D87682	Hs.150275	KIAA0241	KIAA0241 protein	0.04	0.02	-0.23	-0.18	-0.2	-0.02	-0.21	0.015	-0.01	-0.025				0.32
281	2901015	AI954732	Hs.125849	C8orf2	chromosome 8 open reading frame 2	-0.02	0.03	-0.22	-0.13	-0.18	-0.02	-0.2	0.043105	-0.02004	-0.026855				0.36
282	1799232	BE742346	Hs.808	HNRPF	heterogeneous nuclear ribonucleoprotein F	0.02	0.02	-0.2	-0.17	-0.2	0.05	-0.25	0.01873	-0.02127	0.01
283	1879888	AK023846	Hs.323114	MGC3067	hypothetical protein MGC3067	0.00597	0.06	-0.22	-0.14	-0.16	0.02	-0.24	0.025	-0.03	-0.025
284	1697577	BG289736	Hs.79081	PPP1CC	protein phosphatase 1, catalytic subunit, gamma isoform	-0.12	0.05	-0.2	-0.22	-0.15	0.04	-0.24	0.035	-0.035	0.09
285	1660209	AL560125	Hs.82425	ARPC5	actin related protein 2/3 complex, subunit 5, 16kDa	0.07	0.08	-0.21	-0.17	-0.19	0.03	-0.24	0.01934	-0.01126	-0.0094
286	2549507	AF038202	Hs.157144	STX6	syntaxin 6	-0.02	0.02	-0.21	-0.11	-0.08	0.06	-0.27	-0.050565	-0.075565	0.025
287	1890049	BI160886	Hs.380938	STX8	syntaxin 8	-0.06	0.03	-0.17	-0.16	-0.07	0.13	-0.3	-0.01	-0.075	0.055
288	1487965	D42045	Hs.1560	DCLRE1A	DNA cross-link repair 1A (PSO2 homolog, S. cerevisiae)	-0.03	0.04	-0.19	-0.22	-0.08	0.11	-0.3	-0.005	-0.045685	0.070685
289	1857808	NM_006243	Hs.155079	PPP2R5A	protein phosphatase 2, regulatory subunit B (B56), alpha isoform	-0.03	0.07	-0.18	-0.13	-0.11	0.11	-0.29	0.01	-0.06	0.02				0.3
290	162715	NM_006147	Hs.11801	IRF6	interferon regulatory factor 6	0.04	0.07	-0.19	-0.14	-0.05	0.06	-0.25	0	-0.07	0.02
291	1858905	NM_002937	Hs.283749	RNASE4	ribonuclease, RNase A family, 4	-0.04	0.06	-0.15	-0.17	-0.1	0.11	-0.26	0	-0.065	0.085				0.41
292	1633816	BG433239	Hs.171374	KIFAP3	kinesin-associated protein 3	-0.02	0.06	-0.2	-0.22	-0.11	0.02	-0.22	-0.04	-0.105	0.085
293	1557168	BE904546	Hs.103804	HNRPU	heterogeneous nuclear ribonucleoprotein U (scaffold attachment factor A)	0.07	0.08	-0.23	-0.26	-0.16	-0.00373	-0.22627	-0.01	-0.08	0.1
294	2617968	AB040914	Hs.278628	ShrmL	Shroom-related protein	0.08	0.04	-0.2	-0.15	-0.15	0.00654	-0.20654	-0.025	-0.03	-0.045				0.48
295	1962123	NM_006246	Hs.173328	PPP2R5E	protein phosphatase 2, regulatory subunit B (B56), epsilon isoform	0.1	0.06	-0.2	-0.17	-0.16	0.0069	-0.2069	-0.02	-0.051455	0.001455
296	3796544	BC001149	Hs.271926	SDCCAG16	serologically defined colon cancer antigen 16	0.03	0.03	-0.15	-0.09	-0.04	0.06	-0.21	0.005	-0.08256	0.02756
297	1710674	BE786925	Hs.129548	HNRPK	heterogeneous nuclear ribonucleoprotein K	0.04	0.02	-0.15	-0.13	-0.1	0.08	-0.23	0.006575	-0.043425	0.03
298	1927090	AA604652	Hs.118725	SPS2	selenophosphate synthetase 2	-0.03	0.03	-0.14	-0.11	-0.1	0.09	-0.23	0.03	-0.03	0.03
299	1696577	BF570351	Hs.12107	BC-2	putative breast adenocarcinoma marker (32kD)	-0.04	0.05	-0.15	-0.15	-0.11	0.06	-0.21	-0.01	-0.02	0.01				0.41
300	3188155	NM_005612	Hs.401145	REST	RE1-silencing transcription factor	0.11	0.03	-0.23	-0.14	-0.16	-0.07	-0.16	0	-0.076425	-0.013575
301	3876715	AA010115	Hs.279518	APLP2	amyloid beta (A4) precursor-like protein 2	-0.00477	0.01	-0.22	-0.2	-0.18	-0.06	-0.16	-0.005	-0.03647	0.01147
302	3933661	NM_003011	Hs.145279	SET	SET translocation (myeloid leukemia-associated)	0.03	0.03	-0.22	-0.24	-0.18	-0.07	-0.15	-0.008785	-0.043785	0.055
303	2816509	BE674290	Hs.692	TACSTD1	tumor-associated calcium signal transducer 1	0.00634	0.06	-0.19	-0.23	-0.13	-0.32	-0.13	0	-0.055	0.095
304	1721304	BC006497	Hs.180877	H3F3B	H3 histone, family 3B (H3.3B)	-0.07	0.000978	-0.25	-0.25	-0.24	-0.1	-0.15	0.015	-0.005	0.02
305	1405391	J03143	Hs.180866	IFNGR1	interferon gamma receptor 1	-0.04	0.00841	-0.25	-0.19	-0.19	-0.34	-0.09	0.02	-0.03	-0.01				-0.42
306	3240708	AU125557	Hs.74552	CASP3	caspase 3, apoptosis-related cysteine protease	0.02	0.09	-0.24	-0.18	-0.16	-0.11	-0.13	0.025	-0.04896	0.01396
307	3615215	AA186546	Hs.129061			-0.03	0.08	-0.24	-0.17	-0.19	-0.09	-0.15	0.025	0	-0.045
308	1877829	AI126040	Hs.132955	BNIP3L	BCL2/adenovirus E1B 19kDa interacting protein 3-like	-0.06	0.03	-0.17	-0.26	-0.1	0.07	-0.24	0.11	-0.075	0.185
309	1976379	BC001970	Hs.75180	PPP5C	protein phosphatase 5, catalytic subunit	-0.03	-0.04	-0.32	-0.19	-0.35	-0.1	-0.22	-0.125	0.04	-0.165
310	62790	AF064606	Hs.306242	KB07 protein	Homo sapiens KB07 protein mRNA, partial cds	0.02	0.00615	-0.3	-0.18	-0.21	-0.08	-0.22	-0.07	-0.03	-0.04
311	1415409	AL118582	Hs.285519			-0.04	0.01	-0.25	-0.1	-0.16	-0.06	-0.19	-0.105	-0.06	-0.045
312	78783	AA345289	Hs.180224	MLCB	myosin, light polypeptide, regulatory, non-sarcomeric (20kD)	-0.04	-0.01	-0.29	-0.16	-0.18	-0.13	-0.16	-0.075	-0.06	-0.015
313	1697544	U91321				-0.02	0.03	-0.31	-0.28	-0.32	-0.06	-0.25	-0.005	0.025	-0.06
314	2964183	Y17979	Hs.118722	FUT8	fucosyltransferase 8 (alpha (1,6) fucosyltransferase)	-0.01	0.00435	-0.3	-0.25	-0.34	-0.11	-0.19	-0.035	0.025	-0.11			0.32	0.6
315	1467887	NM_005900	Hs.79067	MADH1	MAD, mothers against decapentaplegic homolog 1 (Drosophila)	-0.01	0.01	-0.28	-0.26	-0.29	-0.09	-0.19	0.005	0.055	-0.07
316	2259037	AF119836	Hs.5636	RAB6A	RAB6A, member RAS oncogene family	-0.06	-0.07	-0.26	-0.19	-0.26	-0.13	-0.13	-0.005	-0.025	-0.05
317	1274074	BG684746	Hs.151738	MMP9	matrix metalloproteinase 9 (gelatinase B, 92kDa gelatinase, 92kDa type IV collagenase)		-0.06	-0.24	-0.25	-0.21	-0.13	-0.11	0	-0.075	0.085			-0.39	-0.32
318	3215205	BC002426	Hs.194673	PEA15	phosphoprotein enriched in astrocytes 15	-0.06	-0.09	-0.25	-0.17	-0.22	-0.07	-0.18	0.025	-0.025	-0.03
319	2888464	AU139227	Hs.179526	TXNIP	thioredoxin interacting protein	-0.04	-0.09	-0.26	-0.3	-0.25	-0.08	-0.18	0.035	-0.025	0.1		-h
320	180164	NM_001280	Hs.119475	CIRBP	cold inducible RNA binding protein	-0.05	-0.07	-0.22	-0.23	-0.2	-0.03	-0.19	-0.01	-0.025	0.025			0.34	0.58
321	2836674	AU121407	Hs.301404	RBM3	RNA binding motif protein 3	-0.02	-0.04	-0.23	-0.23	-0.26	-0.04	-0.19	0.00144	0.01433	-0.01289
322	496003	NM_024422	Hs.239727	DSC2	desmocollin 2		-0.08	-0.27	-0.19	-0.2	-0.14	-0.13	0.04406	0.00406	-0.04				-0.61
323	3119351	AF070523	Hs.92384	JWA	vitamin A responsive; cytoskeleton related	-0.14	-0.1	-0.24	-0.28	-0.22	-0.1	-0.14	0.06	0.03	0.07
324	4410762	BG261015	Hs.326159	LRRFIP1	leucine rich repeat (in FLII) interacting protein 1	0.07	0.1	-0.43	-0.4	-0.44	-0.19	-0.24	-0.005	0.02	-0.055
325	2930621	BF038340	Hs.279920	YWHAB	tyrosine 3-monooxygenase/tryptophan 5-monooxygenase activation protein, beta polypeptide	0.05	0.07	-0.36	-0.36	-0.34	-0.08	-0.28	0.035	0.065	-0.03
326	1996469	NM_001746	Hs.155560	CANX	calnexin	0.02	0.12	-0.33	-0.36	-0.3	-0.09	-0.24	-0.005	-0.015	0.04
327	1444525	AU138357	Hs.193063			0.06	0.09	-0.31	-0.26	-0.34	-0.12	-0.19	-0.01	0.025	-0.085
328	1615557	AW950896	Hs.78867	PTPRZ1	protein tyrosine phosphatase, receptor-type, Z polypeptide 1		0.16	-0.24	-0.21	-0.19	-0.04	-0.2	0	0.02	-0.05
329	1803418	BC006168	Hs.82432	KIAA0089	KIAA0089 protein	0.05	0.12	-0.28	-0.21	-0.28	-0.14	-0.14	0.025	0.045	-0.09				0.52
330	1929424	NM_005625	Hs.8180	SDCBP	syndecan binding protein (syntenin)	-0.01	0.07	-0.33	-0.28	-0.31	-0.42	-0.09	0.045	0.02	-0.025				-0.32
331	2780426	BG419439	Hs.74451	CAPNS1	calpain, small subunit 1	-0.06	-0.1	-0.19	-0.19	-0.29	0.08	-0.27	0.025	0.085	-0.06
332	2771095	BE298899	Hs.410578	P4HB	procollagen-proline, 2-oxoglutarate 4-dioxygenase (proline 4-hydroxylase), beta polypeptide (protein disulfide isomerase; thyroid hormone binding protein p55)	-0.02	-0.05	-0.17	-0.23	-0.26	0.12	-0.29	0.03	0.095	-0.005
333	1900949	BG761095	Hs.423634	PSCA	prostate stem cell antigen	-0.07	0.02	-0.21	-0.13	-0.34	-0.04	-0.17	0.005	0.175	-0.25
334	2313349	AI276280	Hs.279910	ATOX1	ATX1 antioxidant protein 1 homolog (yeast)	-0.03	0.09	-0.19	-0.28	-0.23	0.02	-0.21	-0.015	0.06	0.015
335	465957	AJ006487		PCCB	Homo sapiens PCCB gene, exon 1 and join CDS and mRNA.	-0.02	0.04	-0.13	-0.13	-0.2	0.09	-0.22	0.02	0.1	-0.08
336	1707220	AL546236	Hs.75981	USP14	ubiquitin specific protease 14 (tRNA-guanine transglycosylase)	0.07	0.14	-0.11	-0.04	-0.22	0.11	-0.22	0.005	0.11	-0.175
337	1466649	BI088121	Hs.75260	MIG2	mitogen inducible 2		0.05	-0.09	-0.16	-0.17	-0.21	-0.12	-0.025	0.09	-0.045
338	1630117	AI609674	Hs.80731	AMFR	autocrine motility factor receptor	0.17	0.22	-0.19	-0.04	-0.1	0.16	-0.35	-0.14	-0.11405	-0.02595		a
339	1524664	AB038951	Hs.154248	ALS2CR3	amyotrophic lateral sclerosis 2 (juvenile) chromosome region, candidate 3	0.08	0.11	-0.13	-0.00139	0.09	0.28	-0.41	-0.094305	-0.165	0.070695				0.32
340	775330	AI765830	Hs.81029	BLVRA	biliverdin reductase A	0.02	0.17	-0.1	-0.08	0.11	0.34	-0.44	-0.02	-0.185	0.145				0.32
341	3328081	NM_005529	Hs.211573	HSPG2	heparan sulfate proteoglycan 2 (perlecan)	0.03	0.09	-0.02	-0.1	0.19	0.31	-0.33	0.01	-0.215	0.305
342	2959255	AU148217	Hs.275775	SEPP1	selenoprotein P, plasma, 1	-0.08	0.07	-0.15	-0.1	-0.05	0.16	-0.31	-0.02	-0.17	0.1				0.32
343	348143	NM_014878	Hs.2471	KIAA0020	minor histocompatibility antigen HA-8	0.12	0.11	-0.15	-0.12	-0.05	0.11	-0.26	0.011215	-0.173785	0.155						0.45
344	1852078	U90304	Hs.25351	IRX5	iroquois homeobox protein 5	0.000276	0.09	-0.07	0.01	0.01	0.18	-0.25	0.025	-0.1	0.045				0.49
345	2822614	BG192289	Hs.80917	AP3S1	adaptor-related protein complex 3, sigma 1 subunit	-0.00129	0.14	-0.17	-0.09	-0.07	0.13	-0.3	0.02	-0.08	0.02
346	815450	NM_003479	Hs.82911	PTP4A2	protein tyrosine phosphatase type IVA, member 2	0.07	0.14	-0.2	-0.13	-0.11	0.03	-0.23	0.005	-0.095	0.03				0.55
347	3369232	AF027164		NKG2-E,NKG2-F	Homo sapiens type II integral membrane protein (NKG2-E) gene, partial cds; and type II integral membrane protein (NKG2-F) gene, complete cds.	-0.04	0.13	-0.17	-0.12	-0.05	0.06	-0.23	0.03	-0.075	0.055
348	2594058	NM_001274	Hs.20295	CHEK1	CHK1 checkpoint homolog (S. pombe)		0.22	-0.12	-0.08	0.06	0.18	-0.3	0.035	-0.06	0.055
349	1675571	BF435432	Hs.288042	FLJ14299	hypothetical protein FLJ14299	0.2	0.23	-0.00873	0.15	0.1	0.25	-0.25873	-0.139365	-0.094365	-0.045
350	1871362	NM_001457	Hs.81008	FLNB	filamin B, beta (actin binding protein 278)	0.22	0.22	0.00711	0.1	0.12	0.22	-0.21289	-0.106445	-0.11211	0.005665				0.49
351	1904038	AW518270	Hs.397828	SMARCA5	SWI/SNF related, matrix associated, actin dependent regulator of chromatin, subfamily a, member 5	0.11	0.23	-0.04	0.11	0.11	0.13	-0.17	-0.135	-0.115	-0.02
352	2823476	AB012664	Hs.155223	STC2	stanniocalcin 2	0.16	0.27	-0.1	0.04	0.05	0.06	-0.16	-0.11	-0.09	-0.02		ach		0.48
353	1366978	AF007170	Hs.125783	C1orf34	chromosome 1 open reading frame 34	0.04	0.1	0.13	0.28	0.24	0.3	-0.17	-0.14	-0.135	-0.005
354	2793922	AF344883	Hs.23643	MST4	Mst3 and SOK1-related kinase	0.12	0.22	0.06	0.21	0.22	0.17	-0.11	-0.21	-0.16	0.01				-0.3
355	1283532	NM_006670	Hs.82128	TPBG	trophoblast glycoprotein	0.16	0.19	0.16	0.39	0.17	0.4	-0.24	-0.2	-0.01	-0.19		b
356	1981145	BE393272	Hs.160786	ASS	argininosuccinate synthetase	-0.11	-0.07	0.2	0.23	0.38	0.38	-0.18	0.01	-0.225	0.205		cd		-0.52
357	1510714	NM_000240	Hs.183109	MAOA	monoamine oxidase A		0.07	0.19	0.15	0.28	0.48	-0.29	-0.015	-0.085	0.11
358	4117578	AI951765	Hs.46638	C11orf8	chromosome 11 open reading frame 8			0.1	0.31	0.24	0.33	-0.23	0.21	-0.14	-0.07
359	4173205	BG751568	Hs.68877	CYBA	cytochrome b-245, alpha polypeptide	-0.02	0.06					-0.26	-0.135	-0.065	-0.07				-0.53
360	2372178	BE378591	Hs.5890	FLJ23306	hypothetical protein FLJ23306	0.18	0.17	-0.01	-0.06	-0.000615	0.35	-0.36	-0.045	-0.0446925	0.0496925
361	1626232	NM_014471	Hs.129778	SPINK4	serine protease inhibitor, Kazal type 4	-0.11	-0.09	0.04	0.06	0.15	0.22	-0.18	0.015	-0.115	0.11
362	1315115	BE884737	Hs.771	PYGL	phosphorylase, glycogen; liver (Hers disease, glycogen storage disease type VI)			-0.01	0.00768	0.08	0.2	-0.21	-0.00616	-0.095	0.07116
363	3040858	BF794197	Hs.2178	HIST2H2BE	histone 2, H2be	0.00338	0.01	0.03	0.11	0.13	0.21	-0.18	-0.065	-0.071105	0.006105				0.43
364	3982043	BE565456	Hs.15318	HAX1	HS1 binding protein	-0.03	-0.02	0.08	0.01	0.12	0.35	-0.27	-0.032015	-0.042015	0.08		d
365	1553995	BG327764	Hs.5947	MEL	mel transforming oncogene (derived from cell line NK14)- RAB8 homolog	0.05	0.04	-0.07	-0.05	-0.04	0.16	-0.23	0.009691	0.009691	-0.02
366	2211625	AA310524	Hs.75348	PSME1	proteasome (prosome, macropain) activator subunit 1 (PA28 alpha)	-0.01	0.06	-0.06	-0.07	-0.1	0.18	-0.24	-0.025	0.03	-0.045
367	1342744	BG338917	Hs.75082	ARHG	ras homolog gene family, member G (rho G)	-0.00123	0.06	-0.03	0.05	0.00681	0.24	-0.27	-0.025	0.031595	-0.056595
368	2498725	X03662	Hs.37058	CALCA	calcitonin/calcitonin-related polypeptide, alpha	0.05	0.09	-0.01	0.1	0.06	0.27	-0.28	-0.03	0	-0.03
369	1811203	NM_000157	Hs.282997	GBA	glucosidase, beta; acid (includes glucosylceramidase)	-0.03	-0.04	-0.02	-0.06	0.02	0.23	-0.25	-0.03	-0.005	0.015
370	1695917	BE543410	Hs.831	HMGCL	3-hydroxymethyl-3-methylglutaryl-Coenzyme A lyase (hydroxymethylglutaricaciduria)	-0.07	-0.02	0.0049	-0.03	0.05	0.26	-0.2551	0.00255	-0.03255	0.07				0.62
371	2472092	AU135389	Hs.75117	ILF2	interleukin enhancer binding factor 2, 45kDa	0.00866	0.00904	-0.02	-0.00667	-0.00902	0.19	-0.21	0.016665	-0.02549	0.028825				-0.52
372	4059205	BG030611	Hs.406269	STMN1	stathmin 1/oncoprotein 18	-0.06	-0.02	0.000326	-0.08	-0.04	0.28	-0.279674	0.034837	0.050163	0.065			-0.33	-0.44
373	1998685	AI827995	Hs.84700	STARD10	serologically defined colon cancer antigen 28			0.04	0.09	0.06	0.28	-0.24	0.04	0.005	-0.03				0.53		-0.42
374	2056536	AL582970	Hs.7647	MAZ	MYC-associated zinc finger protein (purine-binding transcription factor)	-0.04	0.02	0.01	0.02	-0.02	0.24	-0.23	0.04	0.048285	-0.018285
375	1992626	NM_002419	Hs.89449	MAP3K11	mitogen-activated protein kinase kinase kinase 11	-0.0029	0.07	-0.00687	0.08	0.04	0.22	-0.22687	0.058435	0.026565	-0.055
376	2045653	BE886748	Hs.19122	EIF4EL3	eukaryotic translation initiation factor 4E-like 3	-0.00313	0.05	0.03	0.17	0.09	0.24	-0.21	-0.06	-0.02435	-0.03565
377	2520894	AI344222	Hs.93537	TULP1	tubby like protein 1	0.03	0.06	0.04	0.15	0.13	0.29	-0.25	-0.025	0	-0.025
378	3249277	AV763030	Hs.121017	HIST1H2AE	histone 1, H2ae	-0.03	0.05	0.04	0.08	0.14	0.24	-0.2	0.01903	-0.02597	0.005
379	1637969	AI869298	Hs.6980	AKR7A2	aldo-keto reductase family 7, member A2 (aflatoxin aldehyde reductase)	0.02	0.07	0.02	-0.02	0.03	0.23	-0.21	-0.021615	0.018385	0				0.38
380	2578983	BG991819	Hs.34956	PTBP2	polypyrimidine tract binding protein 2		0.08	0.01	-0.06	0.05	0.22	-0.21	0.005	0.055	0.02				-0.31
381	1635684	AW974201	Hs.15441	CRAMP1L	Crm, cramped-like (Drosophila)	0.03	0.08	0.08	0.19	0.15	0.25	-0.17	-0.03	0	-0.03
382	1508407	BF971272	Hs.75283	SNX1	sorting nexin 1	0.02	0.09	0.06	0.08	0.02	0.25	-0.19	-0.01	0.035	-0.065				0.52
383	1673876	BG256267	Hs.79070	MYC	v-myc myelocytomatosis viral oncogene homolog (avian)	0.05	0.07	0.02	0.05	0.04	0.15	-0.13	-0.005	0.01	-0.045		ah				0.50
384	1814416	BG325212	Hs.76473	IGF2R	insulin-like growth factor 2 receptor	0.05	0.05	0.09	0.26	0.17	0.21	-0.12	-0.11	0	-0.11
385	155194	AL523082	Hs.15318	HAX1	HS1 binding protein	-0.04	0.00402	0.05	0.04	0.08	0.22	-0.17	0	-0.035	0.045
386	1295430	BC000503	Hs.19012	RAB9P40	Rab9 effector p40	-0.12	-0.04	0.06	0.06	0.1	0.22	-0.16	0.025	-0.025	0.05
387	3872291	BG818458	Hs.2178	HIST2H2BE	histone 2, H2be	-0.03	0.04	0.08	0.11	0.17	0.21	-0.13	-0.01	-0.069576	0.029576				0.43
388	1320685	AF000671	Hs.194061	ETV2	ets variant gene 2	-0.00293	0.04	0.08	0.18	0.14	0.21	-0.13	0.06	-0.03	-0.01
389	1904963	BE746713	Hs.75307	TGM2	transglutaminase 2 (C polypeptide, protein-glutamine-gamma-glutamyltransferase)	-0.05	0.01	0.08	0.12	0.05	0.26	-0.18	0.0211	0.0461	-0.065
390	4500105	BG709381	Hs.11465	GSTTLp28	glutathione-S-transferase like; glutathione transferase omega	-0.07	0.04	0.11	0.09	0.09	0.26	-0.15	0.015	0.033515	0.001485
391	1994609	BG568305	Hs.9676	HT012	uncharacterized hypothalamus protein HT012	-0.00972	0.00325	0.12	0.1	0.1	0.22	-0.1	-0.025	0.02	-0.025
392	1746529	AU149507	Hs.77171	MCM5	MCM5 minichromosome maintenance deficient 5, cell division cycle 46 (S. cerevisiae)	0.01	0.11	0.08	0.16	0.11	0.21	-0.13	0.065	0.05	-0.065		h
393	1415307	AI928445	Hs.92254	SYTL2	synaptotagmin-like 2			-0.08	0.01	-0.05	-0.26	-0.18	0.09	-0.03	-0.06
394	2585358	AI360458	Hs.18212	DXS9879E	DNA segment on chromosome X (unique) 9879 expressed sequence	-0.09	0.01	-0.03	-0.16	-0.02	0.24	-0.27	0.11	-0.01	0.12
395	1358633	BG576007	Hs.76289	BLVRB	biliverdin reductase B (flavin reductase (NADPH))	-0.04	0.00949	-0.01	-0.12	-0.13	0.26	-0.27	0.1	0.10336	-0.00336
396	1872936	BE742772	Hs.75318	TUBA1	tubulin, alpha 1 (testis specific)	-0.06	0.0081	0.08	-0.08	-0.04	0.31	-0.23	0.13	0.112235	0.017765
397	1711103	NM_004329	Hs.2534	BMPR1A	bone morphogenetic protein receptor, type IA		0.16	-0.29	-0.16	-0.12	-0.07	-0.22	-0.12	-0.105	-0.015
398	1977872	AI420820	Hs.96125	RCP	Rab coupling protein	0.16	0.21	-0.18	-0.07	-0.08	-0.02	-0.16	-0.135	-0.12	-0.015				0.41
399	3034487	AF053755	Hs.132904	SLC4A7	solute carrier family 4, sodium bicarbonate cotransporter, member 7		0.17	-0.17	0.02	-0.03	-0.22	-0.05	-0.13	-0.09	-0.04				0.32
400	3977425	BI116030	Hs.242463	KRT8	keratin 8	0.13	0.2	-0.38	-0.31	-0.26	-0.04	-0.34	0.02	-0.105	0.055				0.38
401	1574981	NM_002822	Hs.82643	PTK9	PTK9 protein tyrosine kinase 9	0.01	0.17	-0.35	-0.27	-0.22	-0.16	-0.19	0.075	-0.09	0.085
402	1642252	X68560	Hs.154295	SP3	Sp3 transcription factor	0.06	0.26	-0.28	-0.26	-0.23	-0.07	-0.21	0.005155	-0.064845	0.05
403	1781585	AI379579	Hs.356537				0.29	-0.17	-0.11	-0.08	0.01	-0.18	0.025	-0.09	0.03
404	1711151	AU134078	Hs.197540	HIF1A	hypoxia-inducible factor 1, alpha subunit (basic helix-loop-helix transcription factor)	0.32	0.4	-0.27	-0.14	-0.06	-0.04	-0.23	-0.105	-0.155	0.05				-0.54
405	1821453	AI680589	Hs.412999	CSTA	cystatin A (stefin A)	-0.1	-0.000656	-0.31	-0.66	-0.31	0.07	-0.38	0.435	0	0.435				-0.43
406	2832214	BG623283	Hs.83848	TPI1	triosephosphate isomerase 1	-0.06	-0.02	-0.1	-0.28	-0.12	0.28	-0.38	0.205	0.02	0.185				-0.47
407	1335140	AU142698	Hs.2795	LDHA	lactate dehydrogenase A	-0.01	0.09	-0.19	-0.42	-0.17	0.04	-0.23	0.255	-0.01	0.265		ac		-0.38
408	3139773	AI525579	Hs.78771	PGK1		-0.04	0.00889	-0.11	-0.34	-0.17	0.1	-0.21	0.25	0.055	0.195			-0.352119	-0.38192
409	2446238	BG399003	Hs.75249	ARL6IP	ADP-ribosylation factor-like 6 interacting protein	0.03	0.05	-0.08	-0.23	-0.18	0.16	-0.24	0.165	0.105	0.06
410	1448284	AA430471	Hs.28802	CENTA2	centaurin, alpha 2	-0.21	-0.25	-0.1	-0.13	-0.08	0.1	-0.2	0.005	-0.08	0.115
411	2745159	AA460333	Hs.147710	KIAA1466	KIAA1466 protein	-0.19	-0.22	-0.13	-0.16	-0.09	0.07	-0.2	-0.005	-0.08	0.105
412	3033662	AA932788	Hs.439111			-0.22	-0.21	-0.1	-0.15	-0.1	0.1	-0.2	-0.01	-0.065	0.105
413	2956129	AW474263	Hs.119021	C20orf194	chromosome 20 open reading frame 194	-0.2	-0.24	-0.08	-0.12	-0.07	0.08	-0.16	-0.01	-0.085	0.115
414	810787	AA448003	Hs.348503			-0.15	-0.26	-0.08	-0.08	-0.09	0.02	-0.1	0.02	-0.06	0.08
415	2822330	BC009794	Hs.53973	VIP	vasoactive intestinal peptide	-0.16	-0.23	-0.09	-0.08	-0.05	0.03	-0.12	0.025	-0.085	0.1
416	2132424	AI539296	Hs.433279	LOC91461	hypothetical protein BC007901	-0.17	-0.22	-0.11	-0.07	-0.07	-0.01	-0.1	0.03	-0.1	0.09
417	535732	AI955159	Hs.80288	HSPA1L	heat shock 70kDa protein 1-like	-0.16	-0.22	-0.08	-0.04	-0.05	0.00276	-0.08276	0.04	-0.08	0.08
418	4554357	AK025320	Hs.115166	SCEL	sciellin	-0.15	-0.21	-0.08	-0.06	-0.04	-0.000537	-0.079463	0.025	-0.045	0.05
419	1653741	NM_000396	Hs.83942	CTSK	cathepsin K (pycnodysostosis)	-0.16	-0.21	-0.04	-0.06	-0.01	0.06	-0.1	0	-0.075	0.095						-0.46
420	2042056	AU123196	Hs.296638	PLAB	prostate differentiation factor	-0.13	-0.13	-0.1	-0.1	-0.07	-0.21	-0.11	-0.015	-0.0314	0.0164				0.34
421	942100	AV707424	Hs.825	HSD3B2	hydroxy-delta-5-steroid dehydrogenase, 3 beta- and steroid delta-isomerase 2	-0.21	-0.23	-0.05	-0.07	-0.06	-0.04	0.01	-0.010635	-0.105635	0.115
422	2360220	AI376803	Hs.21838	FLJ11191	hypothetical protein FLJ11191	-0.17	-0.23	-0.04	-0.00411	-0.05	-0.08	-0.04	0.027945	-0.105	0.097055
423	2257338	AA702138	Hs.283930			-0.13	-0.22	-0.04	-0.00837	-0.06	-0.07	-0.03	0.01937	-0.081445	0.069185
424	1980117	AI796353	Hs.351808	FGL2	fibrinogen-like 2	-0.17	-0.24	-0.02	-0.00973	-0.04	-0.05	-0.03	0.015135	-0.07	0.074865				-0.32
425	3190279	AW977879	Hs.406161			-0.17	-0.21	-0.04	-0.06	-0.03	-0.04	0	0	-0.065	0.085
426	1425169	AW450143	Hs.112408	S100A7	S100 calcium binding protein A7 (psoriasin 1)	-0.16	-0.21	-0.03	-0.02	-0.03	-0.03	0	0.015	-0.07	0.075
427	1267613	N63894	Hs.268122	LOC51321	hypothetical protein LOC51321	-0.16	-0.23	-0.00178	-0.02	-0.00276	0.00201	0.00379	0.00089	-0.05951	0.07862
428	3254419	AI564142	Hs.8980	TESK2	testis-specific kinase 2	-0.15	-0.23	-0.00228	-0.02	-0.04	-0.01	-0.00772	0.00614	-0.05114	0.075
429	2256174	AW269626	Hs.23970			-0.18	-0.21	-0.02	-0.03	-0.05	-0.00281	0.01719	0.02	-0.03	0.06
430	2202630	AW469408	Hs.16229	KIAA1373	KIAA1373 protein	-0.13	-0.21	-0.09	0.00227	0.00179	-0.04	0.05	0.036135	-0.145895	0.08976
431	1367862	AA699839	Hs.20935	DKFZp761D221	hypothetical protein DKFZp761D221	-0.16	-0.26	-0.07	-0.07	-0.08	-0.03	0.04	0.015	-0.075	0.09
432	2582217	AL570789	Hs.29499	TLR3	toll-like receptor 3	-0.16	-0.22	-0.1	-0.07	-0.09	-0.04	0.06	0.005	-0.095	0.07
433	2550995	V00549	Hs.211575	IFNA2	interferon, alpha 2	-0.13	-0.22	-0.08	-0.08	-0.09	0.03	0.11	0.025	-0.05	0.075
434	2929080	AK001991	Hs.3781	LRRN3	leucine-rich repeat protein, neuronal 3					0.22	0.43
435	1376121	AL555980	Hs.73769	FOLR1	folate receptor 1 (adult)	0.00667	-0.02	0.02	-0.29	0.00417	-0.03	-0.05	0.22	-0.022085	0.242085
436	1471808	NM_005363	Hs.417816	MAGEA3	melanoma antigen, family A, 3	-0.02	0.0076	-0.03	-0.2	0.00505	0.03	0.06	0.16	-0.042525	0.202525
437	2877376	AW771925	Hs.274260	ABCC6	ATP-binding cassette, sub-family C (CFTR/MRP), member 6	-0.24	-0.19		-0.37	-0.22	-0.02	0.04	0.23	0.06	0.17
438	3980393	NM_002538	Hs.171952	OCLN	occludin	0.07	0.03	-0.47	-0.23	-0.19	-0.55	-0.08	-0.24	-0.245	0.005
439	1858050	Z13009	Hs.194657	CDH1	cadherin 1, type 1, E-cadherin (epithelial)	0.06	-0.03	-0.47	-0.34	-0.37	-0.32	-0.15	-0.09	-0.095	0.005				0.3
440	1600421	BG259957	Hs.23582	TACSTD2	tumor-associated calcium signal transducer 2	-0.06	-0.09	-0.42	-0.29	-0.3	-0.3	-0.12	-0.11	-0.13	0.02
441	1641590	BG110735	Hs.239138	PBEF	pre-B-cell colony-enhancing factor	-0.07	-0.1	-0.41	-0.35	-0.34	-0.25	-0.16	-0.03	-0.11	0.02				-0.38
442	1208946	AW518953	Hs.194657	CDH1	cadherin 1, type 1, E-cadherin (epithelial)	-0.07	-0.08	-0.38	-0.28	-0.32	-0.28	-0.1	-0.055	-0.09	0.035				0.3
443	1923722	AA580141	Hs.271599	MGC10500	hypothetical protein MGC10500		-0.12	-0.33	-0.24	-0.26	-0.25	-0.08	-0.1	-0.085	-0.015
444	2307314	AL561046	Hs.75450	DSIPI	delta sleep inducing peptide, immunoreactor	-0.13	-0.12	-0.4	-0.32	-0.4	-0.29	-0.11	0	0.005	-0.085
445	2989680	BG430775	Hs.38972	TSPAN-1	tetraspan 1	-0.09	-0.04	-0.54	-0.43	-0.69	-0.66	-0.12	0.01	0.14	-0.24				0.44
446	2477948	NM_005603	Hs.406187	ATP8B1	ATPase, Class I, type 8B, member 1	0.00525	0.06	-0.46	-0.42	-0.56	-0.3	-0.16	0	0.11	-0.15
447	63038	BF573292	Hs.28491	SAT	spermidine/spermine N1-acetyltransferase	-0.1	-0.07	-0.36	-0.27	-0.22	-0.33	0.03	-0.095	-0.17	0.075
448	998451	AF074002	Hs.4082	LGALS8	lectin, galactoside-binding, soluble, 8 (galectin 8)	0.00894	-0.04	-0.24	-0.2	-0.03	-0.14	0.1	-0.09	-0.24	0.18
449	5336256	AV707450	Hs.301547	RPS7	ribosomal protein S7	-0.07	-0.02	-0.21	-0.17	-0.03			0.065	-0.16	0.185
450	3032102	BG426476	Hs.106673	EIF3S6	eukaryotic translation initiation factor 3, subunit 6 48kDa	0.02	0.1	-0.22	-0.17	-0.01	-0.08	0.14	0.01	-0.21	0.17
451	1976602	AF062332	Hs.166011	CTNND1	catenin (cadherin-associated protein), delta 1	-0.05	-0.02	-0.22	-0.08	-0.17	-0.19	0.03	-0.125	-0.035	-0.09
452	1688504	NM_005690	Hs.180628	DNM1L	dynamin 1-like	0.09	0.1	-0.22	-0.08	-0.07	-0.16	0.06	-0.095	-0.09521	0.00021				-0.41
453	450574	BG434307	Hs.233936	MLC-B	myosin regulatory light chain	-0.03	-0.02	-0.22	-0.14	-0.14	-0.14	-0.08	-0.055	-0.08	0.025
454	1997038	AL520091	Hs.21293	UAP1	UDP-N-acteylglucosamine pyrophosphorylase 1		0.00511	-0.22	-0.17	-0.16	-0.26	-0.04	0.02	-0.095	0.065
455	3229778	AI521645	Hs.271986	ITGA2	integrin, alpha 2 (CD49B, alpha 2 subunit of VLA-2 receptor)	0.000816	0.09	-0.26	-0.15	-0.13	-0.3	-0.04	-0.075	-0.07	-0.005		h
456	1464613	AU140727	Hs.406099	CLMN	calmin (calponin-like, transmembrane)	0.03	0.03	-0.23	-0.14	-0.14	-0.15	-0.08	-0.07	0	-0.07
457	587154	BG424796	Hs.103724	PMP22	peripheral myelin protein 22	-0.07	-0.04	-0.16	-0.13	-0.16	-0.24	-0.08	0.0154005	-0.0022945	-0.012305		-h
458	1697314	NM_003870	Hs.1742	IQGAP1	IQ motif containing GTPase activating protein 1	-0.00816	0.02	-0.22	-0.17	-0.18	-0.23	-0.01	0.015	-0.02576	-0.00924
459	393097	BF107279	Hs.80338	BTF	Bcl-2-associated transcription factor			-0.18	-0.22	-0.13	-0.21	-0.03	-0.005	-0.01	0.09
460	1382374	BG613998	Hs.62	PTPN12	protein tyrosine phosphatase, non-receptor type 12	-0.03	0.03	-0.19	-0.2	-0.21	-0.23	-0.04	-0.01	0.015	-0.015
461	3040452	BG388517	Hs.83656	ARHGDIB	Rho GDP dissociation inhibitor (GDI) beta	-0.01	0.00179	-0.26	-0.31	-0.32	-0.28	-0.02	-0.005	0.04	0.005
462	1929355	BE537399	Hs.249247	LOC220988	hypothetical protein LOC220988	-0.05	0.03	-0.22	-0.26	-0.27	-0.2	0.02	0	0.035	0.005
463	318182	BF437114	Hs.16492	DKFZP564G2022	DKFZP564G2022 protein		-0.00426	-0.25	-0.17	-0.23	-0.2	0.05	0.02	0.005	-0.065
464	2895245	NM_000786	Hs.226213	CYP51A1	cytochrome P450, family 51, subfamily A, polypeptide 1			-0.2	-0.2	-0.27	-0.22	-0.02	0.04	0.075	-0.07
465	2056895	NM_004238	Hs.138617	TRIP12	thyroid hormone receptor interactor 12	0.11	0.11	-0.23	-0.13	-0.16	-0.06	-0.17	-0.065	-0.05105	-0.01395
466	2176218	AC004381				0.12	0.11	-0.26	-0.21	-0.2	-0.13	-0.13	-0.02	-0.06	-0.01
467	1435374	NM_032934	Hs.406013	KRT18		0.1	0.18	-0.25	-0.22	-0.18	-0.15	-0.1	-0.005	-0.09	0.055			0.33	0.55
468	1506093	NM_004487	Hs.7844	GOLGB1	golgi autoantigen, golgin subfamily b, macrogolgin (with transmembrane signal), 1	0.13	0.13	-0.18	-0.12	-0.02	-0.22	-0.04	0.02	-0.13	0.09
469	3624631	AV655628	Hs.82689	TRA1	tumor rejection antigen (gp96) 1	0.07	0.1	-0.12	-0.14	-0.03	-0.24	-0.12	0.015	-0.095	0.13
470	3426010	NM_015070	Hs.136102	KIAA0853	KIAA0853 protein	0.14	0.13	-0.14	-0.16	-0.05	-0.22	-0.08	-0.025	-0.065	0.06
471	468887	NM_003816	Hs.2442	ADAM9	a disintegrin and metalloproteinase domain 9 (meltrin gamma)	0.01	0.1	-0.18	-0.2	-0.18	-0.23	-0.05	-0.012805	-0.022805	0.03
472	2596168	NM_013436	Hs.278411	NCKAP1	NCK-associated protein 1	0.06	0.13	-0.19	-0.22	-0.2	-0.24	-0.05	-0.025	0	0.005
473	899118	AA911832	Hs.288660					-0.37	-0.23	-0.36	-0.39	-0.02	-0.14	-0.01
474	1864715	AL548337	Hs.274415	MGC33602	hypothetical protein MGC33602	-0.02	0.04	-0.35	-0.2	-0.27	-0.27	0.08	-0.135	-0.06	-0.075
475	3248215	NM_002652	Hs.99949	PIP	prolactin-induced protein	-0.09	0.00011	-0.31	-0.17	-0.32	-0.21	0.1	-0.06	0.017655	-0.077655
476	4194946	AA043347	Hs.172028	ADAM10	a disintegrin and metalloproteinase domain 10	0.02	0.05	-0.38	-0.37	-0.38	-0.34	0.04	0.01	0.04	-0.04
477	3494714	NM_004817	Hs.75608	TJP2	tight junction protein 2 (zona occludens 2)	-0.07	-0.06	-0.23	-0.23	-0.2	-0.19	0.04	-0.02	-0.03	0.01
478	1698713	BG747102	Hs.199067	ERBB3	v-erb-b2 erythroblastic leukemia viral oncogene homolog 3 (avian)	-0.00181	-0.09	-0.23	-0.16	-0.13	-0.13	0.1	-0.015	-0.09	0.005				0.68
479	1967051	AI377950	Hs.89474	ARF6	ADP-ribosylation factor 6	-0.02	-0.03	-0.22	-0.15	-0.12	-0.13	0.09	0.033365	-0.081635	0.045
480	1392412	BF055258	Hs.80120	GALNT1	UDP-N-acetyl-alpha-D-galactosamine:polypeptide N-acetylgalactosaminyltransferase 1 (GalNAc-T1)	-0.08	-0.02	-0.28	-0.21	-0.19	-0.14	0.14	0.055	-0.065	0.05
481	615749	AU130189	Hs.155191	VIL2	villin 2 (ezrin)	-0.003	-0.01	-0.21	-0.25	-0.21	-0.31	0.1	-0.018455	-0.001205	0.02275
482	1629861	NM_005079	Hs.2384	TPD52	tumor protein D52	0.0068	0.04	-0.21	-0.17	-0.17	-0.12	0.09	0	-0.039315	-0.000685
483	2342737	AW205652	Hs.79877	MTMR6	myotubularin related protein 6	-0.02	0.04	-0.24	-0.2	-0.21	-0.12	0.12	0.045	-0.01	0.015
484	1907952	AF096289	Hs.80658	UCP2	Homo sapiens uncoupling protein-2 (UCP2) gene, nuclear gene encoding mitochondrial protein, complete cds.	-0.11	-0.13	-0.22	-0.23	-0.27	-0.13	0.09	0.015	0.015	0.01
485	1855683	BE780536	Hs.305890	BCL2L1	BCL2-like 1	-0.08	-0.09	-0.21	-0.2	-0.27	-0.09	0.12	-9.54098e-18	0.055	-0.065
486	1900114	BF036516	Hs.5372	CLDN4	claudin 4	-0.06	-0.09	-0.19	-0.18	-0.14	-0.37	0.18	0	-0.045	0.035				-0.33
487	1709457	NM_004521	Hs.149436	KIF5B	kinesin family member 5B	0.11	0.13	-0.33	-0.28	-0.25	-0.26	0.07	0.03	-0.04	0.02
488	2509789	U36310	Hs.93201	GPD2	glycerol-3-phosphate dehydrogenase 2 (mitochondrial)	0.02	0.07	-0.27	-0.19	-0.17	-0.19	0.08	0.02	-0.065	0.005
489	4089291	AA525231	Hs.287797	ITGB1	integrin, beta 1 (fibronectin receptor, beta polypeptide, antigen CD29 includes MDF2, MSK12)	0.00659	0.09	-0.27	-0.25	-0.19	-0.15	0.12	0.015	-0.055	0.05
490	2643094	D16815	Hs.37288	NR1D2	nuclear receptor subfamily 1, group D, member 2	0.06	0.1	-0.27	-0.3	-0.28	-0.13	0.14	-0.05	-0.005	-0.015
491	3188616	NM_006572	Hs.9691	GNA13	guanine nucleotide binding protein (G protein), alpha 13	0.02	0.11	-0.18	-0.19	-0.19	-0.26	0.08	-0.00929	0.01571	-0.015
492	1623083	AF126404	Hs.82919	CUL2	cullin 2	0.09	0.15	-0.21	-0.17	-0.13	-0.11	0.1	0.015	-0.03	0.005
493	966447	AU136629	Hs.87539	ALDH3B2	aldehyde dehydrogenase 3 family, member B2	0.00883	0.02	-0.2	-0.36	-0.31	-0.24	-0.04	0.15	0.085	0.065
494	2060304	BF212425	Hs.194691	RAI3	retinoic acid induced 3	-0.08	-0.15	-0.33	-0.18	-0.36	-0.5	0.17	-0.155	0.035	-0.19
495	1255087	BG677879	Hs.3838	SNK	serum-inducible kinase	-0.12	-0.06	-0.31	-0.43	-0.49	-0.43	0.12	0.08	0.14	-0.06		-ah		0.41		-0.4
496	1921393	AU122236	Hs.375108	CD24	CD24 antigen (small cell lung carcinoma cluster 4 antigen)	-0.01	-0.04	-0.22	-0.21	-0.33	-0.46	0.24	-0.005	0.11	-0.125				-0.44
497	2060355	AI818260	Hs.73848	CEACAM6	carcinoembryonic antigen-related cell adhesion molecule 6 (non-specific cross reacting antigen)	-0.15	-0.12	-0.39	-0.34	-0.54	-0.75	0.36	0.055	0.115	-0.11		-d
498	2060823	AI148603	Hs.2962	S100P	S100 calcium binding protein P	-0.17	-0.1	-0.44	-0.47	-0.58	-0.92	0.48	-0.035	0.14	-0.145		-a			-1
499	698665	NM_001046	Hs.110736	SLC12A2	solute carrier family 12 (sodium/potassium/chloride transporters), member 2	-0.02	-0.03	-0.48	-0.61	-0.69	-1.04	0.56	-0.04	0.2	-0.11
500	172588	NM_001816	Hs.41	CEACAM8	carcinoembryonic antigen-related cell adhesion molecule 8	-0.03	-0.04	-0.29	-0.32	-0.33	-0.76	0.47	-0.016345	0.063655	-0.05
501	64457	M20881	Hs.405968	PSG1	pregnancy specific beta-1-glycoprotein 1	-0.06	-0.02	-0.22	-0.26	-0.35	-0.69	0.47	0.005	0.145	-0.1
502	1281473	NM_012081	Hs.98124	ELL2	ELL-related RNA polymerase II, elongation factor	-0.14	-0.14	-0.17	-0.22	-0.4	-0.69	0.52	-0.023445	0.216555	-0.19
503	1666069	BC009742	Hs.18141	LAD1	ladinin 1		0.04	-0.12	-0.23	-0.12	-0.68	0.56	-0.035	-0.075	0.15				-0.574818	-1
504	182668	NM_003220	Hs.432765	TFAP2A	transcription factor AP-2 alpha (activating enhancer binding protein 2 alpha)			-0.02	-0.02	-0.03	-0.61	0.59	-0.00104	-0.12104	-0.01
505	2366468	AF127577	Hs.155017	RIP140	Homo sapiens clone PAC 270M7 chromosome 21 map 21q11.2, complete sequence.		0.48	-0.08	-0.00318	0.01	0.11	-0.19	0.01841	-0.09	0.01318		dh		0.49
506	1997703	NM_000165	Hs.74471	GJA1	gap junction protein, alpha 1, 43kDa (connexin 43)	0.35	0.54	0.08	0.17	0.17	0.41	-0.33	0.015	-0.095	0.02		b		0.45		-0.44
507	1402260	NM_003262	Hs.8146	TLOC1	translocation protein 1	0.11	0.2	-0.23	-0.25	-0.24	-0.24	-0.01	-0.015	0.04	-0.035		h
508	1871201	NM_000423	Hs.707	KRT2A	keratin 2A (epidermal ichthyosis bullosa of Siemens)	0.14	0.26	-0.12	-0.14	-0.07	-0.13	-0.01	-0.045	-0.045	0.02
509	1801931	NM_002485	Hs.25812	NBS1	Nijmegen breakage syndrome 1 (nibrin)	0.19	0.26	-0.12	-0.17	-0.16	-0.05	0.07	-0.01	0.05	-0.01
510	1962141	BI094014	Hs.23881	KRT7	keratin 7	0.11	0.24	-0.11	-0.09	-0.09	-0.25	0.14	0.005	0.005	-0.02				-0.52
511	1686916	NM_016836	Hs.241567	RBMS1	RNA binding motif, single stranded interacting protein 1		0.27	-0.04	-0.06	-0.05	-0.23	0.19	-0.015	-0.025	0.03				-0.64
512	1653934	AL543197	Hs.262476	AMD1	S-adenosylmethionine decarboxylase 1	0.23	0.31	-0.02	-0.05	-0.08	-0.17	0.15	-0.025	0.105	-0.1				-0.53
513	1732479	NM_003670	Hs.171825	BHLHB2	basic helix-loop-helix domain containing, class B, 2	0.17	0.18	0.08	0.08	0.14	0.24	-0.16	-0.035	-0.08	0.045				0.58
514	2926251	NM_001270	Hs.22670	CHD1	chromodomain helicase DNA binding protein 1	0.2	0.24	0.07	0.07	0.17	-0.05	-0.12	-0.04	-0.125	0.085
515	67300	BI013116	Hs.182215	ARL3	ADP-ribosylation factor-like 3	0.06	0.21	0.02	0.03	0.06	0.13	-0.11	0.006135	-0.053865	0.05				0.32
516	644989	BE550363	Hs.21594	RERG	RAS-like, estrogen-regulated, growth-inhibitor	0.19	0.25	0.03	0.11	0.07	0.18	-0.15	0.035825	-0.079175	0.035				0.52
517	1986919	U68494	Hs.24385	Hs.24385		0.34	0.28	0.1	0.21	0.19	0.23	-0.13	0.0554165	-0.0745835	0.02				0.32
518	1939708	AA978353	Hs.323878	SLC1A4	solute carrier family 1 (glutamate/neutral amino acid transporter), member 4	0.24	0.22	-0.03	0.06	0.03	0.15	-0.18	0.065	-0.025	0
519	1666130	AL577581	Hs.69089	GLA	galactosidase, alpha	0.14	0.25	0.000607	0.02	-0.00989	0.16	-0.159393	0.0079965	0.0235485	-0.034945
520	1939036	AA578802	Hs.396783	SLC9A3R1	solute carrier family 9 (sodium/hydrogen exchanger), isoform 3 regulatory factor 1	0.11	0.22	0.05	-0.0029	-0.01	0.24	-0.19	0.00855	0.035	0.02645				0.55
521	2503037	BG621010	Hs.295944	TFPI2	tissue factor pathway inhibitor 2	0.25	0.39	0.00492	0.06	0.05	0.13	-0.12508	-0.01746	-0.05254	-0.02		b
522	1924208	AA628507	Hs.41714	BAG1	BCL2-associated athanogene	0.12	0.26	0.08	0.06	0.14	0.04	-0.04	-0.005	-0.12	0.135				0.53
523	1662216	AI278906	Hs.380923	MEIS3	Meis1, myeloid ecotropic viral integration site 1 homolog 3 (mouse)	0.21	0.31	0.00594	0.07	0.1	-0.04	-0.04594	-0.07203	-0.08824	0.01621				0.54		-0.43
524	3427560	AA033953	Hs.1906	PRLR	prolactin receptor		0.29	-0.00517	0.05	0.05	-0.05	-0.04483	-0.027415	-0.079245	-0.00334				0.46
525	2222921	NM_003155	Hs.25590	STC1	stanniocalcin 1	0.16	0.33	0.1	0.09	0.08	0.04	-0.06	-0.045	-0.035	0
526	2878949	AK001889	Hs.35156			0.38	0.35	0.04	0.05	0.02	0.02	-0.02	-0.05	-0.02	-0.04
527	1846781	NM_002014	Hs.848	FKBP4	FK506 binding protein 4, 59kDa	0.26	0.33	0.11	0.04	0.13	0.31	-0.2	-0.033955	-0.028955	0.065		cb
528	2759046	AF065389	Hs.8037	TM4SF9	tetraspan 5	0.2	0.35	0.09	-0.02	0.02	-0.03	-0.12	-0.045	0.08	-0.015
529	2057653	X59798	Hs.82932	CCND1	cyclin D1 (PRAD1: parathyroid adenomatosis 1)	0.1	0.21	-0.02	0.07	-0.05	-0.03	-0.01	-0.08	0.05	-0.13		abch		0.45719	1
530	1911016	BG742298	Hs.20894	NDST1	N-deacetylase/N-sulfotransferase (heparan glucosaminyl) 1	0.12	0.27	0.01	0.03	-0.07	0.00754	-0.00246	-0.01	0.065	-0.095
531	2515221	NM_005794	Hs.272499	DHRS2	dehydrogenase/reductase (SDR family) member 2	0.03	0.21	0.07	0.03	0.03	0.04	-0.03	-0.045	0.065	-0.07		h		0.31
532	2255234	NM_003060	Hs.15813	SLC22A5	solute carrier family 22 (organic cation transporter), member 5	0.21	0.25	0.1	0.07	0.07	0.1	0	-0.01116	0.07384	-0.055
533	1969044	BG739895	Hs.334305	DGAT2	diacylglycerol O-acyltransferase homolog 2 (mouse)	0.07	0.21	0.00499	0.06	0.08	0.04	0.03501	0.007505	-0.032505	-0.015				-0.33
534	1379925	NM_003970	Hs.79227	MYOM2	myomesin (M-protein) 2, 165kDa	0.17	0.26	0.03	0.05	0.05	0.03	0	-0.01	-0.01	-0.02
535	1569557	U61276	Hs.91143	JAG1	jagged 1 (Alagille syndrome)		0.24	0.08	0.15	0.15	0.13	0.05	-0.02	-0.02	-0.07
536	980544	AW950075	Hs.323878	SLC1A4	solute carrier family 1 (glutamate/neutral amino acid transporter), member 4	0.27	0.28	0.02	0.09	0.06	0.11	0.09	0.005	-0.02	-0.045
537	3242480	NM_004747	Hs.170290	DLG5	discs, large (Drosophila) homolog 5	0.2	0.23	0.15	0.18	0.15	0.05	-0.1	-0.035	0.015	-0.08
538	1910091	NM_001089	Hs.26630	ABCA3	ATP-binding cassette, sub-family A (ABC1), member 3	0.09	0.22	0.14	0.13	0.09	0.08	-0.06	-0.025	0.07	-0.085				0.53
539	1967095	BF338323	Hs.6453	ITPK1	inositol 1,3,4-triphosphate 5/6 kinase	0.18	0.28	0.2	0.23	0.23	0.23	0.03	-0.01	-0.01	-0.03				0.55
540	1694039	AL547497	Hs.173125	PPIF	peptidylprolyl isomerase F (cyclophilin F)	0.23	0.25	0.15	0.06	0.07	0.2	0.05	-0.025	0.07	-0.005		h
541	1302221	D49817	Hs.195471	PFKFB3	6-phosphofructo-2-kinase/fructose-2,6-biphosphatase 3	0.11	0.23	0.03	-0.09	0.01	0.000159	-0.029841	0.1	0.025	0.075
542	1405940	NM_000935	Hs.41270	PLOD2	procollagen-lysine, 2-oxoglutarate 5-dioxygenase (lysine hydroxylase) 2	0.16	0.33	0.00283	-0.1	0.07	0.03	0.02717	0.111415	-0.038585	0.15
543	1699807	BE891984	Hs.29287	RBBP8	retinoblastoma binding protein 8	0.19	0.34	0.2	0.3	0.34	0.35	0.15	0.02	-0.155	0.075		bd
544	3084122	NM_006094	Hs.8700	DLC1	deleted in liver cancer 1		0.45	0.09	0.08	0.19	0.2	0.11	-0.04	-0.12	0.09
545	1931117	BG776688	Hs.96	PMAIP1	phorbol-12-myristate-13-acetate-induced protein 1	0.23	0.34	0.12	0.15	0.19	0.21	0.09	0	-0.04645	0.01645
546	2229852	D43968	Hs.129914	RUNX1	runt-related transcription factor 1 (acute myeloid leukemia 1; aml1 oncogene)	0.24	0.33	0.12	0.13	0.09	0.00556	0.11444	0	0.025	-0.035
547	1619980	F07456	Hs.77502	MAT2A	methionine adenosyltransferase II, alpha		0.36	0.08	0.2	0.03	-0.06	0.14	0.025	0.025	-0.12
548	1782172	BG929170	Hs.1501	SDC2	syndecan 2 (heparan sulfate proteoglycan 1, cell surface-associated, fibroglycan)		0.45	0.07	0.12	0.03	0.14	0.07	0.01	0.04	-0.09
549	446969	AA664156	Hs.63131	EAF1	EAF1 protein	0.06	0.18	0.5	0.47	0.53	0.67	-0.17	-0.005	-0.01	0.035
550	2875486	AA534193	Hs.237617	DPP9	dipeptidylpeptidase 9		0.26	0.36	0.32	0.35	0.24	-0.12	-0.01814	0.08686	-0.065
551	3095705	AW510496	Hs.118562	Link-GEFII	Link guanine nucleotide exchange factor II	0.63	0.33	0.53	0.44	0.56	0.48	-0.05	-0.048245	0.011755	0.03
552	2352645	AL546917	Hs.270833	AREG	amphiregulin (schwannoma-derived growth factor)	0.38	0.34	0.36	0.45	0.53	0.31	-0.05	0.005	-0.14	0.055		b
553	583146	AI986271	Hs.152337	PRMT3	protein arginine N-methyltransferase 3(hnRNP methyltransferase S. cerevisiae)-like 3	0.31	0.44	0.33	0.34	0.34	0.51	-0.18	-0.005	-0.015328	0.000328
554	1781388	AB002360	Hs.25515	MCF2L	MCF.2 cell line derived transforming sequence-like	2	0.46	0.31	0.43	0.39	0.23	-0.08	0.035	-0.08	-0.04
555	334227	NM_003659	Hs.22580	AGPS	alkylglycerone phosphate synthase	0.29	0.37	0.23	0.22	0.17	0.17	-0.06	-0.009545	0.040455	-0.04
556	763607	NM_003287	Hs.16611	TPD52L1	tumor protein D52-like 1	0.25	0.43	0.19	0.19	0.09	0.18	-0.01	0.005	0.115	-0.11		acd
557	2292011	NM_006334	Hs.74376	OLFM1	olfactomedin 1	0.3	0.4	0.27	0.17	0.19	0.25	-0.02	-0.025	0.13	-0.055		h
558	1664680	AI421214	Hs.146688	PTGES	prostaglandin E synthase	0.44	0.6	0.22	0.31	0.37	0.23	0.01	0.015	-0.095	0.02		h
559	685870	NM_000926	Hs.2905	PGR	progesterone receptor	0.56	0.58	0.32	0.4	0.36	0.41	0.09	0.07	-0.04	-0.04		a		0.41
560	2288855	BF343227	Hs.101174	MAPT	microtubule-associated protein tau	0.42	0.48	0.32	0.28	0.29	0.37	0.05	-0.035	0.015	-0.01
561	1736926	NM_001497	Hs.198248	B4GALT1	UDP-Gal:betaGlcNAc beta 1,4- galactosyltransferase, polypeptide 1	0.42	0.46	0.31	0.27	0.3	0.17	0.14	0.005	0.05	-0.005		b
562	2633001	NM_004430	Hs.74088	EGR3	early growth response 3	0.42	0.48	0.44	0.43	0.49	0.48	0.04	0.01	-0.006255	0.026255
563	1406786	AA504039	Hs.272458	PPP3CA	protein phosphatase 3 (formerly 2B), catalytic subunit, alpha isoform (calcineurin A alpha)			0.05	0.06	-0.1	-0.03	-0.08	0.002655	0.242655	-0.25
564	2842835	L13210	Hs.79339	LGALS3BP	lectin, galactoside-binding, soluble, 3 binding protein	0.04	0.02	-0.03	-0.02	-0.24	0.04	0.07	-0.02	0.17	-0.2
565	4418702	AB033749		PROZ	protein Z, vitamin K-dependent plasma glycoprotein	0.03	0.1		0.48	-0.09			-0.0098	0.1502	-0.365
566	2121863	BI222747	Hs.423190	CRIP1	cysteine-rich protein 1 (intestinal)	-0.11	-0.05	-0.09	-0.27	-0.39	-0.04	0.05	0.12	0.24	-0.12					1
567	944906	AU154673	Hs.296422	NBP	nucleotide binding protein		-0.15	0.21	0.2	0.09	0.15	-0.06	-0.015	0.075	-0.08				0.39
568	2916261	NM_001675	Hs.181243	ATF4	activating transcription factor 4 (tax-responsive enhancer element B67)	-0.01	-0.01	0.24	0.26	0.26	0.14	-0.1	0.013515	-0.036485	0.03				-0.44		0.41
569	2654443	AJ242586	Hs.283667	RNPEP	arginyl aminopeptidase (aminopeptidase B)	-0.04	0.01	0.23	0.18	0.19	0.16	-0.07	-0.04	0.015	-0.005
570	1749727	NM_000785	Hs.199270	CYP27B1	cytochrome P450, family 27, subfamily B, polypeptide 1	0.09	0.02	0.22	0.19	0.21	0.12	-0.1	-0.025	0.045	-0.04
571	1657891	AW008256	Hs.315463	IL24	interleukin 24			0.26	0.23	0.29	0.23	-0.03	-0.045	-0.03	0.06
572	343653	BE897368	Hs.433619	PLK	polo-like kinase (Drosophila)	-0.03	0.01	0.29	0.18	0.15	0.18	-0.11	0.005	0.16	-0.045
573	1797836	BI088031	Hs.63304	PME-1	protein phosphatase methylesterase-1	0.05	0.11	0.22	0.11	0.16	0.15	-0.07	0.075	0.075	0
574	2796468	M29873	Hs.330780	CYP2B7	cytochrome P450, family 2, subfamily B, polypeptide 7 pseudogene	0.14	0.09	0.35	0.33	0.31	0.28	-0.07	-0.015	0.035	-0.03				0.45
575	5262429	BF514243	Hs.300479			0.05	0.09	0.33	0.21	0.37	0.26	-0.07	-0.02	0.07	0.03
576	1445203	NM_003083	Hs.78403	SNAPC2	small nuclear RNA activating complex, polypeptide 2, 45kDa	0.07	0.15	0.3	0.24	0.16	0.23	-0.07	-0.015	0.11	-0.065
577	1659832	NM_005264	Hs.105445	GFRA1	GDNF family receptor alpha 1	0.00233	-0.03	0.3	0.41	0.48	0.35	0.05	-0.065	-0.07	0.005				0.53
578	1403234	AA649871	Hs.71730	LOC168667	similar to crossveinless			0.34	0.31	0.45	0.43	0.09	-0.03	-0.11	0.14
579	2500511	NM_003619	Hs.22404	PRSS12	protease, serine, 12 (neurotrypsin, motopsin)			0.31	0.34	0.37	0.35	0.04	0.03	-0.06	0.03
580	1963406	AV724223	Hs.82222	SEMA3B	sema domain, immunoglobulin domain (Ig), short basic domain, secreted, (semaphorin) 3B	-0.04	-0.02	0.21	0.21	0.23	0.1	0.11	-0.005	-0.02	0.015
581	1600726	AU119825	Hs.74561	A2M	alpha-2-macroglobulin	-0.03	-0.01	0.26	0.2	0.34	0.37	0.11	0.005	-0.05	0.115					1
582	2005490	BC010629	Hs.129055	ODF2	outer dense fiber of sperm tails 2	0.03	0.04	0.24	0.19	0.26	0.13	0.11	-0.015	-0.025	0.06
583	1671852	BG545676	Hs.79381	GCA	grancalcin, EF-hand calcium binding protein	0.03	0.11	0.19	0.29	0.27	0.22	0.03	-0.065	-0.075	0.01
584	3553729	AW385690	Hs.287820	FN1	fibronectin 1		0.14	0.25	0.35	0.41	0.34	0.09	-0.01	-0.08	-0.03
585	1330964	NM_004490	Hs.83070	GRB14	growth factor receptor-bound protein 14			0.31	0.08	0.34	0.31	0	0.135	-0.03	0.26
586	44938	BE562700	Hs.30114	GRCC8	likely ortholog of mouse gene rich cluster, C8 gene	0.03	0.00893	0.41	0.25	0.28	0.3	-0.11	0.16	0.135	0.025				-0.55
587	2469592	BI117437	Hs.82906	CDC20	CDC20 cell division cycle 20 homolog (S. cerevisiae)	0.03	0.05	0.21	0.11	0.06	0.23	0.02	0.095	0.165	-0.07				-0.63
588	924936	BG476052	Hs.14231	SEPW1	selenoprotein W, 1	-0.07	-0.00568	0.24	0.07	0.04	0.21	-0.03	0.155	0.205	-0.05
589	1645766	AL571008	Hs.1578	BIRC5	baculoviral IAP repeat-containing 5 (survivin)	-0.00879	0.01	0.26	0.09	0.06	0.23	-0.03	0.17	0.23	-0.06			-0.34	-0.41
590	1970111	BI087140	Hs.77695	DLG7	discs, large homolog 7 (Drosophila)	0.11	0.11	0.18	0.02	0.06	0.1	-0.08	0.215	0.16	0.055			-0.33	-0.44
591	1574194	BE889289	Hs.159557	KPNA2	karyopherin alpha 2 (RAG cohort 1, importin alpha 1)	0.08	0.18	0.23	0.05	0.12	0.22	-0.01	0.175	0.14418	0.03082				-0.39
592	1748705	BE893878	Hs.252587	PTTG1	pituitary tumor-transforming 1	-0.07	-0.04	0.19	0.02	0.06	0.28	0.09	0.155	0.115	0.04				-0.45
593	1384823	AA419596	Hs.83758	CKS2	CDC28 protein kinase regulatory subunit 2	-0.02	0.04	0.22	0.07	0.19	0.28	0.06	0.15	0.065	0.085			-0.31
594	1960722	BE901723	Hs.376253	TRAP1	heat shock protein 75	-0.0092	0.01	0.21	0.1	0.08	0.04	0.17	0.075	0.11	-0.035
595	2503995	BE268611	Hs.355896	CDC2L2	cell division cycle 2-like 2	0.08	0.05	0.22	0.1	0.08	0.1	0.12	0.085	0.11	-0.025
596	346450	AA976015	Hs.184786	TIP120A	TBP-interacting protein		0.09	0.21	0.00536	0.04	0.09	0.12	0.104555	0.08563	0.018925
597	818568	AW024529	Hs.405837	TCEA2	transcription elongation factor A (SII), 2			0.23	0.11	0.11	0.12	0.11	0.1	0.09773	0.00227
598	2262832	T85190	Hs.179808					0.27	0.16	0.13	0.15	0.12	0.1	0.14	-0.04
599	2760114	NM_007317	Hs.119324	KIF22	kinesin family member 22	-0.04	0.03	0.28	0.16	0.15	0.17	0.11	0.115	0.145	-0.03
600	2057823	AI571293	Hs.174070	E2-EPF	ubiquitin carrier protein	-0.02	0.04	0.31	0.19	0.14	0.19	0.12	0.145	0.19	-0.045				-0.37
601	1308478	AA430504	Hs.93002	UBE2C	ubiquitin-conjugating enzyme E2C	-0.06	0.05	0.32	0.14	0.22	0.17	0.15	0.195	0.12	0.075				-0.46
602	1975194	AV714379	Hs.73625	KIF20A	kinesin family member 20A	0.03	-0.00514	0.21	0.00751	0.03	0.31	0.1	0.246245	0.25	-0.003755
603	2867091	NM_001454	Hs.93974	FOXJ1	forkhead box J1	-0.04	0.09	0.12	-0.12	0.05	0.00736	0.11264	0.22	0.065	0.155
604	1441102	AF151076	Hs.25199	HSPC242	hypothetical protein HSPC242	-0.02	0.22	0.1	-0.18	-0.04	-0.02	0.12	0.245	0.105	0.14
605	898516	NM_002411	Hs.46452	SCGB2A2	secretoglobin, family 2A, member 2	-0.09	0.04	0.23	0.15	0.36	0.02	0.21	-0.005	-0.255	0.33
606	2825369	BG400371	Hs.286049	PSAT1	phosphoserine aminotransferase		0.03	0.15	-0.0043	0.34	-0.1	0.25	0.12715	-0.19	0.3443		d		-0.61
607	126370	X06989	Hs.177486	APP	amyloid beta (A4) precursor protein (protease nexin-II, Alzheimer disease)	-0.04	0.00823	-0.08	-0.1	-0.01	-0.22	0.14	-0.055	-0.17	0.135
608	3488056	NM_001943	Hs.359784	DSG2	desmoglein 2	0.04	0.07	-0.08	-0.04	-0.04	-0.21	0.13	-0.04	-0.02	-0.06				-0.36
609	2369419	AU120904	Hs.75124	CDR2	cerebellar degeneration-related protein 2, 62kDa	0.1	0.14	-0.05	-0.00131	0.08	-0.21	0.16	-0.020655	-0.135	0.065655
610	1515426	AF057300	Hs.41587	RAD50	RAD50 homolog (S. cerevisiae)	0.12	0.16	-0.04	-0.07	0.07	-0.24	0.2	-0.03	-0.08	0.08
611	1719403	NM_002282	Hs.182506	KRTHB3	keratin, hair, basic, 3	0.06	0.14	-0.11	-0.13	-0.07	-0.36	0.25	-0.03	-0.03	0.02
612	2131758	AL572879	Hs.5372	CLDN4	claudin 4	-0.09	-0.1	-0.14	-0.08	-0.07	-0.43	0.29	0.015	-0.08	0.035				-0.33
613	2966620	BF525595	Hs.75106	CLU	clusterin (complement lysis inhibitor, SP-40,40, sulfated glycoprotein 2, testosterone-repressed prostate message 2, apolipoprotein J)	-0.03	0.02	-0.1	-0.08	0.006	-0.41	0.31	-0.055	-0.108	0.033
614	908357	NM_006615	Hs.113292	CAPN9	calpain 9 (nCL-4)			-0.12	-0.04	-0.09	-0.4	0.28	0	-0.02	-0.06
615	1603408	NM_004670	Hs.274230	PAPSS2	3'-phosphoadenosine 5'-phosphosulfate synthase 2			-0.1	-0.08	-0.16	-0.35	0.25	0.035	0.06	-0.08
616	1509276	AW248885	Hs.95583	NET-7	transmembrane 4 superfamily member tetraspan NET-7	-0.13	-0.07	-0.1	-0.11	-0.18	-0.28	0.18	0.03	0.065	-0.025				0.45		-0.41
617	702860	NM_000126	Hs.169919	ETFA	electron-transfer-flavoprotein, alpha polypeptide (glutaric aciduria II)	-0.03	-0.02	-0.09	-0.11	-0.14	-0.22	0.13	0.04	0.065	-0.005
618	1304879	AI041585	Hs.62643	DAPP1	dual adaptor of phosphotyrosine and 3-phosphoinositides			-0.04	-0.09	-0.13	-0.25	0.21	-0.05	0.09	-0.04				-0.5
619	1368834	AW117731	Hs.77910	HMGCS1	3-hydroxy-3-methylglutaryl-Coenzyme A synthase 1 (soluble)		0.0091	-0.07	-0.05	-0.15	-0.25	0.18	0.011155	0.061155	-0.07
620	1922038	BC004518	Hs.26971	LOC51760	B/K protein			-0.02	0.06	-0.000778	-0.21	0.19	0	0.030389	-0.110389				0.42
621	1751692	N51335	Hs.194408	KIAA1244	KIAA1244 protein			-0.02	-0.06	-0.1	-0.22	0.2	-0.01	0.07	-0.04
622	1964652	NM_002268	Hs.288193	KPNA4	karyopherin alpha 4 (importin alpha 3)		0.01	-0.05	-0.28	-0.21	-0.25	0.2	0.1	0.05	0.05
623	2373263	BG619874	Hs.137476	PEG10	paternally expressed 10	0.08	0.19	0.13	0.3	0.07	-0.02	0.15	-0.18	0.085	-0.265
624	2660470	AI741735	Hs.75486	HSF4	heat shock transcription factor 4		-0.07	0.21	0.19	0.26	0.00758	0.20242	-0.035	-0.095	0.08
625	2258157	AA721989	Hs.183593	ZNF24	zinc finger protein 24 (KOX 17)	-0.07	-0.07	0.13	0.16	0.14	-0.08	0.21	0.010155	-0.01339	-0.006455
626	1924308	AW351829	Hs.27424	DDX11	DEAD/H (Asp-Glu-Ala-Asp/His) box polypeptide 11 (CHL1-like helicase homolog, S. cerevisiae)	-0.08	-0.09	0.15	0.17	0.13	-0.07	0.22	0.02	-0.015	0.015				-0.31
627	1556011	AI146861	Hs.39871	MYO1D	myosin ID	-0.04	-0.07	0.15	0.12	0.13	-0.08	0.23	-0.01	-0.005	0.025
628	1310401	AI438949	Hs.444918			-0.05	-0.05	0.16	0.14	0.13	-0.09	0.25	-0.009685	0.005315	0.005				0.53
629	3252857	AW450697					-0.05	0.17	0.21	0.17	-0.11	0.28	0	-0.0246	-0.0154
630	676865	BE302345	Hs.27413	APPL	adaptor protein containing pH domain, PTB domain and leucine zipper motif		-0.12	0.19	0.17	0.16	-0.11	0.3	-0.00822	-0.05822	0.07
631	2360580	AK027723	Hs.278670	OA48-18	acid-inducible phosphoprotein	-0.06	-0.09	0.26	0.34	0.31	-0.04	0.3	0.055	-0.05	0.025
632	3692029	X85019	Hs.130181	GALNT2	UDP-N-acetyl-alpha-D-galactosamine:polypeptide N-acetylgalactosaminyltransferase 2 (GalNAc-T2)			0.17	0.15	0.14	-0.12	0.29	-0.02	-0.085	-0.01
633	560466	560466				0.11	-0.00749	0.05	-0.01	0.09	-0.31	0.36	-0.015	-0.1	0.145
634	1740474	NM_000392	Hs.193852	ABCC2	ATP-binding cassette, sub-family C (CFTR/MRP), member 2		0.02	0.11	0.05	0.16	-0.24	0.35	0.015	-0.06	0.135
635	2852042	AU121926	Hs.108080	CSRP1	cysteine and glycine-rich protein 1	-0.01	-0.04	0.02	-0.01	0.03	-0.21	0.23	-0.011915	0.00174	0.016345
636	2354446	NM_000149	Hs.169238	FUT3	fucosyltransferase 3 (galactoside 3(4)-L-fucosyltransferase, Lewis blood group included)	-0.09	-0.04	0.000108	-0.04	-0.07	-0.27	0.270108	-0.017419	0.034609	-0.01192				-0.37
637	1849838	AA281524	Hs.411911	PTPRM	protein tyrosine phosphatase, receptor type, M	0.03	0.02	0.02	-0.04	-0.03	-0.23	0.25	-0.08	0.03	-0.05
638	2518964	BE259271	Hs.173108	LOC200734	hypothetical protein LOC200734	0.03	0.02	0.04	0.00173	0.05	-0.18	0.22	-0.034135	0.01	-0.005865
639	1395088	BF112023	Hs.28907	EPS8R1	epidermal growth factor receptor pathway substrate 8-related protein 1	-0.13	-0.04	0.08	-0.00182	0.00821	-0.23	0.31	-0.03091	0.025895	0.025015
640	2239295	NM_024831	Hs.179909	NCOA6IP	nuclear receptor coactivator 6 interacting protein	-0.04	-0.03	0.08	0.06	0.02	-0.22	0.3	0.005	0.035	-0.01
641	1930711	BE735810	Hs.85266	ITGB4	integrin, beta 4	-0.05	-0.04	0.08	0.08	-0.02	-0.15	0.23	-0.045	0.09	-0.135				-0.36
642	1930207	NM_004524	Hs.3123	LLGL2	lethal giant larvae homolog 2 (Drosophila)	-0.03	0.00196	0.06	0.05	-0.01	-0.15	0.21	-0.005084	0.094916	-0.09
643	4253663	U32581	Hs.352382	SMG1	PI-3-kinase-related kinase SMG-1		0.03	0.02	0.11	0.11	-0.22	0.24	-0.01	-0.09	0
644	2060081	BG678179	Hs.173912	EIF4A2	eukaryotic translation initiation factor 4A, isoform 2	0.06	0.06	0.00795	0.07	0.06	-0.21	0.21795	-0.008975	-0.041025	-0.03
645	2174920	BC006230	Hs.6721	MGLL	monoglyceride lipase	0.04	0.06	0.07	0.11	0.14	-0.2	0.27	-0.02	-0.04	-0.02
646	2907827	BC008927	Hs.8663	KIAA0321	KIAA0321 protein	0.14	0.11	0.08	0.15	0.13	-0.13	0.21	-0.025	-0.09	-0.005
647	600744	AU132789	Hs.290768	ZNF273	zinc finger protein 273	0.11	0.15					0.20531	0.012655	0.062655	0.06
648	1400664	AB014550	Hs.8118	KIAA0650	KIAA0650 protein	0.11	0.08	0.06	0.08	0.06	-0.17	0.23	-0.015	0.02	-0.055
649	3416883	BE091961	Hs.102336	ARHGAP8	Rho GTPase activating protein 8	0.06	0.09	0.06	0.08	0.03	-0.16	0.22	-0.01	0.04	-0.07
650	2044444	AL355192	Hs.102336	ARHGAP8	Rho GTPase activating protein 8	0.06	0.08	0.05	0.07	-0.03	-0.17	0.22	-0.01	0.08	-0.11
651	2634611	AF035594	Hs.279856				0.04	0.04	0.06	0.00123	-0.22	0.26	-0.005	0.049385	-0.074385
652	4083362	BG832163	Hs.183650	CRABP2	cellular retinoic acid binding protein 2	-0.01	0.08	0.05	0.04	0.06	-0.24	0.29	0.015	0.04	-0.015
653	2935535	AI889276	Hs.397429				0.09	0.09	0.21	0.18	-0.2	0.29	0.0568	0.0218	-0.085
654	2689747	AK023494	Hs.164005			0.11	0.00955	0.1	0.11	0.09	-0.12	0.22	-0.025	-0.015	-0.02
655	2845586	AA527277	Hs.372504	PAWR	PRKC, apoptosis, WT1, regulator	0.1	0.01	0.1	0.11	0.08	-0.12	0.22	-0.03	-0.01	-0.03
656	1636061	AW665469	Hs.355841					0.1	0.07	0.12	-0.15	0.25	-0.035	-0.02	0.05
657	1709249	AU147230	Hs.44856	GAL3ST-4	beta-galactose-3-O-sulfotransferase, 4	0.1	-0.00388	0.13	0.13	0.11	-0.12	0.25	-0.035	-0.021905	-0.013095
658	2149237	AA627448	Hs.352402			0.05	0.00127	0.13	0.14	0.17	-0.09	0.22	-0.015	-0.045	0.02				0.54
659	2556393	AI056392	Hs.381113			0.07	0.00906	0.12	0.15	0.14	-0.09	0.21	-0.005	-0.029185	-0.005815
660	1793670	AL050172	Hs.321056			0.11	0.02	0.12	0.15	0.13	-0.1	0.22	-0.005	-0.0252015	-0.0097985
661	1367527	AF072164	Hs.137570	HFSE-1	HFSE-1 protein	0.1	0.02	0.14	0.17	0.17	-0.08	0.22	-0.01	-0.02	-0.02
662	2667051	X98307	Hs.84168	HSHUR7SEQ	UV-B repressed sequence, HUR 7	0.11	-0.02	0.12	0.13	0.1	-0.09	0.21	-0.005	6.7e-05	-0.015067
663	3927011	AI300578	Hs.438636			0.05	-0.03	0.13	0.13	0.14	-0.08	0.21	0.005	0.002335	0.002665
664	267589	BG717965	Hs.5148	FLN29	FLN29 gene product	-0.03	-0.00936	0.14	0.1	0.11	-0.07	0.21	-0.020032	0.0199679	0
665	2885670	AI160347	Hs.288995	FLJ20813	hypothetical protein FLJ20813	0.00408	-0.00711	0.13	0.12	0.11	-0.08	0.21	-0.00398	0.01494	-0.00892				0.56
666	1538486	AF078550	Hs.258850	KLRC3	killer cell lectin-like receptor subfamily C, member 3		-0.00392	0.14	0.17	0.13	-0.08	0.22	0	0.015	-0.045
667	2395663	F20832	Hs.299148	RAI16	retinoic acid induced 16	0.08	0.01	0.14	0.15	0.13	-0.08	0.22	0.00385	0.01885	-0.025
668	3840191	BF970546	Hs.193044	KCNJ5	potassium inwardly-rectifying channel, subfamily J, member 5	0.1	0.00784	0.13	0.12	0.11	-0.09	0.22	-0.03	0.01	-0.03
669	5159418	AF072467	Hs.142296	JRK	jerky homolog (mouse)	0.1	0.02	0.13	0.14	0.13	-0.09	0.22	-0.005	0.005	-0.02
670	2454842	BE783005	Hs.100729	KIAA0692	KIAA0692 protein	0.09	0.02	0.13	0.13	0.1	-0.09	0.22	-0.02	0.015	-0.035
671	853243	AA641231	Hs.284283	BTN3A1	butyrophilin, subfamily 3, member A1	0.14	0.02	0.14	0.15	0.13	-0.08	0.22	-0.01	0.02	-0.04
672	1794550	AV652953	Hs.6838	ARHE	ras homolog gene family, member E			0.15	0.18	0.16	-0.08	0.23	0.005	-0.01	-0.02				-0.4
673	1401683	AW614826	Hs.171945	PLA2R1	phospholipase A2 receptor 1, 180kDa			0.15	0.15	0.15	-0.09	0.24	0.005	0	0
674	1343155	AI401460	Hs.238246	Jade-1	PHD protein Jade-1	-0.05	-0.00333	0.16	0.12	0.14	-0.08	0.24	-0.01	0	0.03
675	254081	M24895	Hs.335493	AMY2B	amylase, alpha 2B; pancreatic		0.00182	0.15	0.17	0.15	-0.08	0.23	-0.01	0.02	-0.05				-0.45
676	3533391	NM_001133	Hs.531	AFM	afamin			0.16	0.17	0.14	-0.08	0.24	-0.01	0.02	-0.03
677	991752	AW268404	Hs.187636					0.14	0.14	0.18	-0.11	0.25	0.015	-0.035	0.05
678	2936403	H78177	Hs.180582	LOC200339	hypothetical protein LOC200339	0.13	-0.01	0.15	0.13	0.2	-0.14	0.29	-0.03	-0.01	0
679	1508944	AU155156	Hs.53263	Nup43	nucleoporin Nup43	0.09	0.02	0.15	0.15	0.13	-0.09	0.24	-0.03	-0.01623	-0.01377
680	2930448	AW872736	Hs.185091	KIAA0635	KIAA0635 gene product	0.11	0.03	0.13	0.09	0.09	-0.12	0.25	-0.05	0	-0.01
681	4917668	AF035312	Hs.106300			0.08	0.04	0.14	0.12	0.12	-0.12	0.26	-0.045	-0.01	-0.015
682	2501921	N31673	Hs.433523	KIAA0864	KIAA0864 protein	0.11	0.02	0.14	0.12	0.11	-0.13	0.27	-0.04	-0.005	-0.015
683	1363684	NM_014823				0.1	0.02	0.12	0.14	0.13	-0.13	0.25	0	0.01	-0.03
684	3595410	AI927632	Hs.80975	ENTPD5	ectonucleoside triphosphate diphosphohydrolase 5	0.1	0.01	0.13	0.13	0.1	-0.13	0.26	-0.02	-0.00138	-0.01862
685	2472605	H48352	Hs.62615			0.03	0.01	0.14	0.13	0.12	-0.12	0.26	-0.00177	0.01125	-0.00302
686	2654539	N42848	Hs.93780			0.09	0.02	0.14	0.15	0.13	-0.13	0.27	-0.005	0.005	-0.02
687	2772903	AF045649	Hs.1430	F11	coagulation factor XI (plasma thromboplastin antecedent)	0.11	0.00827	0.16	0.14	0.13	-0.1	0.26	-0.025	0.01	-0.015
688	2905885	NM_000448	Hs.73958	RAG1	recombination activating gene 1			0.16	0.14	0.15	-0.1	0.26	-0.012455	0.002545	0.01
689	2745503	NM_014686	Hs.186840	KIAA0355	KIAA0355 gene product	0.07	-0.00112	0.16	0.18	0.13	-0.1	0.26	-0.01	0.01	-0.04
690	2304041	AI436356	Hs.130729			0.13	0.00738	0.17	0.19	0.17	-0.11	0.28	-0.005	-0.005	-0.02
691	2800961	BC003648	Hs.421054	MGC4701	hypothetical protein MGC4701	0.11	0.02	0.16	0.16	0.13	-0.12	0.28	-0.02	0.01	-0.03
692	1922944	NM_001141	Hs.111256	ALOX15B	arachidonate 15-lipoxygenase, second type	0.08	0.00823	0.16	0.15	0.14	-0.13	0.29	-0.015	0.02	-0.025
693	1822713	BE767964	Hs.284283	BTN3A1	butyrophilin, subfamily 3, member A1	0.11	0.03	0.15	0.11	0.11	-0.09	0.24	-0.035	0.02	-0.015
694	2892651	NM_002518	Hs.321164	NPAS2	neuronal PAS domain protein 2	0.11	0.04	0.16	0.14	0.13	-0.09	0.25	-0.025	0.03	-0.035
695	1747050	NM_000572	Hs.193717	IL10	interleukin 10	0.11	0.04	0.16	0.16	0.12	-0.1	0.26	-0.02	0.02	-0.04
696	4818795	AW951047	Hs.352231	DTYMK	deoxythymidylate kinase (thymidylate kinase)	0.1	0.03	0.16	0.16	0.15	-0.09	0.25	-0.005	0.015	-0.02
697	1638184	AA939273	Hs.116252			0.1	0.03	0.16	0.18	0.13	-0.1	0.26	0	0.02	-0.04
698	2360418	AI635003	Hs.432503				0.04	0.17	0.16	0.14	-0.11	0.28	-0.02	-0.015	0.005
699	2171287	BE780989	Hs.203963	HELLS	helicase, lymphoid-specific		0.04	0.14	0.19	0.14	-0.13	0.27	0.01	-0.01	-0.03
700	3031912	3031912				0.13	0.05	0.16	0.2	0.16	-0.11	0.27	0	-0.01657	-0.02343
701	1513664	M74547	Hs.87	RBL1	retinoblastoma-like 1 (p107)			0.08	0.06	0.00987	-0.16	0.24	-0.02	0.045065	-0.045065
702	2474755	AL546537	Hs.286226	MYO1C	myosin IC	0.05	-0.00341	0.12	0.09	0.04	-0.09	0.21	-0.014335	0.055665	-0.04
703	1267250	AW243139	Hs.284171	HCN3	hyperpolarization activated cyclic nucleotide-gated potassium channel 3	0.04	0.03	0.1	0.1	0.12	-0.12	0.22	-0.01	0.045	-0.055
704	1579596	BE812123	Hs.31447			0.02	0.03	0.13	0.12	0.07	-0.1	0.23	-0.002715	0.047285	-0.04
705	1379683	AL022394		TOP1,PLCG1,dJ511B24.3,dJ511B24.4	Human DNA sequence from clone RP3-511B24 on chromosome 20q11.2-12 Contains the 3' end of the TOP1 gene for topoisomerase (DNA) I, the PLCG1 gene for phospholipase C gamma 1, gene KIAA0395 for a possible homeobox protein, a 60S Ribosomal Protein L23A (RPL2	-0.05	-0.01	0.17	0.11	0.13	-0.04	0.21	-0.029225	0.035775	-0.005
706	1394835	NM_013312	Hs.30792	HOOK2	hook2 protein		0.00411	0.16	0.12	0.12	-0.08	0.24	-0.04	0.04	-0.04
707	1682176	NM_006697	Hs.166066	CRA	cisplatin resistance associated	-0.01	-0.0036	0.15	0.11	0.1	-0.08	0.23	-0.03	0.07	-0.06
708	3201831	AI924594	Hs.234863	TSPAN-2	tetraspan 2			0.13	0.12	0.08	-0.08	0.21	0.02	0.08	-0.05				-0.44
709	997561	BF439104	Hs.77462	DNMT1	DNA (cytosine-5-)-methyltransferase 1			0.16	0.16	0.08	-0.07	0.23	0.01	0.065	-0.055
710	2070247	AA454088	Hs.380870	DDAH1	dimethylarginine dimethylaminohydrolase 1	-0.03	-0.02	0.21	0.18	0.17	-0.04	0.25	-0.016225	-0.001225	0.015
711	1930954	AA805411	Hs.34579	FLJ10948	hypothetical protein FLJ10948			0.18	0.22	0.17	-0.08	0.26	0.02394	-0.00106	-0.015
712	2079441	AI034385	Hs.108924	SORBS1	sorbin and SH3 domain containing 1			0.21	0.21	0.18	-0.03	0.24	0.03	0.03	-0.03
713	2785701	AV717082	Hs.624	IL8	interleukin 8			0.18	0.17	0.14	-0.08	0.26	-0.035	0.015	-0.04				-0.47
714	3335669	3335669				0.1	0.02	0.18	0.14	0.13	-0.08	0.26	-0.035	0.025	-0.02
715	1732480	AA813332	Hs.93836	DKFZP434N014	DKFZP434N014 protein			0.2	0.16	0.16	-0.05	0.25	-0.045	0.04	0
716	2305947	Z15025		BAT2	H.sapiens Bat2 gene.	0.09	0.03	0.19	0.15	0.15	-0.04	0.23	-0.025	0.035	-0.02
717	3423374	AI052516	Hs.182314			0.11	0.03	0.2	0.19	0.15	-0.06	0.26	-0.00956	0.04044	-0.04
718	64993	BF515855	Hs.8850	ADAM12	a disintegrin and metalloproteinase domain 12 (meltrin alpha)	0.02	-0.00216	0.19	0.17	0.16	-0.06	0.25	0	0.055	-0.035
719	4093234	AF035278	Hs.412430					0.19	0.18	0.17	-0.09	0.28	-0.008535	0.071465	-0.07
720	2952231	AI167893	Hs.19851	PEX14	peroxisomal biogenesis factor 14	-0.07	-0.0053	0.19	0.13	0.11	-0.09	0.28	-0.03333	0.02667	0
721	2542313	AI961906	Hs.380968			0.1	0.00476	0.18	0.17	0.14	-0.11	0.29	-0.02	0.02	-0.03
722	2011166	AW631176	Hs.112877	MGC26647	hypothetical protein MGC26647			0.18	0.19	0.16	-0.11	0.29	0.00099	0.00599	-0.03
723	1683245	AA973681	Hs.128321					0.19	0.19	0.16	-0.1	0.29	-0.0002325	0.0147675	-0.03
724	1753033	AA406526	Hs.67709					0.2	0.2	0.18	-0.1	0.3	-0.01	0.02	-0.02
725	2822130	AW958059	Hs.66774	ZNF306	zinc finger protein 306			0.18	0.2	0.14	-0.11	0.29	0.02	0.03	-0.06
726	238278	NM_000177	Hs.290070	GSN	gelsolin (amyloidosis, Finnish type)	0.06	0.11	0.07	0.08	0.09	-0.16	0.23	0.000145	-0.024855	0.015
727	1406071	NM_001263	Hs.152981	CDS1	CDP-diacylglycerol synthase (phosphatidate cytidylyltransferase) 1	0.07	0.12	0.09	0.11	0.1	-0.12	0.21	0.008365	0.018365	-0.03			0.48
728	3988922	NM_003854	Hs.102865	IL1RL2	interleukin 1 receptor-like 2	0.08	0.11	0.12	0.17	0.17	-0.09	0.21	0.02661	0.00661	-0.03
729	2136337	AW196658	Hs.110044			0.09	0.08	0.12	0.15	0.16	-0.13	0.25	-0.02	-0.045	-0.005
730	1923736	BG774993	Hs.11776	HPRP3P	U4/U6-associated RNA splicing factor	0.02	0.06	0.15	0.19	0.19	-0.09	0.24	-0.01	-0.035	-0.015
731	1349857	BE513909	Hs.172801	IARS	isoleucine-tRNA synthetase	0.09	0.09	0.16	0.17	0.22	-0.06	0.22	-0.015	-0.045	0.02
732	22715	AV713026	Hs.1540	THOC1	THO complex 1	0.06	0.08	0.19	0.24	0.23	-0.04	0.23	-0.02	-0.055	-0.015
733	3283759	BG110974	Hs.61258	ASL	argininosuccinate lyase	0.06	0.04	0.13	0.09	0.07	-0.1	0.23	-0.06	0.025	-0.045
734	3255853	U50536	Hs.142907			0.12	0.04	0.12	0.15	0.14	-0.11	0.23	-0.02	-0.025	-0.025
735	1719920	BC001903	Hs.173936	IL10RB	interleukin 10 receptor, beta	0.1	0.04	0.12	0.15	0.12	-0.11	0.23	-0.015	-0.005	-0.04
736	2725511	NM_005734	Hs.30148	HIPK3	homeodomain interacting protein kinase 3	0.11	0.04	0.12	0.15	0.12	-0.09	0.21	-0.01	0.005	-0.045
737	1596154	AI538590	Hs.87497	BTN3A2	butyrophilin, subfamily 3, member A2	0.02	0.05	0.12	0.14	0.12	-0.1	0.22	-0.005	0.005	-0.03
738	4291982	NM_019604	Hs.159523	CRTAM	class-I MHC-restricted T cell associated molecule	0.09	0.03	0.11	0.12	0.12	-0.11	0.22	0	0.02	-0.03
739	2495553	AB037798	Hs.188790	KIAA1377	KIAA1377 protein	0.1	0.05	0.14	0.16	0.14	-0.07	0.21	-0.015	-0.005	-0.03
740	1223725	Z98044		H6PD	Human DNA sequence from clone RP3-510D11 on chromosome 1p36.2-36.3 Contains the H6PD (hexose-6-phosphate dehydrogenase (glucose 1-dehydrogenase)) gene, STSs, GSSs and CpG Islands, complete sequence.		0.05	0.14	0.17	0.14	-0.08	0.22	-0.01	-0.01	-0.03
741	1870214	AF070620	Hs.158530			0.1	0.07	0.15	0.19	0.18	-0.07	0.22	0	-0.005	-0.035
742	4144001	AV721095	Hs.31595	CLDN11	claudin 11 (oligodendrocyte transmembrane protein)	0.09	0.05	0.17	0.18	0.17	-0.05	0.22	-0.015	0.01	-0.035
743	855928	AI920902	Hs.19058				0.08	0.11	0.1	0.1	-0.12	0.23	-0.015	-0.008575	0.003575
744	1399524	AI743376	Hs.54961	SBLF	stoned B-like factor	0.11	0.07	0.12	0.17	0.13	-0.1	0.22	0.005	-0.005	-0.04
745	980742	NM_006467	Hs.333861	RPC32	polymerase (RNA) III (DNA directed) (32kD)	0.12	0.07	0.12	0.17	0.14	-0.1	0.22	0.005	0	-0.045
746	1875433	AA973353	Hs.209587			0.11	0.07	0.12	0.18	0.14	-0.11	0.23	0	0.005	-0.065
747	2753047	AW844818	Hs.173904			0.08	0.08	0.12	0.17	0.13	-0.09	0.21	0.01	0.015	-0.055
748	1252644	BG939095	Hs.239926	SC4MOL	sterol-C4-methyl oxidase-like	0.11	0.09	0.09	0.13	0.09	-0.15	0.24	0	0.01	-0.05
749	1639661	AK022433	Hs.84045	FLJ20288	FLJ20288 protein	0.09	0.07	0.13	0.13	0.15	-0.1	0.23	-0.035	-0.015	-0.02
750	3378017	3378017				0.11	0.07	0.13	0.13	0.11	-0.1	0.23	-0.03	0.005	-0.035
751	2963710	NM_002562	Hs.193470	P2RX7	purinergic receptor P2X, ligand-gated ion channel, 7	0.09	0.07	0.15	0.14	0.16	-0.08	0.23	-0.035	0.005	-0.03
752	2263146	2263146				0.09	0.07	0.15	0.15	0.17	-0.08	0.23	-0.03	0.005	-0.035
753	2239834	AW974802	Hs.118177			0.11	0.09	0.13	0.11	0.11	-0.1	0.23	-0.035	0.01	-0.025
754	2199483	AL527857	Hs.157144	STX6	syntaxin 6	0.08	0.09	0.16	0.15	0.14	-0.08	0.24	-0.035	0.005	-0.03
755	2953107	BG818622	Hs.157607	FLJ13952	hypothetical protein FLJ13952	0.1	0.08	0.14	0.12	0.11	-0.11	0.25	-0.035	0.025	-0.04
756	1697490	BG700772	Hs.264509	LOC51326	ARF protein	0.1	0.09	0.15	0.17	0.13	-0.1	0.25	-0.03	0.01	-0.06
757	4219279	AW008049	Hs.270823			0.11	0.09	0.15	0.14	0.13	-0.09	0.24	-0.035	0.02	-0.045
758	2669866	AA291644	Hs.36793	SLC12A8	solute carrier family 12 (potassium/chloride transporters), member 8	0.12	0.09	0.15	0.12	0.12	-0.1	0.25	-0.035	0.025	-0.03
759	3036428	AI590607	Hs.108894	OSGEP	O-sialoglycoprotein endopeptidase	0.11	0.05	0.13	0.16	0.13	-0.11	0.24	-0.025	0	-0.055
760	3599096	BF974190	Hs.211973	RRP4	homolog of Yeast RRP4 (ribosomal RNA processing 4), 3'-5'-exoribonuclease	0.11	0.05	0.14	0.16	0.14	-0.09	0.23	-0.025	0	-0.045
761	1596589	BG914050	Hs.2126	VIPR2	vasoactive intestinal peptide receptor 2	0.15	0.05	0.14	0.13	0.1	-0.09	0.23	-0.02	0.02	-0.03
762	1467596	BG751150	Hs.379206	SHB	SHB (Src homology 2 domain containing) adaptor protein B	0.05	0.06	0.12	0.14	0.11	-0.12	0.24	-0.02	0.02	-0.06
763	1866538	L36592	Hs.3112	SCNN1G	sodium channel, nonvoltage-gated 1, gamma	0.08	0.06	0.13	0.13	0.13	-0.11	0.24	-0.02	0.02	-0.04
764	2930175	H73202	Hs.33565			0.11	0.04	0.14	0.15	0.13	-0.11	0.25	-0.015	0.015	-0.04
765	1305950	BG698967	Hs.132898	FADS1	fatty acid desaturase 1	0.1	0.05	0.15	0.17	0.14	-0.1	0.25	-0.015	-9.54098e-18	-0.035			-0.35
766	4112710	AA654793	Hs.1852	ACPP	acid phosphatase, prostate	0.09	0.05	0.15	0.18	0.16	-0.09	0.24	-0.01	0.01	-0.05
767	1941030	R25297	Hs.78864	FCGR2A	Fc fragment of IgG, low affinity IIa, receptor for (CD32)	0.1	0.06	0.15	0.17	0.15	-0.09	0.24	-0.005	0.015	-0.04			-0.37
768	4523219	NM_004523	Hs.8878	KIF11	kinesin family member 11	0.08	0.07	0.14	0.15	0.15	-0.1	0.24	-0.01	0.01	-0.03				-0.36
769	3617835	NM_003966	Hs.27621	SEMA5A	sema domain, seven thrombospondin repeats (type 1 and type 1-like), transmembrane domain (TM) and short cytoplasmic domain, (semaphorin) 5A	0.12	0.06	0.14	0.14	0.14	-0.11	0.25	-0.025	0.01	-0.035
770	2901543	AA424932	Hs.445834			0.12	0.07	0.14	0.15	0.13	-0.12	0.26	-0.02	0.01	-0.04
771	2343403	AA663075	Hs.375569	POLR2J2	DNA directed RNA polymerase II polypeptide J-related gene	0.09	0.08	0.15	0.17	0.17	-0.11	0.26	-0.015	0.005	-0.04
772	1732133	AB007961		KIAA0492	KIAA0492 protein	0.11	0.06	0.13	0.11	0.1	-0.13	0.26	-0.03	0.035	-0.045
773	2182353	AW074517	Hs.5687	PPM1B	protein phosphatase 1B (formerly 2C), magnesium-dependent, beta isoform	0.1	0.08	0.13	0.13	0.11	-0.12	0.25	-0.02	0.03	-0.05
774	2917169	AW271626	Hs.42294			0.1	0.07	0.15	0.13	0.12	-0.1	0.25	-0.025	0.04	-0.045
775	429577	AK027807	Hs.44208	FLJ23153	likely ortholog of mouse tumor necrosis-alpha-induced adipose-related protein	0.06	0.07	0.14	0.16	0.15	-0.12	0.26	0.011125	0.006125	-0.015
776	2911347	AI022463	Hs.446025			0.1	0.07	0.14	0.16	0.14	-0.13	0.27	-0.005	0.02	-0.045
777	3508727	AI051697	Hs.368214			0.13	0.06	0.16	0.16	0.16	-0.11	0.27	-0.004945	0.025055	-0.03
778	2246234	AI017174	Hs.62790			0.11	0.08	0.15	0.16	0.12	-0.11	0.26	-0.01	0.04	-0.06
779	3500452	NM_003669	Hs.406693	INE1	inactivation escape 1	0.12	0.08	0.16	0.17	0.14	-0.11	0.27	-0.005	0.035	-0.05
780	2703308	AV660555	Hs.169857	PON2	paraoxonase 2	0.1	0.09	0.16	0.19	0.17	-0.11	0.27	0.01	0.025	-0.045
781	2901462	AB007880	Hs.129883	KIAA0420	KIAA0420 gene product		0.04	0.14	0.17	0.16	-0.1	0.24	0.0154095	0.0004095	-0.015
782	3526056	NM_003954	Hs.47007	MAP3K14	mitogen-activated protein kinase kinase kinase 14	-0.03	0.03	0.16	0.17	0.2	-0.07	0.23	0.015	0.01	-0.005				-0.37
783	3188941	AI061121	Hs.40696			0.08	0.06	0.16	0.21	0.18	-0.05	0.21	0.015	0.025	-0.06
784	1688845	AB018295	Hs.126779	NY-REN-7	NY-REN-7 antigen	0.11	0.04	0.16	0.25	0.17	-0.06	0.22	0.035	0.035	-0.09
785	1664863	AA759294	Hs.75372	NAGA	N-acetylgalactosaminidase, alpha-	0.09	0.07	0.14	0.13	0.11	-0.08	0.22	-0.03	0.03	-0.05
786	191843	BG436824	Hs.73895	TNFRSF9	tumor necrosis factor receptor superfamily, member 9	0.1	0.06	0.16	0.12	0.12	-0.06	0.22	-0.04	0.04	-0.04
787	2414525	BG740772	Hs.288390	FLJ22795	hypothetical protein FLJ22795	0.07	0.06	0.16	0.15	0.13	-0.06	0.22	-0.015	0.045	-0.05
788	1930536	AA907044	Hs.115474	RFC3	replication factor C (activator 1) 3, 38kDa	0.04	0.08	0.15	0.1	0.12	-0.07	0.22	-0.029495	0.050505	-0.03
789	1329895	NM_006802	Hs.77897	SF3A3	splicing factor 3a, subunit 3, 60kDa	0.08	0.08	0.16	0.14	0.12	-0.07	0.23	-0.01218	0.05282	-0.045
790	1431969	AW296948	Hs.33074			0.11	0.09	0.14	0.12	0.11	-0.1	0.24	-0.03	0.045	-0.055
791	1920739	AL121906		CBFA2T2,dJ63M2.4,dJ63M2.6,dJ63M2.2,dJ63M2.5,E2F1	Human DNA sequence from clone RP1-63M2 on chromosome 20 Contains the 3' end of the CBFA2T2 gene for runt domain core-binding factor alpha subunit 2 (MTGR1, MTG8/ETO/CDR family protein), the gene for a novel protein similar to actin, the E2F1 gene for E2F	0.04	0.1	0.15	0.1	0.1	-0.08	0.23	-0.02097	0.05403	-0.025
792	2697274	NM_014825		KIAA0539	KIAA0539 gene product	0.07	0.08	0.14	0.15	0.12	-0.09	0.23	-0.01	0.035	-0.055
793	993050	AI263389	Hs.202613			0.1	0.08	0.13	0.16	0.11	-0.11	0.24	0	0.035	-0.065
794	2730556	AV648824		DNAJB6	DnaJ (Hsp40) homolog, subfamily B, member 6	0.09	0.08	0.15	0.19	0.15	-0.09	0.24	0.005	0.03	-0.065
795	2880939	D26018	Hs.82502	POLD3	polymerase (DNA directed), delta 3	0.07	0.09	0.12	0.12	0.09	-0.1	0.22	-0.005	0.055	-0.06
796	1984825	NM_000594	Hs.241570	TNF	tumor necrosis factor (TNF superfamily, member 2)	0.08	0.08	0.13	0.14	0.1	-0.11	0.24	0.00391	0.05891	-0.065				-0.5
797	2908878	AI425049	Hs.119629			0.1	0.1	0.14	0.15	0.16	-0.11	0.25	0.00347	0.03847	-0.045
798	3770026	NM_014549	Hs.278387	DKFZP434P211	DKFZp434P211 protein	0.11	0.12	0.13	0.16	0.16	-0.12	0.25	0.01	0.035	-0.055
799	1001162	AI634868	Hs.35947	MBD4	methyl-CpG binding domain protein 4	0.12	0.1	0.13	0.13	0.13	-0.08	0.21	-0.02	0.03	-0.05
800	3293711	BF834293	Hs.79391	HD	huntingtin (Huntington disease)	0.1	0.11	0.14	0.17	0.15	-0.08	0.22	-0.005	0.03	-0.065
801	3033666	AA007626	Hs.60243			0.11	0.11	0.15	0.17	0.15	-0.08	0.23	-0.01	0.025	-0.055
802	2736185	D44640	Hs.183706	ADD1	adducin 1 (alpha)	0.04	0.13	0.12	0.14	0.09	-0.09	0.21	-0.005	0.045	-0.07
803	81576	AI023785	Hs.132232			0.1	0.11	0.14	0.17	0.12	-0.08	0.22	0.005	0.055	-0.08
804	1803818	AA044052	Hs.435600			0.11	0.12	0.16	0.13	0.13	-0.05	0.21	-0.01	0.07	-0.05
805	1561352	AW959214	Hs.285401	CSF2RB	colony stimulating factor 2 receptor, beta, low-affinity (granulocyte-macrophage)	0.09	0.09	0.18	0.17	0.16	-0.03	0.21	-0.025	0.025	-0.04				-0.45
806	1880710	X13956	Hs.24998	MGC10471	hypothetical protein MGC10471	-0.00983	0.07	0.18	0.17	0.13	-0.03	0.21	-0.015	0.055	-0.06
807	2312442	AL522817	Hs.157148	MGC13204	hypothetical protein MGC13204	0.09	0.1	0.18	0.16	0.15	-0.04	0.22	-0.013625	0.046375	-0.04
808	4589052	AC004382				0.08	0.1	0.18	0.19	0.13	-0.03	0.21	-0.005	0.07	-0.085
809	2949085	NM_021905	Hs.167017	GABBR1	gamma-aminobutyric acid (GABA) B receptor, 1	0.08	0.09	0.2	0.16	0.18	-0.00905	0.20905	-0.025	0.07	-0.055
810	1821849	AI123671	Hs.278627	PCL1	prenylcysteine lyase	0.08	0.09	0.17	0.18	0.17	-0.07	0.24	-0.005	0.02	-0.035
811	1557568	AI829684	Hs.426142	PIGF	phosphatidylinositol glycan, class F	0.08	0.09	0.16	0.17	0.17	-0.09	0.25	-0.005	0.03	-0.045
812	2306707	BC004882	Hs.86337	Rpo1-2	similar to DNA-directed RNA polymerase I (135 kDa)	0.09	0.11	0.17	0.19	0.16	-0.08	0.25	-0.005	0.025	-0.05
813	2326244	BG210158	Hs.121599	CGI-18	CGI-18 protein	0.09	0.12	0.17	0.17	0.16	-0.09	0.26	-0.01	0.02	-0.03
814	2289176	U09088	Hs.406660	TMPO	thymopoietin	0.1	0.12	0.2	0.18	0.19	-0.04	0.24	0.005	0.02226	0.00274				-0.32
815	966948	AL359937	Hs.268573			0.12	0.13	0.15	0.19	0.15	-0.13	0.28	-0.01	0.015	-0.065
816	3002875	AI002517	Hs.362726			0.1	0.13	0.17	0.18	0.16	-0.11	0.28	-0.005	0.03	-0.045
817	3879238	AI908616	Hs.68318	FLJ20344	hypothetical protein FLJ20344	0.11	0.12	0.17	0.17	0.15	-0.1	0.27	0.00285	0.05285	-0.05
818	3352319	N35773		LAMB1	laminin, beta 1		0.04	0.16	0.16	0.11	-0.07	0.23	-0.001045	0.098955	-0.1
819	3564703	BE315416	Hs.1513	IFNAR1	interferon (alpha, beta and omega) receptor 1	0.1	0.08	0.17	0.14	0.13	-0.08	0.25	-0.03	0.055	-0.055
820	2794259	AI874346	Hs.2062	VDR	vitamin D (1,25- dihydroxyvitamin D3) receptor	0.11	0.07	0.18	0.15	0.13	-0.07	0.25	-0.04	0.065	-0.075
821	3835760	NM_006849	Hs.66581	PDIP	protein disulfide isomerase, pancreatic	0.09	0.06	0.16	0.13	0.12	-0.09	0.25	-0.01685	0.06315	-0.05
822	1275318	BG199857	Hs.281397	AD034	AD034 protein		0.06	0.16	0.16	0.15	-0.09	0.25	-0.0007	0.0643	-0.065				-0.38
823	2238576	AW183487	Hs.19322			0.05	0.05	0.18	0.14	0.11	-0.07	0.25	-0.005	0.08	-0.045
824	1984918	AW955047	Hs.165795			0.11	0.07	0.18	0.14	0.13	-0.09	0.27	-0.015	0.075	-0.05
825	2814551	NM_004240	Hs.73999	TRIP10	thyroid hormone receptor interactor 10	-0.00662	0.05	0.14	0.07	0.01	-0.12	0.26	-0.04	0.125	-0.095
826	1647354	BG036552	Hs.284153	FANCA	Fanconi anemia, complementation group A	0.04	0.08	0.18	0.11	0.12	-0.08	0.26	-0.032665	0.107335	-0.07				-0.52
827	2680969	BE391191	Hs.87435	ARHGEF16	Rho guanine exchange factor (GEF) 16	-0.02	0.06	0.17	0.12	0.09	-0.09	0.26	-0.015	0.125	-0.09				0.35
828	2049587	AI339967	Hs.283732			0.15	0.03	0.16	0.17	0.15	-0.11	0.27	0.02	0.035	-0.025
829	3495906	NM_004536	Hs.79019	BIRC1	baculoviral IAP repeat-containing 1	0.11	0.06	0.16	0.16	0.16	-0.15	0.31	0.01	0.045	-0.035
830	1653707	U90030	Hs.164975	BICD1	Bicaudal D homolog 1 (Drosophila)	0.12	0.06	0.16	0.11	0.12	-0.12	0.28	-0.055	0.015	-0.02
831	1881166	1881166					0.06	0.17	0.19	0.16	-0.11	0.28	-0.04	0.01	-0.03
832	2967216	AI082153	Hs.150490	FKBP6	FK506 binding protein 6, 36kDa	0.1	0.04	0.19	0.18	0.17	-0.07	0.26	-0.03	0.01	-0.03
833	1312074	AU140221	Hs.26719	PRDM2	PR domain containing 2, with ZNF domain	0.13	0.04	0.17	0.16	0.13	-0.11	0.28	-0.02	0.035	-0.045
834	1313615	AK024596	Hs.21453	ITPKC	inositol 1,4,5-trisphosphate 3-kinase C	0.08	0.06	0.18	0.15	0.13	-0.09	0.27	-0.045	0.04	-0.055
835	3535415	X91220	Hs.158462	SLC12A3	solute carrier family 12 (sodium/chloride transporters), member 3	0.11	0.05	0.19	0.16	0.16	-0.08	0.27	-0.035	0.025	-0.03
836	1336836	AF035261	Hs.123078	TSHR	thyroid stimulating hormone receptor	0.11	0.05	0.18	0.15	0.14	-0.1	0.28	-0.025	0.025	-0.02
837	4335824	NM_001081	Hs.166206	CUBN	cubilin (intrinsic factor-cobalamin receptor)	0.1	0.06	0.2	0.18	0.18	-0.08	0.28	-0.035	0.03	-0.045
838	2194153	AW770961	Hs.120850			0.07	0.06	0.19	0.19	0.21	-0.11	0.3	-0.025	-0.01	-0.015
839	2929259	2929259				0.1	0.06	0.19	0.23	0.18	-0.1	0.29	0	0.015	-0.055
840	2703593	AW968630	Hs.13797			0.1	0.06	0.16	0.17	0.16	-0.14	0.3	-0.015	0.01	-0.035
841	623166	623166				0.1	0.08	0.16	0.17	0.15	-0.13	0.29	-0.015	0.03	-0.055
842	2499488	NM_014934	Hs.60177	DZIP1	zinc-finger protein DZIP1	0.11	0.09	0.18	0.21	0.18	-0.11	0.29	-0.02	0.015	-0.065
843	818917	BF879916	Hs.245710	HNRPH1	heterogeneous nuclear ribonucleoprotein H1 (H)	0.08	0.12	0.15	0.1	0.09	-0.13	0.28	-0.04	0.045	-0.035
844	2824017	AA631812	Hs.340316			0.12	0.11	0.19	0.16	0.15	-0.08	0.27	-0.055	0.035	-0.06				0.55
845	1614872	AF198052	Hs.58435	FYB	FYN binding protein (FYB-120/130)	0.07	0.11	0.19	0.17	0.17	-0.1	0.29	-0.035	0.035	-0.05				-0.36
846	1291948	AK022846	Hs.182577	INPP5B	inositol polyphosphate-5-phosphatase, 75kDa	0.12	0.07	0.18	0.13	0.14	-0.12	0.3	-0.055	0.045	-0.05
847	2948089	AI278613	Hs.350074	LOC91316	similar to bK246H3.1 (immunoglobulin lambda-like polypeptide 1, pre-B-cell specific)	0.12	0.09	0.18	0.18	0.15	-0.14	0.32	-0.04	0.025	-0.065
848	1602194	1602194				0.12	0.09	0.2	0.19	0.16	-0.12	0.32	-0.035	0.045	-0.07
849	2344817	AI949876	Hs.444948			0.1	0.09	0.2	0.19	0.15	-0.12	0.32	-0.015	0.05	-0.055				0.38		-0.4
850	1656908	1656908				0.09	0.08	0.19	0.22	0.19	-0.08	0.27	-0.01	0.02	-0.06
851	1556061	M24283	Hs.168383	ICAM1	intercellular adhesion molecule 1 (CD54), human rhinovirus receptor	0.1	0.08	0.18	0.19	0.17	-0.09	0.27	-0.01	0.04	-0.06				-0.49
852	2910310	BF769921	Hs.23450	MRPS25	mitochondrial ribosomal protein S25	0.09	0.08	0.18	0.19	0.15	-0.1	0.28	-0.005	0.04	-0.055
853	1694574	AI167962	Hs.28802	CENTA2	centaurin, alpha 2	0.09	0.08	0.19	0.21	0.16	-0.1	0.29	0	0.04	-0.06
854	3358383	AA033971	Hs.19102	SLC22A9	solute carrier family 22 (organic anion/cation transporter), member 9	0.1	0.08	0.18	0.14	0.15	-0.12	0.3	-0.025	0.05	-0.035
855	3236109	W07758	Hs.442325			0.13	0.09	0.19	0.18	0.15	-0.09	0.28	-0.025	0.04	-0.055
856	1799033	AI217936	Hs.217882	FLJ38482	hypothetical protein FLJ38482	0.1	0.09	0.19	0.17	0.12	-0.09	0.28	-0.025	0.05	-0.055
857	523635	BG541691	Hs.99855	FPRL1	formyl peptide receptor-like 1	0.09	0.1	0.19	0.17	0.16	-0.1	0.29	-0.015	0.06	-0.055
858	1505543	1505543				0.06	0.07	0.2	0.17	0.16	-0.09	0.29	-0.025	0.045	-0.04
859	1574536	AU148893	Hs.318127	FLJ10201	hypothetical protein FLJ10201	0.1	0.07	0.21	0.2	0.18	-0.09	0.3	-0.015	0.045	-0.05
860	3406835	NM_014808	Hs.301283	FARP2	FERM, RhoGEF and pleckstrin domain protein 2	0.05	0.08	0.2	0.21	0.19	-0.06	0.26	-0.005	0.055	-0.07				0.51
861	4592475	AC004262		EMR2	egf-like module containing, mucin-like, hormone receptor-like sequence 2	0.1	0.09	0.21	0.21	0.17	-0.07	0.28	-0.005	0.06	-0.065
862	2537863	AA034349	Hs.75470	C1orf29	chromosome 1 open reading frame 29	0.13	0.11	0.21	0.19	0.17	-0.06	0.27	-0.007965	0.057035	-0.045
863	3031022	M96954	Hs.182741	TIAL1	TIA1 cytotoxic granule-associated RNA binding protein-like 1	0.08	0.09	0.23	0.26	0.16	-0.05	0.28	0	0.05	-0.08
864	3327203	NM_004922	Hs.81964	SEC24C	SEC24 related gene family, member C (S. cerevisiae)	0.07	0.07	0.22	0.22	0.13	-0.06	0.28	-0.00467	0.08033	-0.085
865	1961822	NM_000230	Hs.194236	LEP	leptin (obesity homolog, mouse)	0.1	0.03	0.21	0.09	0.18	-0.1	0.31	-0.06119	0.01881	0.04
866	2505102	2505102				0.08	0.05	0.21	0.23	0.19	-0.06	0.27	-0.02	0.02	-0.06
867	2690019	X78262	Hs.302178			0.07	0.06	0.22	0.23	0.19	-0.05	0.27	-0.025	0.02	-0.055
868	1580822	AI273418	Hs.123659	ASML3B	acid sphingomyelinase-like phosphodiesterase	0.07	0.05	0.24	0.23	0.19	-0.04	0.28	-0.03	0.04	-0.06
869	2323525	AA677934	Hs.117864				0.03	0.22	0.21	0.19	-0.07	0.29	0	0.03	-0.02
870	1479437	AC005213		SPOCK	sparc/osteonectin, cwcv and kazal-like domains proteoglycan (testican)	0.11	0.05	0.22	0.21	0.17	-0.09	0.31	-0.025	0.05	-0.065
871	2954645	AW339191	Hs.101395	DC-TM4F2	tetraspanin similar to TM4SF9	0.1	0.05	0.23	0.21	0.2	-0.07	0.3	-0.012585	0.047415	-0.04
872	1878	BG681703	Hs.22222	MGC10854	hypothetical protein MGC10854	0.08	0.03	0.23	0.2	0.14	-0.08	0.31	-0.019465	0.065535	-0.055
873	2808775	AA843628	Hs.170408			0.11	0.11	0.21	0.24	0.2	-0.08	0.29	-0.01	0.02	-0.06
874	1569134	NM_006520	Hs.446392	TCTE1L	t-complex-associated-testis-expressed 1-like	0.11	0.13	0.24	0.23	0.21	-0.06	0.3	-0.02	0.025	-0.035
875	2955328	AW951044	Hs.159517	GRAP	GRB2-related adaptor protein	0.04	0.09	0.19	0.1	0.08	-0.02	0.21	-0.08	0.085	-0.075
876	1830315	BG830088	Hs.334787	MGC19556	hypothetical protein MGC19556	0.11	0.12	0.14	0.13	0.04	-0.08	0.22	-0.035	0.09	-0.115
877	1594108	BG697304	Hs.26915	SPTBN2	spectrin, beta, non-erythrocytic 2	0.05	0.13	0.14	0.08	0.06	-0.09	0.23	-0.0300346	0.0999654	-0.07
878	1449824	AF200348	Hs.118893	D2S448	Melanoma associated gene	0.04	0.1	0.11	0.1	0.04	-0.12	0.23	-0.015	0.145	-0.15
879	986752	BG683250	Hs.77152	MCM7	MCM7 minichromosome maintenance deficient 7 (S. cerevisiae)	0.05	0.09	0.2	0.07	0.04	-0.03	0.23	-0.015	0.15	-0.035		h		-0.42
880	1005021	AU119581	Hs.192570	FLJ22028	hypothetical protein FLJ22028	0.09	0.1	0.15	0.1	0.13	-0.16	0.31	-0.020255	-0.020255	0.05
881	2820372	2820372				0.11	0.09	0.2	0.26	0.22	-0.1	0.3	-0.01	-0.025	-0.045
882	4216520	NM_002547	Hs.128824	OPHN1	oligophrenin 1	0.14	0.1	0.2	0.21	0.2	-0.14	0.34	-0.015	-0.015	-0.01
883	4738521	BG541762	Hs.139262	HSXIAPAF1	XIAP associated factor-1	0.11	0.06	0.2	0.26	0.21	-0.17	0.37	-0.02	-0.02	-0.06
884	1793943	Y10351	Hs.44499	PNN	pinin, desmosome associated protein	0.1	0.14	0.24	0.25	0.25	-0.14	0.38	-0.01	-0.023975	0.003975
885	187276	AI076717	Hs.79706	PLEC1	plectin 1, intermediate filament binding protein 500kDa		0.12	0.12	0.1	0.18	-0.29	0.41	-0.01307	-0.01307	0.02
886	395086	AI539055	Hs.943	NK4	natural killer cell transcript 4	0.1	-0.06	0.23	0.09	0.2	0.08	0.15	-0.095	0.055	-0.01				-0.49
887	2992892	BG286394	Hs.5464	BRD8	bromodomain containing 8	0.02	-0.03	0.22	0.18	0.18	0.07	0.15	-0.01	0.055	-0.025				0.61		-0.37
888	1761029	BC002692	Hs.288891	MMS19L	MMS19-like (MET18 homolog, S. cerevisiae)	-0.03	0.00632	0.22	0.17	0.17	0.08	0.14	-0.022145	0.042855	-0.015
889	1682769	AW898076	Hs.350074	LOC91316	similar to bK246H3.1 (immunoglobulin lambda-like polypeptide 1, pre-B-cell specific)	0.09	0.06	0.21	0.17	0.18	0.03	0.18	-0.05	0.05	-0.06
890	1517660	BE410539	Hs.92236	MLL4	myeloid/lymphoid or mixed-lineage leukemia 4		0.05	0.21	0.19	0.15	0.03	0.18	-0.025	0.055	-0.06
891	2135596	AW248283	Hs.311609	DDX39	DEAD/H (Asp-Glu-Ala-Asp/His) box polypeptide 39	0.03	0.05	0.25	0.2	0.2	0.05	0.2	-0.02	0.065	-0.035				-0.49		0.38
892	1670872	AI970199	Hs.184352	PCNT1	pericentrin 1	-0.06	0.02	0.22	0.19	0.18	0.00755	0.21245	-0.01	0.04	-0.02
893	773154	NM_003605	Hs.100293	OGT	O-linked N-acetylglucosamine (GlcNAc) transferase (UDP-N-acetylglucosamine:polypeptide-N-acetylglucosaminyl transferase)	0.04	-0.01	0.25	0.31	0.21	0.05	0.2	-0.025	0.06	-0.145
894	1859430	NM_013291	Hs.83727	CPSF1	cleavage and polyadenylation specific factor 1, 160kDa	0.05	-0.00326	0.25	0.25	0.22	0.04	0.21	-0.015	0.07	-0.085
895	1381654	NM_001673	Hs.75692	ASNS	asparagine synthetase	0.02	0.04	0.27	0.16	0.23	0.02	0.25	-0.03	0.05	0.03			-0.35	-0.58
896	2626340	AI765129	Hs.406670	HTPAP	HTPAP protein	-0.08	0.06	0.25	0.13	0.24	0.09	0.16	0.015	0.04	0.095
897	2773217	BE669711	Hs.423809	MPP3	membrane protein, palmitoylated 3 (MAGUK p55 subfamily member 3)		0.05	0.28	0.31	0.35	0.08	0.2	0.02	0.02	-0.03
898	782235	AW577407	Hs.172928	COL1A1	collagen, type I, alpha 1			0.3	0.24	0.24	0.13	0.17	-0.028445	0.06	0
899	2052185	AI133162	Hs.426485	HPX	hemopexin		0.02	0.32	0.28	0.34	0.1	0.22	-0.025	0.05	-0.035
900	1619843	NM_001478	Hs.159481	GALGT	UDP-N-acetyl-alpha-D-galactosamine:(N-acetylneuraminyl)-galactosylglucosylceramide N-acetylgalactosaminyltransferase (GalNAc-T)	0.02	0.03	0.34	0.28	0.3	0.15	0.19	-0.03238	0.05762	-0.03
901	2768864	NM_006934	Hs.121499	SLC6A9	solute carrier family 6 (neurotransmitter transporter, glycine), member 9	0.00927	0.07	0.26	0.24	0.2	0.16	0.1	-0.02	0.05	-0.05
902	1555545	AF119859	Hs.413760	C5orf13	chromosome 5 open reading frame 13		0.08	0.21	0.24	0.24	0.29	0.08	0.04	0.055	-0.045						-0.44
903	3596244	BE256828	Hs.374382	KIAA0169	KIAA0169 protein	0.07	0.09	0.21	0.18	0.16	0.09	0.12	-0.005	0.09	-0.065
904	995381	BG723318	Hs.77513	COX10	COX10 homolog, cytochrome c oxidase assembly protein, heme A: farnesyltransferase (yeast)	0.05	0.04	0.25	0.2	0.18	0.1	0.15	-0.024335	0.090665	-0.065
905	1668131	NM_012291	Hs.153479	ESPL1	extra spindle poles like 1 (S. cerevisiae)	0.03	0.05	0.21	0.16	0.14	0.07	0.14	-0.005	0.115	-0.07
906	2007691	NM_003600	Hs.250822	STK6	serine/threonine kinase 6	0.03	0.05	0.22	0.16	0.08	0.1	0.12	0.02	0.11669	-0.03669			-0.35	-0.44
907	1704168	AW247312	Hs.147097	H2AFX	H2A histone family, member X	0.03	0.03	0.22	0.16	0.07	0.07	0.15	0.005	0.15	-0.085
908	4003342	D38553	Hs.1192	BRRN1	barren homolog (Drosophila)	0.04	0.04	0.25	0.16	0.1	0.09	0.16	-0.01	0.14	-0.06				-0.47
909	2839995	AB023166	Hs.15767	CIT	citron (rho-interacting, serine/threonine kinase 21)	0.06	0.1	0.26	0.18	0.13	0.08	0.18	-0.0399752	0.110025	-0.07
910	221455	AB011157	Hs.72660	PTDSR	phosphatidylserine receptor	0.09	0.12	0.22	0.14	0.16	0.04	0.18	0.05	0.039579	0.010421
911	1561606	AK025549	Hs.13421	KIAA0056	KIAA0056 protein	0.03	0.07	0.21	0.11	0.11	-0.00523	0.21523	0.03	0.085	-0.055
912	1857752	BG760837	Hs.47061	ULK1	unc-51-like kinase 1 (C. elegans)	0.03	0.08	0.2	0.1	0.13	-0.00989	0.20989	0.04	0.1	-0.06
913	3518380	BE378962	Hs.11806	DHCR7	7-dehydrocholesterol reductase	0.06	0.11	0.29	0.2	0.19	0.12	0.17	0.05	0.115	-0.065				-0.41
914	2007554	AI017284	Hs.30743	PRAME	preferentially expressed antigen in melanoma			0.2	0.13	0.09	-0.02	0.22	-0.03	0.11	-0.04			-0.31	-0.42
915	161207	BG616089	Hs.180655	STK12	serine/threonine kinase 12	-0.00399	6.08e-06	0.27	0.19	0.16	0.04	0.23	-0.01	0.13	-0.06				-0.5
916	1877032	AL570001	Hs.80206	G6PD	glucose-6-phosphate dehydrogenase			0.25	0.23	0.07	0.01	0.24	0.02	0.12	-0.16
917	1867679	U62317		arylsulfatase A	Homo sapiens chromosome 22q13 BAC clone CIT987SK-384D8 complete sequence.	-0.01	0.05	0.22	0.14	0.11	-0.04	0.26	-0.035	0.14	-0.095
918	468931	AA152202	Hs.334788	FLJ14639	hypothetical protein FLJ14639		0.03	0.22	0.14	0.09	-0.07	0.29	-0.03	0.125	-0.075
919	2622181	BG211824	Hs.14732	ME1	malic enzyme 1, NADP(+)-dependent, cytosolic		0.05	0.29	0.18	0.2	0.02	0.27	-0.025	0.135	-0.05				-0.43
920	5109040	AB026546		RECQL4	RecQ protein-like 4	0.03	0.04	0.27	0.16	0.22	0.00571	0.26429	0.05612	0.07612	-0.02
921	1831805	NM_003331	Hs.75516	TYK2	tyrosine kinase 2		-0.04	0.28	0.29	0.23	0.00943	0.27057	0.00334	0.03834	-0.045
922	2452713	AW665556	Hs.296290	RPL37A	ribosomal protein L37a	0.03	-0.03	0.23	0.24	0.19	-0.07	0.3	0.02	0.037775	-0.027775
923	1868217	AW968127	Hs.153022	TAF1C	TATA box binding protein (TBP)-associated factor, RNA polymerase I, C, 110kDa			0.3	0.32	0.29	0.01	0.29	-0.02	0.01	-0.03
924	1903759	BG287883	Hs.268149	METTL3	methyltransferase like 3		-0.01	0.31	0.31	0.3	-0.00459	0.31459	-0.02	0	-0.02
925	1696823	NM_017514	Hs.21432	PLXN3	likely ortholog of mouse plexin 3	0.08	0.02	0.29	0.25	0.3	-0.02	0.31	-0.035	0.005	0
926	2886955	AW029116	Hs.143601	CCNL2	cyclin L2	0.07	0.00421	0.32	0.33	0.33	-0.03	0.35	-0.03	0.04	-0.08
927	1722870	NM_006362	Hs.323502	NXF1	nuclear RNA export factor 1	0.09	0.04	0.34	0.29	0.27	0.01	0.33	-0.05	0.065	-0.065
928	2645840	NM_003579	Hs.66718	RAD54L	RAD54-like (S. cerevisiae)	0.05	0.07	0.24	0.15	0.17	-0.12	0.36	-0.055	0.08	-0.045				-0.59
929	2447411	2447411				0.12	0.07	0.28	0.25	0.22	-0.06	0.34	-0.045	0.045	-0.06
930	2888737	AA679589	Hs.308435			0.1	0.07	0.26	0.24	0.21	-0.08	0.34	-0.025	0.05	-0.055
931	546616	AK022339	Hs.18498			0.11	0.1	0.25	0.22	0.21	-0.07	0.32	-0.025	0.06	-0.055
932	814226	NM_003417	Hs.117077	ZNF264	zinc finger protein 264	0.08	0.11	0.27	0.25	0.22	-0.07	0.34	-0.010875	0.054125	-0.045
933	1637517	AA912946	Hs.5671	DMTF1	cyclin D binding myb-like transcription factor 1	0.1	0.09	0.29	0.34	0.28	-0.03	0.32	0.02	0.05	-0.08
934	3970556	AI807950	Hs.380698			0.11	0.09	0.31	0.32	0.25	-0.05	0.36	0.001245	0.071245	-0.08
935	1808980	NM_017512	Hs.180433	HSRTSBETA	rTS beta protein	0.04		0.26	0.19	0.13	-0.09	0.35	-0.065	0.13	-0.06
936	1439677	BE550069	Hs.154886	CHKL	choline kinase-like	0.05	0.01	0.33	0.3	0.27	-0.07	0.4	-0.05	0.1	-0.12
937	1849701	NM_005860	Hs.433827	FSTL3	follistatin-like 3 (secreted glycoprotein)	0.00695	0.05	0.34	0.24	0.27	0.06	0.28	-0.06	0.09	-0.05
938	1340504	NM_005480	Hs.171955	TROAP	trophinin associated protein (tastin)	0.04	0.00397	0.41	0.34	0.3	0.11	0.3	-0.03	0.095	-0.055
939	1694591	L25275	Hs.274614	SULT1A3	sulfotransferase family, cytosolic, 1A, phenol-preferring, member 3	0.02	0.04	0.37	0.29	0.27	0.05	0.32	-0.02	0.12	-0.06
940	494905	BG328514	Hs.179718	MYBL2	v-myb myeloblastosis viral oncogene homolog (avian)-like 2	0.03	0.07	0.4	0.26	0.26	0.11	0.29	0.095	0.135	-0.04		a		-0.52
941	1997167	BC000619	Hs.21635	TUBG1	tubulin, gamma 1	0.04	0.08	0.35	0.19	0.19	0.03	0.32	0.1	0.145	-0.045		a
942	2055760	NM_002447	Hs.2942	MST1R	macrophage stimulating 1 receptor (c-met-related tyrosine kinase)	0.03	-0.00317	0.29	0.19	0.18	-0.23	0.52	0.054865	0.124865	-0.07
943	1712724	BE270216	Hs.43509	A2LP	ataxin 2 related protein	0.07	0.09	0.33	0.25	0.11	-0.04	0.37	0.015	0.165	-0.15
944	1576329	AW409765	Hs.42650	ZWINT	ZW10 interactor	-0.00425	0.04	0.33	0.2	0.13	-0.14	0.47	-0.015	0.195	-0.08				-0.4
945	2789764	NM_004713	Hs.388584	SDCCAG1	serologically defined colon cancer antigen 1	0.16	0.2	0.09	0.01	0.11	-0.2	0.29	-0.06	-0.005	0.025
946	3563535	AU125312	Hs.194143	BRCA1	breast cancer 1, early onset		0.28	0.07	0.08	0.08	-0.15	0.22	0.015	0.015	-0.01
947	1994739	Z23022	Hs.82932	BCL1/CCND1	B-cell CLL/lymphoma 1	0.16	0.29	0.11	0.13	0.11	-0.11	0.22	-0.035	0.05	-0.105		abch		0.45719	1
948	2057719	NM_004396	Hs.76053	DDX5	DEAD/H (Asp-Glu-Ala-Asp/His) box polypeptide 5 (RNA helicase, 68kDa)	0.08	0.17	0.21	0.3	0.25	-0.00581	0.21581	-0.075	-0.03	-0.045
949	1671436	NM_001380	Hs.82295	DOCK1	dedicator of cyto-kinesis 1	0.11	0.2	0.23	0.24	0.24	0.00786	0.22214	-0.02	0.02	-0.05
950	2954469	AL047086	Hs.89640	TEK	TEK tyrosine kinase, endothelial (venous malformations, multiple cutaneous and mucosal)	0.13	0.22	0.15	0.17	0.06	-0.18	0.33	-0.025	0.085	-0.13
951	2160794	BF239180	Hs.50758	SMC4L1	SMC4 structural maintenance of chromosomes 4-like 1 (yeast)	0.2	0.18	0.19	0.09	0.13	-0.15	0.34	0.005	0.07	0.035			-0.31	-0.4
952	1818527	BG677741	Hs.83450	LAMA3	laminin, alpha 3		0.24	0.31	0.34	0.31	-0.05	0.36	-0.01	0.025	-0.065		a
953	2922292	BG897915	Hs.230	FMOD	fibromodulin	-0.07	0.06	0.07	-0.2	0.02	-0.2	0.27	0.255	0.035	0.22						-0.5
954	3805046	AW003353	Hs.184339	MELK	maternal embryonic leucine zipper kinase	-0.01	0.03	0.18	0.06	0.11	-0.07	0.25	0.13	0.085	0.045		h	-0.37	-0.51
955	2134968	BG699928	Hs.169857	PON2	paraoxonase 2	0.01	0.03	0.21	0.08	0.16	-0.11	0.32	0.135	0.005	0.13
956	637576	BG110736	Hs.77311	BTG3	BTG family, member 3	0.07	0.1	0.23	0.09	0.14	-0.09	0.32	0.14	0.095	0.045				-0.71
957	1857048	BF436933	Hs.118562	Link-GEFII	Link guanine nucleotide exchange factor II	0.26	0.22	0.36	0.31	0.37	0.19	0.17	-0.03	0.01	0.01
958	1730080	BE297299	Hs.79006	DTYMK	deoxythymidylate kinase (thymidylate kinase)	0.02	0.06	0.33	0.2	0.2	0.15	0.18	-0.03	0.16	-0.06
959	2914605	NM_014641	Hs.433653	NFBD1	KIAA0170 gene product	0.09	0.12	0.32	0.27	0.22	0.1	0.22	-0.045	0.09	-0.085
960	1700047	BE501622	Hs.173255	SNRPA	small nuclear ribonucleoprotein polypeptide A	0.16	0.16	0.36	0.32	0.28	0.14	0.22	-0.015	0.085	-0.06		b
961	1980260	BG575472	Hs.111024	SLC25A1	solute carrier family 25 (mitochondrial carrier; citrate transporter), member 1	0.08	0.19	0.33	0.21	0.18	0.18	0.15	-0.03	0.13	-0.04
962	3070110	NM_003359	Hs.28309	UGDH	UDP-glucose dehydrogenase	0.1	0.14	0.01	-0.00386	-0.09	-0.3	0.31	-0.02693	0.13	-0.14307				0.41
963	1426031	AL023754	Hs.75517	CAMK1G	Human DNA sequence from clone 272L16 on chromosome 1q32.1-32.3. Contains the 3' end of the LAMB3 gene for Laminin, Beta 3 (Nicein, Kalinin, BM600) and a novel Rat Ca2+/Calmodulin dependent Protein Kinase LIKE gene. Contains ESTs, STSs, GSSs, genomic marke	-0.03	-0.04	0.07	0.04	0.06	-0.35	0.42	-0.005	0.016495	0.008505
964	2957567	AW369450	Hs.89603	MUC1	mucin 1, transmembrane	0.03	-0.03	0.13	-0.02	-0.14	-0.23	0.36	0.0751805	0.100181	-0.025				0.38
965	1795929	NM_004624	Hs.348500	VIPR1	vasoactive intestinal peptide receptor 1	-0.03	-0.02	0.05	-0.03	-0.13	-0.33	0.38	-0.03	0.2	-0.15
966	1687060	AL117381	Hs.75424	ID1	Human DNA sequence from clone RP5-857M17 on chromosome 20 Contains ESTs, STSs, GSSs and CpG islands. Contains the 3' part of the ID1 gene for inhibitor of DNA binding 1 (dominant negative helix-loop-helix protein), a gene for a novel protein similar to cy	0.02	0.00621	0.08	0.00191	-0.18	-0.28	0.36	-0.009045	0.21	-0.140955
967	1919158	BE785699	Hs.32952	KRTHB1	keratin, hair, basic, 1	0.00851	0.12	-0.02	-0.03	-0.02	-0.51	0.49	-0.004265	-0.014265	0.02				-0.43
968	1397551	NM_020038	Hs.90786	ABCC3	ATP-binding cassette, sub-family C (CFTR/MRP), member 3	-0.03	0.07	0.05	0.04	0.04	-0.42	0.47	-0.005875	0.044125	-0.04
969	3693273	NM_004318	Hs.283664	ASPH	aspartate beta-hydroxylase	0.08	0.07	0.11	-0.04	0.02	-0.47	0.58	-0.035	0.08984	0.02516
970	1998428	AI888294	Hs.413945	AGR2	anterior gradient 2 homolog (Xenepus laevis)	-0.06	0.09	0.03	-0.06	-0.08	-0.45	0.48	0.1	0.12	-0.02				0.48
971	1402615	AI827127	Hs.355899	TNFRSF12A	tumor necrosis factor receptor superfamily, member 12A	0.1	0.2	0.07	-0.05	0.06	-0.4	0.47	0.12	0.06708	0.05292
972	2418617	NM_005974	Hs.343874	PRODH	proline dehydrogenase (proline oxidase)	-0.09	-0.08	0.11	-0.06	0.000458	-0.43	0.54	0.135	0.094771	0.040229
973	2153373	NM_001873	Hs.75360	CPE	carboxypeptidase E	-0.04	0.02	0.00151	-0.23	-0.2	-0.32	0.32151	0.220755	0.175755	0.045						-0.45
974	2458926	BG560803	Hs.81892	KIAA0101	KIAA0101 gene product	-0.06	0.03	0.14	-0.04	-0.06	-0.14	0.28	0.245	0.25691	-0.01191
975	1222442	AW574934	Hs.66915			-0.03	-0.09	0.29	0.16	0.06	-0.03	0.32	0.105	0.18	-0.075
976	2879077	AA688097	Hs.135578	CTBS	chitobiase, di-N-acetyl-	0.03	0.01	0.2	0.08	0.02	-0.13	0.33	0.145	0.19	-0.045
977	2055926	BE746447	Hs.105097	TK1	thymidine kinase 1, soluble	-0.02	-0.04	0.24	0.08	-0.02	-0.03	0.27	0.145	0.27	-0.125		h	-0.33	-0.36
978	815861	AA481712	Hs.179665	CDKN1A	cyclin-dependent kinase inhibitor 1A (p21, Cip1)	-0.07	-0.03	0.28	0.05	-0.01	-0.1	0.38	0.225	0.285	-0.06		-h
979	1424495	AI911657	Hs.76095	IER3	immediate early response 3	0.57	0.32	0.48	0.43	0.57	0.05	0.43	-0.02831	-0.08331	0.105		bh		0.39
980	1525795	BF968871	Hs.334562	CDC2	cell division cycle 2, G1 to S and G2 to M	0.09	0.25	0.3	0.16	0.24	-0.08	0.38	0.145	0.065	0.08				-0.48
981	2594407	NM_002630	Hs.1867	PGC	progastricsin (pepsinogen C)	0.29	0.32	0.49	0.39	0.42	0.29	0.2	0.04	0.09	-0.05
982	3940755	AI031979	Hs.343475	CTSD	cathepsin D (lysosomal aspartyl protease)	0.36	0.46	0.52	0.4	0.44	0.36	0.16	0.075	0.05	0.025		adh
983	1518328	NM_000210	Hs.227730	ITGA6	integrin, alpha 6		0.52	0.07	0.18	0.15	-0.29	0.36	0	-0.08	-0.03
984	2657738	AC003007					0.08	0.36	0.44	0.38	-0.2	0.56	-0.02	-0.045	-0.055
985	1855677	NM_030655	Hs.27424	DDX11	DEAD/H (Asp-Glu-Ala-Asp/His) box polypeptide 11 (CHL1-like helicase homolog, S. cerevisiae)	0.07	0.05	0.42	0.36	0.37	-0.08	0.5	-0.05	0.075	-0.065				-0.31
986	2739109	AF041080	Hs.426451	MN7	D15F37 (pseudogene)	0.12	0.03	0.4	0.38	0.33	-0.19	0.59	-0.03	0.11	-0.12
987	1752254	AU143090	Hs.7879	IFRD1	interferon-related developmental regulator 1	0.04	0.07	0.31	0.25	0.21	-0.34	0.65	-0.01	0.1	-0.05				-0.52
988	1379063	U28054				0.02	0.00668	0.62	0.57	0.6	0.06	0.56	-0.03	0.095	-0.075
989	1554358	AF201422	Hs.197114	SRRM2	serine/arginine repetitive matrix 2	0.15	0.14	0.59	0.52	0.43	-0.12	0.71	-0.05	0.125	-0.105
990	814216	AL109804	Hs.153752	FLJ11168	hypothetical protein FLJ11168	0.02	0.01	0.46	0.33	0.25	-0.07	0.53	0.095	0.195	-0.1			-0.3	-0.49
991	1516301	AL525810	Hs.239	FOXM1	forkhead box M1	0.07	0.06	0.55	0.39	0.24	0.17	0.38	0.14	0.275	-0.135				-0.48
992	2845102	AF097514	Hs.119597	SCD	stearoyl-CoA desaturase (delta-9-desaturase)	0.04	-0.00393	0.3	-0.01	0.09	-0.31	0.61	0.3	0.18	0.12
993	1804548	L26165	Hs.179665	CDKN1A	cyclin-dependent kinase inhibitor 1A (p21, Cip1)			0.36	0.09	0.04	-0.15	0.51	0.265	0.31	-0.05		-h
994	2544622	AI699361	Hs.444903				-0.2	0.54	0.64	0.77	0.31	0.23	0.07	-0.23	0.2
995	2495131	BF977413	Hs.382367	LGALS1	lectin, galactoside-binding, soluble, 1 (galectin 1)	-0.05	-0.01	0.72	0.42	0.73	0.59	0.13	0.255	-0.045	0.3
996	998849	AW968506	Hs.6564	BCAR3	breast cancer anti-estrogen resistance 3	-0.05		-0.05	-0.68	0.02	0.02	0.07	0.715	-0.09	0.805
997	2952701	AA962810	Hs.297681	SERPINA1	serine (or cysteine) proteinase inhibitor, clade A (alpha-1 antiproteinase, antitrypsin), member 1	-0.06	0.02	0.58	0.48	0.59	0.88	-0.3	-0.015	0.015	0.07		b
998	2242817	AA633399	Hs.82961	TFF3	trefoil factor 3 (intestinal)	-0.05	0.01	0.88	0.63	1.12	1.28	-0.4	0.235	-0.3	0.535		bh		0.512611	1
999	2674772	BG398665	Hs.15456	PDZK1	PDZ domain containing 1	0.51	0.73	0.96	1.12	1.28	1.42	-0.46	0.035	-0.37	0.245		ad		0.4
1000	963536	AB038162	Hs.1406	TFF1	Homo sapiens TFF gene cluster for trefoil factor, complete cds.	0.2	0.44	0.7	0.67	0.82	0.77	0.07	0.015	-0.245	0.29		abcdh		0.32
1001	1999167	BG697852	Hs.1516	IGFBP4	insulin-like growth factor binding protein 4	0.7	0.79	0.59	0.55	0.51	0.86	-0.27	-0.045	0.085	-0.09		abd		0.58
1002	79576	BG434635	Hs.78225	ANXA1	annexin A1			0.14	-0.00932	0.11	-0.65	0.79	-0.04966	0.03	0.11932				-0.46
1003	2595612	AW867962	Hs.103707	MUC5AC	mucin 5, subtypes A and C, tracheobronchial/gastric	-0.03	0.00221	-0.02	-0.03	-0.07	-1.01	0.99	-0.02	0.03	-0.04
1004	179598	NM_005228	Hs.77432	EGFR	epidermal growth factor receptor (erythroblastic leukemia viral (v-erb-b) oncogene homolog, avian)	0.03	0.01	0.06	-0.06	-0.06	-1.03	1.09	-0.05	0.05	0.02					-1
1005	1737280	Y09788	Hs.102482	MUC5B	mucin 5, subtype B, tracheobronchial	0.1	0.09	0.58	0.46	0.35	-0.34	0.92	0.055	0.135	-0.08
1006	1217904	BF997727	Hs.434021	clone 137308	Orf1 mRNA sequence			0.61	0.56	0.46	-0.58	1.19	-0.020575	0.15	-0.1
